# Supplementary material for: Integration of over 9,000 mass spectrometry experiments builds a global map of human protein complexes
Source: Mol Syst Biol. 2017 Jun 9;13(6):932. doi: 10.15252/msb.20167490 (PMC5488662; doi:10.15252/msb.20167490)
Supplement: Supplementary file 2 — Table EV1 [file MSB-13-932-s002.xlsx]

## Sheet: Table_EV1
	Protein Overlap of published sets (percent)
	BioPlex	Hein	Wan	Or	And
BioPlex	100	47.2	30.6	55.3	22.5
Hein	68.6	100	44	80	32.6
Wan	63.3	62.7	100	79.5	46.5
	Interaction Overlap of published sets (percent)
	BioPlex	Hein	Wan	Or	And
BioPlex	100	4.2	3.8	7	1
Hein	3.2	100	4.3	6.7	0.8
Wan	3.9	5.9	100	8.8	1
	Interaction Overlap of matrix model sets (percent)
	BioPlex	Hein	Wan	Or	And
BioPlex	100	13.5	10.4	18.6	5.3
Hein	10.3	100	11.2	17.4	4
Wan	10.8	15.3	100	20.6	5.5

## Sheet: Legend
Table EV1
Description	Tables summarizing percent overlap of three published protein interaction networks (Wan et al., Hein et al. and BioPlex) in terms of proteins, protein interactions and protein interactions after a weighted matrix model applied to AP-MS datasets
	Values in each cell are percent overlap of row and column relative to the row (ie. (|Row ∩ Column|)/|Row| )
	The "And" column represents the overlap of the intersection of the other two datasets
	The "Or" columns represent the overlap of the union of the other two datasets
Protein Overlap	The protein overlap table determines the amount of overlap between datasets in terms of identified proteins
Interaction Overlap	The interaction overlap table determines the amount of overlap between datasets in terms of pairs of proteins reported by each dataset
Interaction Overlap with Matrix Model	The interaction overlap with matrix model determines the amount of overlap between datasets after applying a weighted matrix model. The weighted matrix model produces a score for all pairs of proteins. These pairs are then ranked based on the score and only the top N pairs were used for overlap analysis, where N is the number of protein pairs in the original published interaction set.
