# Supplementary material for: Integration of over 9,000 mass spectrometry experiments builds a global map of human protein complexes
Source: Mol Syst Biol. 2017 Jun 9;13(6):932. doi: 10.15252/msb.20167490 (PMC5488662; doi:10.15252/msb.20167490)
Supplement: Supplementary file 3 — Table EV2 [file MSB-13-932-s003.xlsx]

## Sheet: Table EV2
complex_id	gene_ids	genenames
0	153129 10670 64121	SLC38A9 RRAGA RRAGC
1	441502 3024	441502 HIST1H1A
2	2648 26009 10474 57325 8850 55689 6871	KAT2A ZZZ3 TADA3 KAT14 KAT2B YEATS2 TADA2A
3	3189 144983	HNRNPH3 HNRNPA1L2
4	22908 9276 26958	SACM1L COPB2 COPG2
5	8721 51143 83939	EDF1 DYNC1LI1 EIF2A
6	23411 253461	SIRT1 ZBTB38
7	26071 80896 23641 441518 23089 8933	FAM127B NPL LDOC1 FAM127C PEG10 FAM127A
8	8233 90324	ZRSR2 CCDC97
9	64130 55327 8777 8573	LIN7B LIN7C MPDZ CASK
10	57476 113201 65983 9813	GRAMD1B CASC4 GRAMD3 EFCAB14
11	81 338	ACTN4 APOB
12	1540 8877	CYLD SPHK1
13	51026 9536 51439 23052 10567 55848	GOLT1B PTGES FAM8A1 ENDOD1 RABAC1 PLGRKT
14	1025 4300 4299 4298 904 905 22936 27125	CDK9 MLLT3 AFF1 MLLT1 CCNT1 CCNT2 ELL2 AFF4
15	54984 7013	PINX1 TERF1
16	79618 90025 51072	HMBOX1 UBE3D MEMO1
17	26960 987 343035	NBEA LRBA RD3
18	10810 8440 8976	WASF3 NCK2 WASL
19	3984 60672	LIMK1 MIIP
20	26505 3119 26507	CNNM3 HLA-DQB1 CNNM1
21	54943 515	DNAJC28 ATP5F1
22	493861 11011	EID3 TLK2
23	6917 28985 2287	TCEA1 MCTS1 FKBP3
24	9910 23637 221749	RABGAP1L RABGAP1 PXDC1
25	23743 635	BHMT2 BHMT
26	144983 9361	HNRNPA1L2 LONP1
27	27248 143162 6400 10956	ERLEC1 FRMPD2 SEL1L OS9
28	5502 374768	PPP1R1A SPEM1
29	55749 3915	CCAR1 LAMC1
30	79075 54921	DSCC1 CHTF8
31	80817 282809	CEP44 POC1B
32	9128 9092	PRPF4 SART1
33	55845 4810 65059 10006	BRK1 NHS RAPH1 ABI1
34	29896 1195	TRA2A CLK1
35	5232 84817 204 10102	PGK2 TXNDC17 AK2 TSFM
36	9514 5672 5680	GAL3ST1 PSG4 PSG11
37	1050 146923 9135 84960	CEBPA RUNDC1 RABEP1 CCDC183
38	8086 54867 2733 55627 7329 6613 84928 55706 59343 1104 7341 10482 23306	AAAS TMEM214 GLE1 SMPD4 UBE2I SUMO2 TMEM209 NDC1 SENP2 RCC1 SUMO1 NXF1 NEMP1
39	9675 23214 63892	TTI1 XPO6 THADA
40	6717 4351	SRI MPI
41	25929 678 134353	GEMIN5 ZFP36L2 LSM11
42	23753 64856 728194	SDF2L1 VWA1 RSPH10B2
43	23215 5442 7155 65244 6134 79697 55178 9031 6159	PRRC2C POLRMT TOP2B SPATS2 RPL10 NO66 MRM3 BAZ1B RPL29
44	8503 5296 5295 5293 5290 5291 57624	PIK3R3 PIK3R2 PIK3R1 PIK3CD PIK3CA PIK3CB NYAP2
45	54921 7317 7365	CHTF8 UBA1 UGT2B10
46	8394 9369 23396 90933	PIP5K1A NRXN3 PIP5K1C TRIM41
47	54984 84128 4674 51087 23160 96764 2091 81931	PINX1 WDR75 NAP1L2 YBX2 WDR43 TGS1 FBL ZNF93
48	10055 ENSG00000149531 79912 9518	SAE1 ENSG00000149531 PYROXD1 GDF15
49	79809 8447 8448	TTC21B DOC2B DOC2A
50	150223 7167 7086 5110 2023	YDJC TPI1 TKT PCMT1 ENO1
51	4659 51533	PPP1R12A PHF7
52	2125 3713 3934 6280 23650 1890 5493	EVPL IVL LCN2 S100A9 TRIM29 TYMP PPL
53	5127 5128 672 22858	CDK16 CDK17 BRCA1 ICK
54	57594 5499 284352 339804	HOMEZ PPP1CA PPP1R37 C2orf74
55	472 23039 54919	ATM XPO7 DNAAF5
56	26148 3008	C10orf12 HIST1H1E
57	11113 403313 9647	CIT PLPP6 PPM1F
58	11248 51684	NXPH3 SUFU
59	5292 4140	PIM1 MARK3
60	222229 5001 23594 125228 4998 4999	LRWD1 ORC5 ORC6 FAM210A ORC1 ORC2
61	991 5092 84280 701 222658 9184 84105	CDC20 PCBD1 BTBD10 BUB1B KCTD20 BUB3 PCBD2
62	3611 5829 64098 29780 55742 3987 6251	ILK PXN PARVG PARVB PARVA LIMS1 RSU1
63	5636 2521 8301 2130	PRPSAP2 FUS PICALM EWSR1
64	122060 5514 9793 10579 9878 6867 57606	SLAIN1 PPP1R10 CKAP5 TACC2 TOX4 TACC1 SLAIN2
65	9852 4085 9587	EPM2AIP1 MAD2L1 MAD2L1BP
66	9793 6867 122060 10579 9878	CKAP5 TACC1 SLAIN1 TACC2 TOX4
67	5511 81930 5499 54976	PPP1R8 KIF18A PPP1CA C20orf27
68	83693 79853 972	HSDL1 TM4SF20 CD74
69	50484 6241	RRM2B RRM2
70	26747 9326 23321 192683	NUFIP1 ZNHIT3 TRIM2 SCAMP5
71	9391 84191	CIAO1 FAM96A
72	23276 23386	KLHL18 NUDCD3
73	6424 4026 5523 8994	SFRP4 LPP PPP2R3A LIMD1
74	51382 525 3098 9552 529 51673	ATP6V1D ATP6V1B1 HK1 SPAG7 ATP6V1E1 TPPP3
75	11154 10717	AP4S1 AP4B1
76	129080 64410	EMID1 KLHL25
77	2712 23036 6504	GK2 ZNF292 SLAMF1
78	55623 800 91893	THUMPD1 CALD1 FDXACB1
79	138199 94059 4306 23098	CARNMT1 LENG9 NR3C2 SARM1
80	26190 139067 115290	FBXW2 SPANXN3 FBXO17
81	54414 149175	SIAE MANEAL
82	342538 ENSG00000141048 10728	NACA2 ENSG00000141048 PTGES3
83	55607 22853 54976 79834 81566 255057 9627 114823 5501	PPP1R9A LMTK2 C20orf27 PEAK1 CSRNP2 CBARP SNCAIP LENG8 PPP1CC
84	55165 51112	CEP55 TRAPPC12
85	163882 255057 81566 5501	CNST CBARP CSRNP2 PPP1CC
86	64651 5499 284352 339804	CSRNP1 PPP1CA PPP1R37 C2orf74
87	22863 29982 387104	ATG14 NRBF2 SOGA3
88	2785 26747 23321 253559 5138 9326 192683	GNG3 NUFIP1 TRIM2 CADM2 PDE2A ZNHIT3 SCAMP5
89	56270 1719	WDR45B DHFR
90	8481 5108 79848 197335 64770	OFD1 PCM1 CSPP1 WDR90 CCDC14
91	51804 23241 90506	SIX4 PACS2 LRRC46
92	18 2585 5236 219	ABAT GALK2 PGM1 ALDH1B1
93	323 9885 55898	APBB2 OSBPL2 UNC45A
94	1665 30846	DHX15 EHD2
95	11097 2733 23511 727851 79902 7341 9631 23225 9688 4928 348995 5903 55706 9972 10482 55746 57122 55627 8086 81929 23279 157313 79023 84928 54867 129401 23165	NUPL2 GLE1 NUP188 RGPD8 NUP85 SUMO1 NUP155 NUP210 NUP93 NUP98 NUP43 RANBP2 NDC1 NUP153 NXF1 NUP133 NUP107 SMPD4 AAAS SEH1L NUP160 CDCA2 NUP37 TMEM209 TMEM214 NUP35 NUP205
96	11232 5428	POLG2 POLG
97	57489 284001 54785 729991	ODF2L CCDC57 BORCS6 BORCS8
98	8644 1109	AKR1C3 AKR1C4
99	55143 332	CDCA8 BIRC5
100	221035 64838	REEP3 FNDC4
101	10635 3503 3502 767	RAD51AP1 3503 3502 CA8
102	51285 9828	RASL12 ARHGEF17
103	286077 22872 6396 1452 4952 10484 10427 11187	FAM83H SEC31A SEC13 CSNK1A1 OCRL SEC23A SEC24B PKP3
104	9768 3833	KIAA0101 KIFC1
105	7168 7169 54875 88 ENSG00000141048 4624 7135 9231	TPM1 TPM2 CNTLN ACTN2 ENSG00000141048 MYH6 TNNI1 DLG5
106	84247 9603 23764 60468 4779 4780	LDOC1L NFE2L3 MAFF BACH2 NFE2L1 NFE2L2
107	4733 10489 54552 28989	DRG1 LRRC41 GNL3L NTMT1
108	64207 9260 359948	IRF2BPL PDLIM7 IRF2BP2
109	9156 7699 84292 140730	EXO1 ZNF140 WDR83 RIMS4
110	586 5747 5273	BCAT1 PTK2 SERPINB10
111	10006 10458 10163 57648	ABI1 BAIAP2 WASF2 KIAA1522
112	10330 5660	CNPY2 PSAP
113	57402 7051 140576 242	S100A14 TGM1 S100A16 ALOX12B
114	92421 55034 57465 57132	CHMP4C MOCOS TBC1D24 CHMP1B
115	6875 129685 51616 6880	TAF4B TAF8 TAF9B TAF9
116	9551 3354 513 514 522	ATP5J2 HTR1E ATP5D ATP5E ATP5J
117	6821 139067	SUOX SPANXN3
118	7023 4759 63939 5830	TFAP4 NEU2 FAM217B PEX5
119	123036 85403 10208	TC2N EAF1 USPL1
120	64777 6997	RMND5B TDGF1
121	2872 9261 1432 80824	MKNK2 MAPKAPK2 MAPK14 DUSP16
122	85415 10018	RHPN2 BCL2L11
123	79176 8454	FBXL15 CUL1
124	8500 23647 5519 5527 5528 5529 5515	PPFIA1 ARFIP2 PPP2R1B PPP2R5C PPP2R5D PPP2R5E PPP2CA
125	6637 6636	SNRPG SNRPF
126	1031 1029 1019 79627	CDKN2C CDKN2A CDK4 OGFRL1
127	85476 9581 4528 23395	GFM1 PREPL MTIF2 LARS2
128	5250 788 498 509 200916 293 291	SLC25A3 SLC25A20 ATP5A1 ATP5C1 RPL22L1 SLC25A6 SLC25A4
129	51430 58511	SUCO DNASE2B
130	10949 65108 3182	HNRNPA0 MARCKSL1 HNRNPAB
131	2268 5218	FGR CDK14
132	644619 92105 25909	644619 INTS4 AHCTF1
133	10009 205860	ZBTB33 TRIML2
134	54949 5161 6390 6389	SDHAF2 PDHA2 SDHB SDHA
135	1892 2593	ECHS1 GAMT
136	22915 2153	MMRN1 F5
137	56941 6118 6119 1022 6117 84268 7019 29935	HMCES RPA2 RPA3 CDK7 RPA1 RPAIN TFAM RPA4
138	151613 6426 5757	TTC14 SRSF1 PTMA
139	55110 26093	MAGOHB CCDC9
140	10043 6119	TOM1 RPA3
141	11159 91057	RABL2A CCDC34
142	51806 2125 3713 6280 23650 1890 5493	CALML5 EVPL IVL S100A9 TRIM29 TYMP PPL
143	170572 7920	HTR3C ABHD16A
144	753 23072 64750 201163	LDLRAD4 HECW1 SMURF2 FLCN
145	54800 8452 57542 222658	KLHL24 CUL3 KLHL42 KCTD20
146	90161 55830	HS6ST2 GLT8D1
147	64326 2114	RFWD2 ETS2
148	51005 10007 132789	AMDHD2 GNPDA1 GNPDA2
149	8396 5305 79837	PIP4K2B PIP4K2A PIP4K2C
150	84321 64783 9877 80145 55421 7919 8563 57187 10212 126526 9984 84271 79228	THOC3 RBM15 ZC3H11A THOC7 NCBP3 DDX39B THOC5 THOC2 DDX39A C19orf47 THOC1 POLDIP3 THOC6
151	3187 23435	HNRNPH1 TARDBP
152	131583 5526	FAM43A PPP2R5B
153	6624 55707 25977	FSCN1 NECAP2 NECAP1
154	23277 790	CLUH CAD
155	1958 4113	EGR1 MAGEB2
156	8897 56902	MTMR3 PNO1
157	9128 9129 9733 9092 26121	PRPF4 PRPF3 SART3 SART1 PRPF31
158	80036 5008 3572	TRPM3 OSM IL6ST
159	7351 218 2841	UCP2 ALDH3A1 GPR18
160	81928 91768 9847 9158 9772	CABLES2 CABLES1 C2CD5 FIBP TMEM94
161	80349 51199 80006	WDR61 NIN TRAPPC13
162	10196 84306	PRMT3 PDCD2L
163	5110 1841 23276 6717 126133 150223	PCMT1 DTYMK KLHL18 SRI ALDH16A1 YDJC
164	3833 727851 5903 10762 9972 5905 157313	KIFC1 RGPD8 RANBP2 NUP50 NUP153 RANGAP1 CDCA2
165	6624 80335	FSCN1 WDR82
166	8287 10808 11334 8883	USP9Y HSPH1 TUSC2 NAE1
167	4436 5965	MSH2 RECQL
168	144193 9615	AMDHD1 GDA
169	196264 2319	MPZL3 FLOT2
170	5393 118460 5394 51010 115752 51013 54512 10438 23404 11340 56915 10200 23016	EXOSC9 EXOSC6 EXOSC10 EXOSC3 DIS3L EXOSC1 EXOSC4 C1D EXOSC2 EXOSC8 EXOSC5 MPHOSPH6 EXOSC7
171	7168 88 ENSG00000141048 4624 7135 9231	TPM1 ACTN2 ENSG00000141048 MYH6 TNNI1 DLG5
172	2879 3094	GPX4 HINT1
173	10758 23475 55225	TRAF3IP2 QPRT RAVER2
174	138199 94059 7737 4306	CARNMT1 LENG9 RNF113A NR3C2
175	167127 5727	UGT3A2 PTCH1
176	57544 56983 2588 51148 410 153642 54414	TXNDC16 POGLUT1 GALNS CERCAM ARSA ARSK SIAE
177	54885 51110 23061	TBC1D8B LACTB2 TBC1D9B
178	4040 4041	LRP6 LRP5
179	79621 23070 55088 10535	RNASEH2B CMTR1 CCDC186 RNASEH2A
180	9973 90507	CCS SCRN2
181	81545 83989 2267 83874	FBXO38 FAM172A FGL1 TBC1D10A
182	166378 79029	SPATA5 SPATA5L1
183	200232 84959	FAM209A UBASH3B
184	51162 1933 1937 1936 7407 1915 3895	EGFL7 EEF1B2 EEF1G EEF1D VARS EEF1A1 KTN1
185	2745 56683 2806 ENSG00000255854	GLRX C21orf59 GOT2 ENSG00000255854
186	122830 5467	NAA30 PPARD
187	54205 80777	CYCS CYB5B
188	81572 9060 7411 5202	PDRG1 PAPSS2 VBP1 PFDN2
189	81545 83989 2267 57505	FBXO38 FAM172A FGL1 AARS2
190	23392 9991 10449	ECM29 PTBP3 ACAA2
191	3136 3133 3107 9427 9451	3136 HLA-E HLA-C ECEL1 EIF2AK3
192	4116 6712	MAGOH SPTBN2
193	26953 23633	RANBP6 KPNA6
194	26227 5887 29979 56893	PHGDH RAD23B UBQLN1 UBQLN4
195	37 10476 521 506 513 515 10632 539	ACADVL ATP5H ATP5I ATP5B ATP5D ATP5F1 ATP5L ATP5O
196	6877 6873 6908	TAF5 TAF2 TBP
197	54107 5426 56655	POLE3 POLE POLE4
198	10897 81555 90522	YIF1A YIPF5 YIF1B
199	2778 54940 2774 7216 10916	GNAS OCIAD1 GNAL TRO MAGED2
200	3141 284680 26130	HLCS C1orf111 GAPVD1
201	908 4076 10694	CCT6A CAPRIN1 CCT8
202	284325 10938	C19orf54 EHD1
203	9732 1793 57541 7375 1795 9844 80005 63916	DOCK4 DOCK1 ZNF398 USP4 DOCK3 ELMO1 DOCK5 ELMO2
204	10274 9126 10735 5885 23063 113130 27127	STAG1 SMC3 STAG2 RAD21 WAPL CDCA5 SMC1B
205	115098 1939 10289	CCDC124 EIF2D EIF1B
206	58485 126003 6399 79090 27095 51693 51112 60684 22878 51399	TRAPPC1 TRAPPC5 TRAPPC2B TRAPPC6A TRAPPC3 TRAPPC2L TRAPPC12 TRAPPC11 TRAPPC8 TRAPPC4
207	55075 7873	UACA MANF
208	129531 10312 203547 10159	MITD1 TCIRG1 VMA21 ATP6AP2
209	23432 5568 5573 10566	GPR161 PRKACG PRKAR1A AKAP3
210	54952 55015	TRNAU1AP PRPF39
211	1470 1469	CST2 CST1
212	11339 55320 54069	OIP5 MIS18BP1 MIS18A
213	201627 26750 284069	DENND6A RPS6KC1 FAM171A2
214	22944 5514	KIN PPP1R10
215	57493 3958 54549 284217 5243 221935 ENSG00000255730 5803	HEG1 LGALS3 SDK2 LAMA1 ABCB1 SDK1 ENSG00000255730 PTPRZ1
216	7168 88 ENSG00000141048 4626 7135 9231	TPM1 ACTN2 ENSG00000141048 MYH8 TNNI1 DLG5
217	6626 8896 7919 10285 9785	SNRPA BUD31 DDX39B SMNDC1 DHX38
218	54840 164832 25900 126917 3981 7518	APTX LONRF2 IFFO1 IFFO2 LIG4 XRCC4
219	1499 1495 1008	CTNNB1 CTNNA1 CDH10
220	1615 3376 9255 4141 9521 3735 6386 7965 51520 5917 5859	DARS IARS AIMP1 MARS EEF1E1 KARS SDCBP AIMP2 LARS RARS QARS
221	206358 94030 1184 84888 3964 112 55032	SLC36A1 LRRC4B CLCN5 SPPL2A LGALS8 ADCY6 SLC35A5
222	10018 596	BCL2L11 BCL2
223	84294 63977 10523 85437	UTP23 PRDM15 CHERP ZCRB1
224	85313 10181 84081 84991 55749 57092 22828 84717 8241	PPIL4 RBM5 NSRP1 RBM17 CCAR1 PCNP SCAF8 HDGFRP2 RBM10
225	58485 126003 6399 79090 51693 51112 60684 22878	TRAPPC1 TRAPPC5 TRAPPC2B TRAPPC6A TRAPPC2L TRAPPC12 TRAPPC11 TRAPPC8
226	79102 7702	RNF26 ZNF143
227	2582 5226 119391 11200 23171 51477 226 230 283871 481	GALE PGD GSTO2 CHEK2 GPD1L ISYNA1 ALDOA ALDOC PGP ATP1B1
228	2859 445582	GPR35 POTEE
229	163786 4781	SASS6 NFIB
230	3251 6051 51095 51204	HPRT1 RNPEP TRNT1 TACO1
231	6652 51171	SORD HSD17B14
232	80336 10605	PABPC1L PAIP1
233	92521 26037 9209 9208 1073 60 7798 51474 22832 4659 170954 1613 22998 2017 29766 2934 60312 9824 286262 1627 23094 7169 1829 58 2314 4660 4644 23384 7464	SPECC1 SIPA1L1 LRRFIP2 LRRFIP1 CFL2 ACTB LUZP1 LIMA1 CEP162 PPP1R12A PPP1R18 DAPK3 LIMCH1 CTTN TMOD3 GSN AFAP1 ARHGAP11A TPRN DBN1 SIPA1L3 TPM2 DSG2 ACTA1 FLII PPP1R12B MYO5A SPECC1L CORO2A
234	5757 57654	PTMA UVSSA
235	811 5034 7184	CALR P4HB HSP90B1
236	90826 25953 22877 133522	PRMT9 PNKD MLXIP PPARGC1B
237	3423 285362 26073 23014	IDS SUMF1 POLDIP2 FBXO21
238	10609 10536	P3H4 P3H3
239	8602 705 1725 79050	NOP14 BYSL DHPS NOC4L
240	139285 324 8312	AMER1 APC AXIN1
241	7874 81569 5987 2120	USP7 ACTL8 TRIM27 ETV6
242	729288 5979 3073 10347	ZNF286B RET HEXA ABCA7
243	23301 55081 23059 26146	EHBP1 IFT57 CLUAP1 TRAF3IP1
244	3948 475	LDHC ATOX1
245	117177 5866 284114	RAB3IP RAB3IL1 TMEM102
246	8468 29904	FKBP6 EEF2K
247	5533 4776 23387	PPP3CC NFATC4 SIK3
248	5297 23066 55127	PI4KA CAND2 HEATR1
249	100101467 10168 65982 10127 342945 7572 7579 51282 146050 80317 7775 55311 55663 84307 222696 7589 84124 7586 387032 7760 84547 7727 54925 114821	ZSCAN30 ZNF197 ZSCAN18 ZNF263 ZSCAN22 ZNF24 ZSCAN20 SCAND1 ZSCAN29 ZKSCAN3 ZNF232 ZNF444 ZNF446 ZNF397 ZSCAN23 ZSCAN21 ZNF394 ZKSCAN1 ZKSCAN4 ZNF213 PGBD1 ZNF174 ZSCAN32 ZBED9
250	200895 151176 6901 8692	DHFRL1 ERFE TAZ HYAL2
251	3704 7253	ITPA TSHR
252	7760 10168	ZNF213 ZNF197
253	51270 1871	TFDP3 E2F3
254	55930 9208 7798 7111 81 23242 85464 810 2017 26030 64423 23603 10409 60312 11217 3983 8470 6711 10093 26064 1601 4643 2314 92521 4644 4645 80179 801 91624 5756	MYO5C LRRFIP1 LUZP1 TMOD1 ACTN4 COBL SSH2 CALML3 CTTN PLEKHG3 INF2 CORO1C BASP1 AFAP1 AKAP2 ABLIM1 SORBS2 SPTBN1 ARPC4 RAI14 DAB2 MYO1E FLII SPECC1 MYO5A MYO5B MYO19 CALM1 NEXN TWF1
255	23171 22934	GPD1L RPIA
256	79365 83692	BHLHE41 CD99L2
257	10197 440122 54620 57035 6617 221504 84733 80011	PSME3 440122 FBXL19 RSRP1 SNAPC1 ZBTB9 CBX2 FAM192A
258	29979 10247 3954	UBQLN1 HRSP12 LETM1
259	7881 8514 5550	KCNAB1 KCNAB2 PREP
260	126133 51071	ALDH16A1 DERA
261	57192 55283 2562 255231 747	MCOLN1 MCOLN3 GABRB3 MCOLN2 DAGLA
262	5230 5232 2027 10102	PGK1 PGK2 ENO3 TSFM
263	1806 210 10279 23457	DPYD ALAD PRSS16 ABCB9
264	868 644150 8440 1796	CBLB WIPF3 NCK2 DOK1
265	5163 5164 5165	PDK1 PDK2 PDK3
266	138428 5954	PTRH1 RCN1
267	7941 5798	PLA2G7 PTPRN
268	118426 2647	BORCS5 BLOC1S1
269	163183 7542 7976 8323 147700	SYNE4 ZFPL1 FZD3 FZD6 KLC3
270	6714 80820	SRC EEPD1
271	10342 5119 51652 10548	TFG CHMP1A CHMP3 TM9SF1
272	203062 845 54566 51665	TSNARE1 CASQ2 EPB41L4B ASB1
273	8726 22823 26147	EED MTF2 PHF19
274	1902 6548	LPAR1 SLC9A1
275	8498 26136	RANBP3 TES
276	23332 23122	CLASP1 CLASP2
277	1104 8498 84220 9787	RCC1 RANBP3 RGPD5 DLGAP5
278	51702 221301 6274 11072 391123 5317 147409 254773 131578 341208	PADI3 FAM26D S100A3 DUSP14 VSIG8 PKP1 DSG4 LYG2 LRRC15 HEPHL1
279	56919 57602	DHX33 USP36
280	23345 7163 23224	SYNE1 TPD52 SYNE2
281	29089 9805	UBE2T SCRN1
282	139596 83549	UPRT UCK1
283	5806 10584	PTX3 COLEC10
284	26155 4288 201161 79697 56919 10528 9875 9816	NOC2L MKI67 CENPV NO66 DHX33 NOP56 URB1 URB2
285	164 8907 1174 162	AP1G1 AP1M1 AP1S1 AP1B1
286	115825 84889 54471 2820 55813	WDFY2 SLC7A3 MIEF1 GPD2 UTP6
287	65988 286075 10793	ZNF747 ZNF707 ZNF273
288	8502 6320	PKP4 CLEC11A
289	27429 331 842 112401	HTRA2 XIAP CASP9 BIRC8
290	84144 323 333 538	SYDE2 APBB2 APLP1 ATP7A
291	10327 132 7072 2806 7915 11034 1073 140739 7073 2171 2745 528 204 2936 4191 6718 128 2950 7378 7332 475 92483 441282	AKR1A1 ADK TIA1 GOT2 ALDH5A1 DSTN CFL2 UBE2F TIAL1 FABP5 GLRX ATP6V1C1 AK2 GSR MDH2 AKR1D1 ADH5 GSTP1 UPP1 UBE2L3 ATOX1 LDHAL6B AKR1B15
292	11146 54919	GLMN DNAAF5
293	1408 8863	CRY2 PER3
294	65992 23376 80279	DDRGK1 UFL1 CDK5RAP3
295	9378 51031 23589	NRXN1 GLOD4 CARHSP1
296	10152 10006 57648 26999 10163 55845 10458 23191	ABI2 ABI1 KIAA1522 CYFIP2 WASF2 BRK1 BAIAP2 CYFIP1
297	3655 3678 3688 3673	ITGA6 ITGA5 ITGB1 ITGA2
298	199745 79095	THAP8 C9orf16
299	11164 29920	NUDT5 PYCR2
300	55137 10314	FIGN LANCL1
301	9455 9456 57731 285527 7188 81562	HOMER2 HOMER1 SPTBN4 FRYL TRAF5 LMAN2L
302	10827 55092	FAM114A2 TMEM51
303	23576 23564	DDAH1 DDAH2
304	6573 388611	SLC19A1 CD164L2
305	23214 9735 9675 10985 60561 55055 55697 148223 9183 545	XPO6 KNTC1 TTI1 GCN1 RINT1 ZWILCH VAC14 C19orf25 ZW10 ATR
306	54737 54906 146434 23272	MPHOSPH8 FAM208B ZNF597 FAM208A
307	4357 7321 10327	MPST UBE2D1 AKR1A1
308	10413 51421	YAP1 AMOTL2
309	63982 3309	ANO3 HSPA5
310	10953 8731	TOMM34 RNMT
311	55915 80013 22828	LANCL2 FAM188A SCAF8
312	22856 1634 339451	CHSY1 DCN KLHL17
313	1160 11313 283209 23558	CKMT2 LYPLA2 PGM2L1 WBP2
314	79643 10458	CHMP6 BAIAP2
315	54107 5426 54108 56655 5422	POLE3 POLE CHRAC1 POLE4 POLA1
316	342945 84124 54925 80345	ZSCAN22 ZNF394 ZSCAN32 ZSCAN16
317	7156 8260	TOP3A NAA10
318	5188 404216	GATB 404216
319	3948 378 381 1471 8803 92483 375	LDHC ARF4 ARF5 CST3 SUCLA2 LDHAL6B ARF1
320	4350 55709	MPG KBTBD4
321	642 83594 8216	BLMH NUDT12 LZTR1
322	163859 339122	SDE2 RAB43
323	7453 4594	WARS MUT
324	85459 585 117178 197335 343099 729440 123811 57534 64770 79848 26005 8481 10464 57536 23093 93594 5108 165055	CEP295 BBS4 SSX2IP WDR90 CCDC18 CCDC61 FOPNL MIB1 CCDC14 CSPP1 C2CD3 OFD1 PIBF1 KIAA1328 TTLL5 TBC1D31 PCM1 CCDC138
325	9205 6197 135932	ZMYM5 RPS6KA3 TMEM139
326	200081 11140	TXLNA CDC37
327	821 7184	CANX HSP90B1
328	2585 5236 219	GALK2 PGM1 ALDH1B1
329	8452 57542	CUL3 KLHL42
330	3123 3127 100294276	HLA-DRB1 HLA-DRB5 100294276
331	54996 57153 26578 6102	MARC2 SLC44A2 OSTF1 RP2
332	10769 55684	PLK2 RABL6
333	80013 22828	FAM188A SCAF8
334	55167 84148	MSL2 KAT8
335	49856 49876 9662	WRAP73 49876 CEP135
336	57551 57470 8449 79659	TAOK1 LRRC47 DHX16 DYNC2H1
337	6732 ENSG00000157828	SRPK1 ENSG00000157828
338	10738 5988 54529 153090 10739	RFPL3 RFPL1 ASNSD1 DAB2IP RFPL2
339	5641 10000	LGMN AKT3
340	1031 1019	CDKN2C CDK4
341	10260 65125 131965 6786	DENND4A WNK1 METTL6 STIM1
342	7706 10776 285590 5877	TRIM25 ARPP19 SH3PXD2B RABIF
343	2200 79893 375790 4052 3949 286128 10516	FBN1 GGNBP2 AGRN LTBP1 LDLR ZFP41 FBLN5
344	345778 10989 10651 25813 84303 84270 54927	MTX3 IMMT MTX2 SAMM50 CHCHD6 CARD19 CHCHD3
345	8233 55954 90324 11066	ZRSR2 ZMAT5 CCDC97 SNRNP35
346	10657 3609 1660	KHDRBS1 ILF3 DHX9
347	6558 6560 10723	SLC12A2 SLC12A4 SLC12A7
348	388753 30851 4738 11112 5547 51719 1371 2109	COA6 TAX1BP3 NEDD8 HIBADH PRCP CAB39 CPOX ETFB
349	686 4126	BTD MANBA
350	5050 5049	PAFAH1B3 PAFAH1B2
351	84131 55012 84984 11116 9851 9857	CEP78 PPP2R3C CEP19 FGFR1OP KIAA0753 CEP350
352	56925 1361	LXN CPB2
353	56895 56894 653519 2812 128486 2697 154807	AGPAT4 AGPAT3 GPR89B GP1BB FITM2 GJA1 VKORC1L1
354	10922 23196 3188 5351	FASTK FAM120A HNRNPH2 PLOD1
355	8668 8662 8664	EIF3I EIF3B EIF3D
356	4621 4622 4625	MYH3 MYH4 MYH7
357	22905 55040	EPN2 EPN3
358	55172 1804	DNAAF2 DPP6
359	22900 55791 79649	CARD8 LRIF1 MAP7D3
360	3810 3811 3806 140683 100132285 548594	3810 KIR3DL1 KIR2DS1 BPIFA2 KIR2DS2 548594
361	10439 56938 79694 93145	OLFM1 ARNTL2 MANEA OLFM2
362	2767 1969 2776 2783	GNA11 EPHA2 GNAQ GNB2
363	84302 9653	TMEM246 HS2ST1
364	23469 55075 3927 7873	PHF3 UACA LASP1 MANF
365	7690 137392 51562	ZNF131 FAM92A1 MBIP
366	84301 51605	DDI2 TRMT6
367	2785 26747 9326 23321	GNG3 NUFIP1 ZNHIT3 TRIM2
368	2950 51015 7072 7073	GSTP1 ISOC1 TIA1 TIAL1
369	256536 28985 10915	TCERG1L MCTS1 TCERG1
370	51143 6993 1783 1778 57794	DYNC1LI1 DYNLT1 DYNC1LI2 DYNC1H1 SUGP1
371	55605 23189 8655 150864	KIF21A KANK1 DYNLL1 FAM117B
372	8218 57706 10617 2580 5286 8301 9026 9685	CLTCL1 DENND1A STAMBP GAK PIK3C2A PICALM HIP1R CLINT1
373	124944 2186	BAP18 BPTF
374	2549 64762 9402 11216 9846 25930	GAB1 GAREM1 GRAP2 AKAP10 GAB2 PTPN23
375	10678 29071	B3GNT2 C1GALT1C1
376	57515 23284 433	SERINC1 ADGRL3 ASGR2
377	10147 5725	SUGP2 PTBP1
378	84337 84952	ELOF1 CGNL1
379	2787 2786 60626 2782 2771 2773 2788 2791 59345 2790 5909	GNG5 GNG4 RIC8A GNB1 GNAI2 GNAI3 GNG7 GNG11 GNB4 GNG10 RAP1GAP
380	6876 ENSG00000243678	TAGLN ENSG00000243678
381	ENSG00000226321 23558 283209	ENSG00000226321 WBP2 PGM2L1
382	11021 2664 5872 5870 201475 51762 5867	RAB35 GDI1 RAB13 RAB6A RAB12 RAB8B RAB4A
383	ENSG00000255854 10487 645142 10486 1072	ENSG00000255854 CAP1 PPIAL4D CAP2 CFL1
384	1738 55753 92259 285343	DLD OGDHL MRPS36 TCAIM
385	5818 4117 25945	NECTIN1 MAK NECTIN3
386	3419 3421 3420 1951 8803	IDH3A IDH3G IDH3B CELSR3 SUCLA2
387	25879 27340	DCAF13 UTP20
388	3806 100132285 3810 548594	KIR2DS1 KIR2DS2 3810 548594
389	4174 4175 4176 4171 4172 4173 1786 10923 440193 51651 79892 54874	MCM5 MCM6 MCM7 MCM2 MCM3 MCM4 DNMT1 SUB1 CCDC88C PTRH2 MCMBP FNBP1L
390	55291 283373 9181 22870 9701 5537 91526 9692 23243	PPP6R3 ANKRD52 ARHGEF2 PPP6R1 PPP6R2 PPP6C ANKRD44 KIAA0391 ANKRD28
391	84131 84984 11116	CEP78 CEP19 FGFR1OP
392	4253 6734 58477	CTAGE5 SRPRA SRPRB
393	5238 51110 56267 81888 3704	PGM3 LACTB2 KYAT3 HYI ITPA
394	604 84759 54880 84678 23429 79710 63035	BCL6 PCGF1 BCOR KDM2B RYBP MORC4 BCORL1
395	9380 231	GRHPR AKR1B1
396	1954 5361	MEGF8 PLXNA1
397	23325 112936 55737 84079 9559 9897 9779 253725 387680 51699 23307	KIAA1033 VPS26B VPS35 ANKRD27 VPS26A KIAA0196 TBC1D5 FAM21C FAM21A VPS29 FKBP15
398	50485 93436	SMARCAL1 ARMC6
399	153527 11157 8896 10285 57819 27258	ZMAT2 LSM6 BUD31 SMNDC1 LSM2 LSM3
400	51087 63977 84946 84294 114034 6730	YBX2 PRDM15 LTV1 UTP23 TOE1 SRP68
401	11333 8882	PDAP1 ZPR1
402	308 10294 3054 3312	ANXA5 DNAJA2 HCFC1 HSPA8
403	3240 5005 5004 337 336 1356 1 345 284161 629	HP ORM2 ORM1 337 APOA2 CP A1BG APOC3 GDPD1 CFB
404	6876 645142 10327	TAGLN PPIAL4D AKR1A1
405	84541 4340	KBTBD8 MOG
406	5168 55269 285590	ENPP2 PSPC1 SH3PXD2B
407	64785 9837 54962 84296 8914 51659	GINS3 GINS1 TIPIN GINS4 TIMELESS GINS2
408	56919 81627 57602	DHX33 TRMT1L USP36
409	11269 3936	DDX19B LCP1
410	3267 5306	AGFG1 PITPNA
411	4705 64847	NDUFA10 SPATA20
412	7342 147463	UBP1 ANKRD29
413	9929 8665	JOSD1 EIF3F
414	84108 83746 79684 1876 7027 23269	PCGF6 L3MBTL2 MSANTD2 E2F6 TFDP1 MGA
415	9580 64793	SOX13 CEP85
416	421 10128 999 81892	ARVCF LRPPRC CDH1 SLIRP
417	51639 84844 83443	SF3B6 PHF5A SF3B5
418	2947 2946 2949 2948	GSTM3 GSTM2 GSTM5 GSTM4
419	10939 219	AFG3L2 ALDH1B1
420	11078 26064 23164	TRIOBP RAI14 MPRIP
421	4897 7453	NRCAM WARS
422	8516 781 89782 1956 153642 9486 8692	ITGA8 CACNA2D1 LMLN EGFR ARSK CHST10 HYAL2
423	51548 9945	SIRT6 GFPT2
424	1774 345630	DNASE1L1 345630
425	5427 5426 54107 56655	POLE2 POLE POLE3 POLE4
426	151011 989 23176 10801 23580	SEPT10 SEPT7 SEPT8 SEPT9 CDC42EP4
427	4691 5431 5434 2963 6827 6829 166863	NCL POLR2B POLR2E GTF2F2 SUPT4H1 SUPT5H RBM46
428	23438 54938	HARS2 SARS2
429	1762 2580	DMWD GAK
430	9128 9129 10713 9092 9410 10084 51729 24148 9416 26121	PRPF4 PRPF3 USP39 SART1 SNRNP40 PQBP1 WBP11 PRPF6 DDX23 PRPF31
431	7335 6652 80201 83657 10873 81889	UBE2V1 SORD HKDC1 DYNLRB2 ME3 FAHD1
432	9382 22796 91949 10466 84342 83548 57511 25839	COG1 COG2 COG7 COG5 COG8 COG3 COG6 COG4
433	55558 114805 26018	PLXNA3 GALNT13 LRIG1
434	374378 283464	GALNT18 GXYLT1
435	51715 57690 26088	RAB23 TNRC6C GGA1
436	11024 11026 10288 10859	LILRA1 LILRA3 10288 LILRB1
437	25886 56672	POC1A AKIP1
438	2109 3939	ETFB LDHA
439	84224 55672	NBPF3 NBPF1
440	2263 203076 729967	FGFR2 C8orf74 MORN2
441	92565 51146 23192	FANK1 A4GNT ATG4B
442	9732 57541 7375 9844	DOCK4 ZNF398 USP4 ELMO1
443	23196 3608 3191 55342	FAM120A ILF2 HNRNPL STRBP
444	84898 1109	PLXDC2 AKR1C4
445	100423062 28834 3543	IGLL5 28834 IGLL1
446	6727 6726	SRP14 SRP9
447	4714 4702 4701 4724 4720 4723 4722 4698 55967	NDUFB8 NDUFA8 NDUFA7 NDUFS4 NDUFS2 NDUFV1 NDUFS3 NDUFA5 NDUFA12
448	5564 5565 5562 5563 5571 51422	PRKAB1 PRKAB2 PRKAA1 PRKAA2 PRKAG1 PRKAG2
449	8772 5049	FADD PAFAH1B2
450	343068 653619 400735	PRAMEF5 PRAMEF9; PRAMEF4
451	29992 29990 80059 338707	PILRA PILRB LRRTM4 B4GALNT4
452	81928 91768 9158	CABLES2 CABLES1 FIBP
453	55754 23240 6443 80055	TMEM30A KIAA0922 SGCB PGAP1
454	2803 25926	GOLGA4 NOL11
455	339669 57529	TEX33 RGAG1
456	7957 8987	EPM2A STBD1
457	23607 10726	CD2AP NUDC
458	3840 53335 4898 10075 3839	KPNA4 BCL11A NRDC HUWE1 KPNA3
459	57157 27076 10745 65055	PHTF2 LYPD3 PHTF1 REEP1
460	9552 529	SPAG7 ATP6V1E1
461	5064 2596 2781 1969 55824 22800 7525 4067	PALM GAP43 GNAZ EPHA2 PAG1 RRAS2 YES1 LYN
462	55308 8682 29118	DDX19A PEA15 DDX25
463	9681 84330 23030 10641	DEPDC5 ZNF414 KDM4B NPRL2
464	1559 1562	CYP2C9 CYP2C18
465	139886 10927	SPIN4 SPIN1
466	6386 123283	SDCBP TARSL2
467	10318 1393	TNIP1 CRHBP
468	118460 51010 115752 51013 10438 11340 56915 10200	EXOSC6 EXOSC3 DIS3L EXOSC1 C1D EXOSC8 EXOSC5 MPHOSPH6
469	81876 2665	RAB1B GDI2
470	902 1022 4331 2068 2073 404672	CCNH CDK7 MNAT1 ERCC2 ERCC5 GTF2H5
471	55260 51280 144404 147407 55630 53637	TMEM143 GOLM1 TMEM120B SLC25A52 SLC39A4 S1PR5
472	55957 4603 286826 91750	LIN37 MYBL1 LIN9 LIN52
473	57418 27043 54881 81887 26168 79707	WDR18 PELP1 TEX10 LAS1L SENP3 NOL9
474	63976 90355 2122 25803	PRDM16 C5orf30 MECOM SPDEF
475	79188 9791 5825 3895	TMEM43 PTDSS1 ABCD3 KTN1
476	9689 28969	BZW1 BZW2
477	80781 54972 1954 170384 55757 80020	COL18A1 TMEM132A MEGF8 FUT11 UGGT2 FOXRED2
478	730211 2289 3323 391634 65061	730211 FKBP5 3323 391634 CDK15
479	5590 11099 5784 84612 56288 3996 23286	PRKCZ PTPN21 PTPN14 PARD6B PARD3 LLGL1 WWC1
480	8650 79789 1173 63971	NUMB CLMN AP2M1 KIF13A
481	84283 487 2651	TMEM79 ATP2A1 GCNT2
482	5296 8503 5290	PIK3R2 PIK3R3 PIK3CA
483	5962 84076	RDX TKTL2
484	116113 79947 116150	FOXP4 DHDDS NUS1
485	348235 221150 138046	SKA2 SKA3 RALYL
486	200081 37	TXLNA ACADVL
487	4675 171482 57120 284119	NAP1L3 FAM9A GOPC PTRF
488	1869 7029 1874 1870	E2F1 TFDP2 E2F4 E2F2
489	58478 51479	ENOPH1 ANKFY1
490	55889 5371	GOLGA6B PML
491	55920 10657 8607 79577 7175 22827 11052 6626 10250 6749 6633 58517 3550 4809 24148 4670 5903 5901 55234 51755 51593 102724594 1654 55660 10527 3837 53615 10521 10713 10915 23350 6631 2956 10421 6635 6636 4686 11168 9295 6430 ENSG00000146963 9416 4001 1665 1655 1108 1660	RCC2 KHDRBS1 RUVBL1 CDC73 TPR PUF60 CPSF6 SNRPA SRRM1 SSRP1 SNRPD2 RBM25 IK SNU13 PRPF6 HNRNPM RANBP2 RAN SMU1 CDK12 SRRT U2AF1L5 DDX3X PRPF40A IPO7 KPNB1 MBD3 DDX17 USP39 TCERG1 U2SURP SNRPC MSH6 CD2BP2 SNRPE SNRPF NCBP1 PSIP1 SRSF11 SRSF5 ENSG00000146963 DDX23 LMNB1 DHX15 DDX5 CHD4 DHX9
492	7051 448834	TGM1 KPRP
493	11155 10225 3303	LDB3 CD96 HSPA1B
494	8575 10199 54606 23560 92856	PRKRA MPHOSPH10 DDX56 GTPBP4 IMP4
495	4800 4801 4802	NFYA NFYB NFYC
496	79731 390916	NARS2 NUDT19
497	10667 9790	FARS2 BMS1
498	10971 7529 7531 7532	YWHAQ YWHAB YWHAE YWHAG
499	50 4191	ACO2 MDH2
500	153241 51759	CEP120 C9orf78
501	55195 440915	C14orf105 440915
502	54875 4306 7597 138199 94059 23098 6885 51514 7737	CNTLN NR3C2 ZBTB25 CARNMT1 LENG9 SARM1 MAP3K7 DTL RNF113A
503	54764 64081	ZRANB1 PBLD
504	2512 2764	FTL GMFB
505	1644 682	DDC BSG
506	4109 90459 29902 55810	MAGEA10 ERI1 FAM216A FOXJ2
507	55336 79176 84926 6500	FBXL8 FBXL15 SPRYD3 SKP1
508	8772 27178	FADD IL37
509	1892 307	ECHS1 ANXA4
510	2773 6002 2791	GNAI3 RGS12 GNG11
511	123169 9646 54623 80349 80006 55677	LEO1 CTR9 PAF1 WDR61 TRAPPC13 IWS1
512	5375 2879 2026 2173 2170 2171 3094 6876 8407	PMP2 GPX4 ENO2 FABP7 FABP3 FABP5 HINT1 TAGLN TAGLN2
513	64788 5693 55122 5646	LMF1 PSMB5 AKIRIN2 PRSS3
514	55605 23189 8655 9874	KIF21A KANK1 DYNLL1 TLK1
515	8754 55558 8720 5361 10076	ADAM9 PLXNA3 MBTPS1 PLXNA1 PTPRU
516	56776 7048	FMN2 TGFBR2
517	5005 337 336 1356 1 345 284161 3040 3043	ORM2 337 APOA2 CP A1BG APOC3 GDPD1 HBA1; HBB
518	593 152926 594	BCKDHA PPM1K BCKDHB
519	9644 57142 23204 482	SH3PXD2A RTN4 ARL6IP1 ATP1B2
520	8924 9925	HERC2 ZBTB5
521	78987 27173	CRELD1 SLC39A1
522	80184 9738 79598 9731	CEP290 CCP110 CEP97 CEP104
523	89 9124	ACTN3 PDLIM1
524	9604 5097	RNF14 PCDH1
525	7189 159989	TRAF6 CCDC67
526	129831 7084 22943	RBM45 TK2 DKK1
527	11157 27258	LSM6 LSM3
528	7517 5889	XRCC3 RAD51C
529	2068 11073 5347	ERCC2 TOPBP1 PLK1
530	54808 6607	DYM SMN1
531	49854 845 1616 54566 56980 26259 51665 203062 80829	ZBTB21 CASQ2 DAXX EPB41L4B PRDM10 FBXW8 ASB1 TSNARE1 ZFP91
532	6697 871	SPR SERPINH1
533	9859 57596 3801 23401	CEP170 BEGAIN KIFC3 FRAT2
534	2873 80344 51138 79016 1643 10987 9318 10980 64708 122769 10920 8453 8452 8451 8450 10513 8533 50813 26094 53339 9978	GPS1 DCAF11 COPS4 DDA1 DDB2 COPS5 COPS2 COPS6 COPS7B LRR1 COPS8 CUL2 CUL3 CUL4A CUL4B APPBP2 COPS3 COPS7A DCAF4 BTBD1 RBX1
535	1650 6184 201595 6185 84061	DDOST RPN1 STT3B RPN2 MAGT1
536	389524 84163	GTF2IRD2B GTF2IRD2
537	80218 84779	NAA50 NAA11
538	9903 29068	KLHL21 ZBTB44
539	3476 9296 51382 51606	IGBP1 ATP6V1F ATP6V1D ATP6V1H
540	26508 5229 83607	HEYL PGGT1B AMMECR1L
541	23160 81931 2091 4674	WDR43 ZNF93 FBL NAP1L2
542	23649 5557 5422	POLA2 PRIM1 POLA1
543	9563 26270	H6PD FBXO6
544	1032 1021 55284	CDKN2D CDK6 UBE2W
545	27076 10745 65055 254428	LYPD3 PHTF1 REEP1 SLC41A1
546	84923 79058	FAM104A ASPSCR1
547	79660 5509	PPP1R3B PPP1R3D
548	5430 54707 51184 5439 79871 81488 11321 9400 5438	POLR2A GPN2 GPN3 POLR2J RPAP2 MYZAP GPN1 RECQL5 POLR2I
549	10611 7267 8569 283450	PDLIM5 TTC3 MKNK1 283450
550	3423 145173 374378	IDS B3GLCT GALNT18
551	4830 9104 6647	NME1 RGN SOD1
552	5988 54529 10738 10739	RFPL1 ASNSD1 RFPL3 RFPL2
553	5936 83759	RBM4 RBM4B
554	4637 103910 6904 399687	MYL6 MYL12B TBCD MYO18A
555	55605 23189 8655 140735	KIF21A KANK1 DYNLL1 DYNLL2
556	3065 440093	HDAC1 H3F3C
557	221302 55818 8237 9338	ZUFSP KDM3A USP11 TCEAL1
558	11112 4482 2805	HIBADH MSRA GOT1
559	644150 8440 1796 57556	WIPF3 NCK2 DOK1 SEMA6A
560	29926 29925 1723	GMPPA GMPPB DHODH
561	8396 5305 85403 79837	PIP4K2B PIP4K2A EAF1 PIP4K2C
562	84081 57092 8241 10181	NSRP1 PCNP RBM10 RBM5
563	166815 8690	TIGD2 JRKL
564	6875 129685 6873	TAF4B TAF8 TAF2
565	5519 5528 5527 5525 5529	PPP2R1B PPP2R5D PPP2R5C PPP2R5A PPP2R5E
566	1111 55584 202052 84277 7546	CHEK1 CHRNA9 DNAJC18 DNAJC30 ZIC2
567	55071 64748	C9orf40 PLPPR2
568	79017 64080	GGCT RBKS
569	23196 4216 29062 10492 26000	FAM120A MAP3K4 WDR91 SYNCRIP TBC1D10B
570	1645 8644	AKR1C1 AKR1C3
571	64375 22806	IKZF4 IKZF3
572	113174 23534 30000 57650 51194 54808 9928 23265 50628 2177 11218 63892 64328 9044	SAAL1 TNPO3 TNPO2 KIAA1524 IPO11 DYM KIF14 EXOC7 GEMIN4 FANCD2 DDX20 THADA XPO4 BTAF1
573	57661 8479 1459 55105	PHRF1 HIRIP3 CSNK2A2 GPATCH2
574	10294 10963	DNAJA2 STIP1
575	8897 79000 6790 80271	MTMR3 AUNIP AURKA ITPKC
576	51317 10362	PHF21A HMG20B
577	56675 6248 414301	NRIP3 RSC1A1 DDI1
578	7126 83892 253980	TNFAIP1 KCTD10 KCTD13
579	7874 81569 79665 5987	USP7 ACTL8 DHX40 TRIM27
580	49856 49876	WRAP73 49876
581	6419 55223 55702	SETMAR TRIM62 CCDC94
582	125228 23594 4999	FAM210A ORC6 ORC2
583	113220 58487	KIF12 CREBZF
584	3430 9111 80150	IFI35 NMI ASRGL1
585	467 9586 3725 2353 1386 11016	ATF3 CREB5 JUN FOS ATF2 ATF7
586	51385 10795 3516 9794	ZNF589 ZNF268 RBPJ MAML1
587	51028 84313 11267	VPS36 VPS25 SNF8
588	9650 121512	MTFR1 FGD4
589	79706 6627 253635 6638	PRKRIP1 SNRPA1 GPATCH11 SNRPN
590	10970 9791 3895	CKAP4 PTDSS1 KTN1
591	3678 3688 3675	ITGA5 ITGB1 ITGA3
592	51726 9475	DNAJB11 ROCK2
593	113174 1967 8893 8892 8891 8890 55027	SAAL1 EIF2B1 EIF2B5 EIF2B2 EIF2B3 EIF2B4 HEATR3
594	3184 3191 3182	HNRNPD HNRNPL HNRNPAB
595	9943 84957 27347	OXSR1 RELT STK39
596	1025 124790	CDK9 HEXIM2
597	2896 51735 55593 51530	GRN RAPGEF6 OTUD5 ZC3HC1
598	847 6648 158 875 10380 2108 2171 18 5860 29114	CAT SOD2 ADSL CBSL BPNT1 ETFA FABP5 ABAT QDPR TAGLN3
599	25953 22877 8496 133522	PNKD MLXIP PPFIBP1 PPARGC1B
600	1633 26059 57468 1716	DCK ERC2 SLC12A5 DGUOK
601	84816 644 51449	RTN4IP1 BLVRA PCYOX1
602	5064 152007	PALM GLIPR2
603	9551 513 57007 522 514	ATP5J2 ATP5D ACKR3 ATP5J ATP5E
604	115825 55813	WDFY2 UTP6
605	124446 80055 3123 6443 55754 23240	TMEM219 PGAP1 HLA-DRB1 SGCB TMEM30A KIAA0922
606	8424 64343 29110 835	BBOX1 AZI2 TBK1 CASP2
607	5476 1509	CTSA CTSD
608	9341 9342 6811 23673 6809 8673 116841 8677 8675 8674 754 8773 9527 10282 8774 8775 10228 9482 8417 134957 143187 9570 9554 10490	VAMP3 SNAP29 STX5 STX12 STX3 VAMP8 SNAP47 STX10 STX16 VAMP4 PTTG1IP SNAP23 GOSR1 BET1 NAPG NAPA STX6 STX8 STX7 STXBP5 VTI1A GOSR2 SEC22B VTI1B
609	55166 64105 2491 401541 79019 80152 79682 79172 64946 23421 201254 55839	CENPQ CENPK CENPI CENPP CENPM CENPT CENPU CENPO CENPH ITGB3BP STRA13 CENPN
610	4707 4538 4711 4725 374291 4728	NDUFB1 MT-ND4 NDUFB5 NDUFS5 NDUFS7 NDUFS8
611	5954 689 342538 3329 813 1743	RCN1 BTF3 NACA2 HSPD1 CALU DLST
612	653404 79663 2306	FOXD4L6 HSPBAP1 FOXD2
613	5034 813 8974	P4HB CALU P4HA2
614	23673 10282 79735 10133	STX12 BET1 TBC1D17 OPTN
615	9798 5119	IST1 CHMP1A
616	23223 55781 8971	RRP12 RIOK2 H1FX
617	22848 1601 115548 85439 55589 2060 284427	AAK1 DAB2 FCHO2 STON2 BMP2K EPS15 SLC25A41
618	9128 9129 24144 338657 64852	PRPF4 PRPF3 TFIP11 CCDC84 TUT1
619	11102 10248 51367 54913	RPP14 POP7 POP5 RPP25
620	11113 9647	CIT PPM1F
621	51278 5522 23235 55038	IER5 PPP2R2C SIK2 CDCA4
622	389541 28956	LAMTOR4 LAMTOR2
623	4695 4701 4713 4726 4719 4729 84896 55967 7384	NDUFA2 NDUFA7 NDUFB7 NDUFS6 NDUFS1 NDUFV2 ATAD1 NDUFA12 UQCRC1
624	9139 93166	CBFA2T2 PRDM6
625	79896 91409	THNSL1 CCDC74B
626	54951 51397 170622 57020 54939 28991 29099 23412 51699	COMMD8 COMMD10 COMMD6 C16orf62 COMMD4 COMMD5 COMMD9 COMMD3 VPS29
627	1184 10241 3964 206358	CLCN5 CALCOCO2 LGALS8 SLC36A1
628	55718 27297 171568 51728 661 55703 11128 10621 10622 10623	POLR3E CRCP POLR3H POLR3K POLR3D POLR3B POLR3A POLR3F POLR3G POLR3C
629	254158 3198	CXorf58 HOXA1
630	ENSG00000108270 51575	ENSG00000108270 ESF1
631	5318 2731 200186 10188 84985 9632 22903 10483 9871	PKP2 GLDC CRTC2 TNK2 FAM83A SEC24C BTBD3 SEC23B SEC24D
632	55238 55194 23632	SLC38A7 EVA1B CA14
633	84263 1376	HSDL2 CPT2
634	55171 28227 23141 5516	TBCCD1 PPP2R3B ANKLE2 PPP2CB
635	57184 55687	FAM219B TRMU
636	5822 10607 134430	PWP2 TBL3 WDR36
637	9921 51 64320 7322	RNF10 ACOX1 RNF25 UBE2D2
638	23198 ENSG00000141720	PSME4 ENSG00000141720
639	1973 1974 1982 5210 1981	EIF4A1 EIF4A2 EIF4G2 PFKFB4 EIF4G1
640	6675 4153 462	UAP1 MBL2 SERPINC1
641	10847 55929 64431 8089 221895 10467	SRCAP DMAP1 ACTR6 YEATS4 JAZF1 ZNHIT1
642	535 9114 23545	ATP6V0A1 ATP6V0D1 ATP6V0A2
643	55902 2182 2585 4597	ACSS2 ACSL4 GALK2 MVD
644	84078 79736 55715	KBTBD7 TEFM DOK4
645	9948 2271 7167	WDR1 FH TPI1
646	55753 8065 6921 6923	OGDHL CUL5 TCEB1 TCEB2
647	5213 156 5792 5211	PFKM GRK2 PTPRF PFKL
648	55735 57498 55177 91452 51439	DNAJC11 KIDINS220 RMDN3 ACBD5 FAM8A1
649	7082 9414 7170	TJP1 TJP2 TPM3
650	10724 2935	MGEA5 GSPT1
651	222229 5001	LRWD1 ORC5
652	375061 137886	FAM89A UBXN2B
653	440712 9784 22911	C1orf186 SNX17 WDR47
654	10107 54765 23087 54540	TRIM10 TRIM44 TRIM35 FAM193B
655	11158 158158	RABL2B RASEF
656	51098 11020 79722	IFT52 IFT27 ANKRD55
657	63922 162466	CHTF18 PHOSPHO1
658	6461 644150 8440 1796	SHB WIPF3 NCK2 DOK1
659	255758 81926	TCTEX1D2 ABHD17A
660	23468 10951 11335 201161	CBX5 CBX1 CBX3 CENPV
661	50618 9022	ITSN2 CLIC3
662	5064 4067 27293 10672 22800 7525	PALM LYN SMPDL3B GNA13 RRAS2 YES1
663	11083 8315 8453 116138	DIDO1 BRAP CUL2 KLHDC3
664	112869 1838 26056 11004	SGF29 DTNB RAB11FIP5 KIF2C
665	1121 5878 5869 7879 5868	CHM RAB5C RAB5B RAB7A RAB5A
666	4097 159989	MAFG CCDC67
667	5064 203111 2781 4067 152007 10672 5578 2767 2596 1525 55824 7525 1969 57707 219771 22800 5862	PALM ERICH5 GNAZ LYN GLIPR2 GNA13 PRKCA GNA11 GAP43 CXADR PAG1 YES1 EPHA2 TLDC1 CCNY RRAS2 RAB2A
668	153129 10670 64121 58528	SLC38A9 RRAGA RRAGC RRAGD
669	5313 5566	PKLR PRKACA
670	54963 22934	UCKL1 RPIA
671	25870 55192 5745 9878 54890	SUMF2 DNAJC17 PTH1R TOX4 ALKBH5
672	84988 84961 5829 8073 375743 79605 5876 8648	PPP1R16A FBXL20 PXN PTP4A2 PTAR1 PGBD5 RABGGTB NCOA1
673	338657 54957 64852	CCDC84 TXNL4B TUT1
674	2204 22979	FCAR EFR3B
675	162979 85509 222389	ZNF296 MBD3L1 BEND7
676	54414 55714	SIAE TENM3
677	8242 256380	KDM5C SCML4
678	1978 26099	EIF4EBP1 SZRD1
679	7125 51070	TNNC2 NOSIP
680	1645 162239 1646	AKR1C1 ZFP1 AKR1C2
681	3327 64754 664618	3327 SMYD3 664618
682	84197 54733 9294 83862 83990 91461	POMK SLC35F2 S1PR2 TMEM120A BRIP1 PKDCC
683	655 79807	BMP7 GSTCD
684	57805 54363	CCAR2 HAO1
685	3502 3503	3502 3503
686	5876 5875	RABGGTB RABGGTA
687	64149 55717 157769	C17orf75 WDR11 FAM91A1
688	3225 2872 9261 1432	HOXC9 MKNK2 MAPKAPK2 MAPK14
689	3092 90410 4097 159989	HIP1 IFT20 MAFG CCDC67
690	283248 23028 23186 55758 10362 51317 23199	RCOR2 KDM1A RCOR1 RCOR3 HMG20B PHF21A GSE1
691	548596 140462 11313 54885 10652	CKMT1A ASB9 LYPLA2 TBC1D8B YKT6
692	57819 23299 27258	LSM2 BICD2 LSM3
693	9636 3437	ISG15 IFIT3
694	80223 26056 57111 22841 9467 80851 9230	RAB11FIP1 RAB11FIP5 RAB25 RAB11FIP2 SH3BP5 SH3BP5L RAB11B
695	9583 2564	ENTPD4 GABRE
696	10376 10061 1968	TUBA1B ABCF2 EIF2S3
697	84296 11169	GINS4 WDHD1
698	55920 10915 3550	RCC2 TCERG1 IK
699	GFP_AEQVI 155660 7062	GFP_AEQVI 155660 TCHH
700	9569 389524 84163	GTF2IRD1 GTF2IRD2B GTF2IRD2
701	3148 8539 64342 3146	HMGB2 API5 HS1BP3 HMGB1
702	740 54534 116541 116540 10884 124995 28977 29093 28998 219927 10573 64976 64975 122704 55052 51264 51263 63875 51001 64978 65008 29074 55178 11222 6182 51069 51067 65003 65005 1468 65080 ENSG00000174100 57129 54948 29088 54148 51335 81554 285367 51253 22868 26995 3396 6150 26589 51258 78988 55168 64983 9801 64981 90480 115416 51318 64928 84545 51642 84311 9553 79590 128308 51073 26024	MRPL49 MRPL50 MRPL54 MRPL53 MRPS30 MRPL10 MRPL42 MRPL22 MRPL13 MRPL21 MRPL28 MRPL40 MRPL41 MRPL52 MRPL20 MRPL27 MRPL30 MRPL17 MTERF3 MRPL38 MRPL1 MRPL18 MRM3 MRPL3 MRPL12 MRPL2 YARS2 MRPL11 MRPL9 SLC25A10 MRPL44 ENSG00000174100 MRPL47 MRPL16 MRPL15 MRPL39 NGRN RCC1L RPUSD3 MRPL37 FASTKD2 TRUB2 MRPL58 MRPL23 MRPL46 MRPL51 MRPL57 MRPS18A MRPL32 MRPL19 MRPL34 GADD45GIP1 MALSU1 MRPL35 MRPL14 MRPL43 M…
703	96459 10987	FNIP1 COPS5
704	2872 9261 1432 3216	MKNK2 MAPKAPK2 MAPK14 HOXB6
705	10152 10006 4810 57648 26999 10163 55845 8936 10787 23191	ABI2 ABI1 NHS KIAA1522 CYFIP2 WASF2 BRK1 WASF1 NCKAP1 CYFIP1
706	2956 3021	MSH6 H3F3A
707	27143 11248	PALD1 NXPH3
708	8559 8449	PRPF18 DHX16
709	27316 56652 57727 9582 8148	RBMX PEO1 NCOA5 APOBEC3B TAF15
710	255057 81566 9627 5501	CBARP CSRNP2 SNCAIP PPP1CC
711	8503 5296 5295 5293 5290 5291 57624 79990	PIK3R3 PIK3R2 PIK3R1 PIK3CD PIK3CA PIK3CB NYAP2 PLEKHH3
712	653489 3726	RGPD3 JUNB
713	2475 23214 23039 545	MTOR XPO6 XPO7 ATR
714	55336 6500 10788 79176	FBXL8 SKP1 IQGAP2 FBXL15
715	847 171425 51200 5768	CAT CLYBL CPA4 QSOX1
716	56605 30001	ERO1B ERO1A
717	79856 28966	SNX22 SNX24
718	197322 65987	ACSF3 KCTD14
719	387914 80142	SHISA2 PTGES2
720	64689 2801	GORASP1 GOLGA2
721	51533 100507436	PHF7 MICA
722	92906 6905 10109 10096	HNRNPLL TBCE ARPC2 ACTR3
723	9991 84364	PTBP3 ARFGAP2
724	2247 8577 10202 55240	FGF2 TMEFF1 DHRS2 STEAP3
725	57708 255626 388272 166968	MIER1 HIST1H2BA C16orf87 MIER3
726	5706 64841 64746	PSMC6 GNPNAT1 ACBD3
727	5775 79734	PTPN4 KCTD17
728	148789 23193 5589	B3GALNT2 GANAB PRKCSH
729	9514 5672	GAL3ST1 PSG4
730	7174 3339 79930	TPP2 HSPG2 DOK3
731	203062 845 51665 49854	TSNARE1 CASQ2 ASB1 ZBTB21
732	728013 644019 55871 150472	728013 CBWD6 CBWD1 CBWD2
733	55161 488	TMEM33 ATP2A2
734	10026 128869 51604 94005 8733	PIGK PIGU PIGT PIGS GPAA1
735	23082 51588 56934 445	PPRC1 PIAS4 CA10 ASS1
736	10611 7267 54788 8569	PDLIM5 TTC3 DNAJB12 MKNK1
737	340371 81628 65268 9819	NRBP2 TSC22D4 WNK2 TSC22D2
738	5733 9855 84919 23236	PTGER3 FARP2 84919 PLCB1
739	10062 5151	NR1H3 PDE8A
740	60485 116 27344	SAV1 ADCYAP1 PCSK1N
741	401152 24145 8560	C4orf3 PANX1 DEGS1
742	5297 23066 4763 55127	PI4KA CAND2 NF1 HEATR1
743	3672 3655 3678 3688	ITGA1 ITGA6 ITGA5 ITGB1
744	199990 8260 25957	FAAP20 NAA10 PNISR
745	55653 388552 26258 55330 84062	BCAS4 BLOC1S3 BLOC1S6 BLOC1S4 DTNBP1
746	245973 90423 534	ATP6V1C2 ATP6V1E2 ATP6V1G2
747	10399 55062 3074 23185 113251	RACK1 WIPI1 HEXB LARP4B LARP4
748	6879 28755	TAF7 28755
749	80199 27152 79363	FUZ INTU RSG1
750	55210 84617 84790 10382	ATAD3A TUBB6 TUBA1C TUBB4A
751	1296 1289	COL8A2 COL5A1
752	5357 2317 26063	PLS1 FLNB DECR2
753	94081 2193 2045 9277	SFXN1 FARSA EPHA7 WDR46
754	84549 83743	MAK16 GRWD1
755	150372 51182	NFAM1 HSPA14
756	147808 442247 55900 342931	ZNF784 RFPL4B ZNF302 RFPL4A
757	26052 1759	DNM3 DNM1
758	9569 5979 55466 23408	GTF2IRD1 RET DNAJA4 SIRT5
759	11144 5888	DMC1 RAD51
760	2697 55244 51092 29929 2535	GJA1 SLC47A1 SIDT2 ALG6 FZD2
761	266812 51444 2011	NAP1L5 RNF138 MARK2
762	6272 252839	SORT1 TMEM9
763	2181 51703	ACSL3 ACSL5
764	4830 2950 3916	NME1 GSTP1 LAMP1
765	3451 3448 3445 3434 3441 3440 3443 3442	IFNA17 IFNA14 IFNA8 IFIT1 IFNA4 IFNA2 IFNA6 IFNA5
766	85476 55157 9581 4528	GFM1 DARS2 PREPL MTIF2
767	103910 4637	MYL12B MYL6
768	8031 10213 5708 5709 80227 5704 5705 5706 5707 5700 5701 5702 11047 9861 7337 51377 5719 5718 5717 5716 80212 5714 5713 5711 5710 55049 5715	NCOA4 PSMD14 PSMD2 PSMD3 PAAF1 PSMC4 PSMC5 PSMC6 PSMD1 PSMC1 PSMC2 PSMC3 ADRM1 PSMD6 UBE3A UCHL5 PSMD13 PSMD12 PSMD11 PSMD10 CCDC92 PSMD8 PSMD7 PSMD5 PSMD4 C19orf60 PSMD9
769	138199 94059 54875 4306	CARNMT1 LENG9 CNTLN NR3C2
770	11331 10939	PHB2 AFG3L2
771	55069 9780 10098 196294	TMEM248 PIEZO1 TSPAN5 IMMP1L
772	753 64750 252983 201163	LDLRAD4 SMURF2 STXBP4 FLCN
773	54758 54677 29761	KLHDC4 CROT USP25
774	26043 23513 22978	UBXN7 SCRIB NT5C2
775	9026 51512 57706 57559 8301	HIP1R GTSE1 DENND1A STAMBPL1 PICALM
776	79023 348995 4928 57122 81929 79902 23279 55746 23225	NUP37 NUP43 NUP98 NUP107 SEH1L NUP85 NUP160 NUP133 NUP210
777	22944 5514 11004	KIN PPP1R10 KIF2C
778	8650 92017 1173 63971	NUMB SNX29 AP2M1 KIF13A
779	140462 8065 6921 6923	ASB9 CUL5 TCEB1 TCEB2
780	6494 55930 667 85464 5756 6744 11346 4430 801 3148 4638 87 5500 81 126353 140465 6764 1072 25921 26137 26136 8826 23242 139741 810 26030 64423 23603 10409 302 5339 11217 71 6840 8470 6711 10093 26064 84687 4643 57584 4645 80179 57175 9948 91624 283431 3983	SIPA1 MYO5C DST SSH2 TWF1 SSFA2 SYNPO MYO1B CALM1 HMGB2 MYLK ACTN1 PPP1CB ACTN4 MISP MYL6B ST5 CFL1 ZDHHC5 ZBTB20 TES IQGAP1 COBL ACTRT1 CALML3 PLEKHG3 INF2 CORO1C BASP1 ANXA2 PLEC AKAP2 ACTG1 SVIL SORBS2 SPTBN1 ARPC4 RAI14 PPP1R9B MYO1E ARHGAP21 MYO5B MYO19 CORO1B WDR1 NEXN GAS2L3 ABLIM1
781	2621 83546	GAS6 RTBDN
782	163882 286262 170954 5501	CNST TPRN PPP1R18 PPP1CC
783	9413 3755 399909 9870	FAM189A2 KCNG1 PCNX3 AREL1
784	92840 3561	REEP6 IL2RG
785	440519 4055 29070 79635	440519 LTBR CCDC113 CCDC121
786	55082 140890 6431 8899 6429 51747 55677	ARGLU1 SREK1 SRSF6 PRPF4B SRSF4 LUC7L3 IWS1
787	2673 123283	GFPT1 TARSL2
788	5520 116224	PPP2R2A FAM122A
789	4707 4700 4698 4720 4722 51079	NDUFB1 NDUFA6 NDUFA5 NDUFS2 NDUFS3 NDUFA13
790	28985 2287	MCTS1 FKBP3
791	57016 441282	AKR1B10 AKR1B15
792	79944 144568	L2HGDH A2ML1
793	11164 3099	NUDT5 HK2
794	80153 23644 55802 9665 196513 10957	EDC3 EDC4 DCP1A KIAA0430 DCP1B PNRC1
795	1781 83657	DYNC1I2 DYNLRB2
796	1445 5893	CSK RAD52
797	56954 2597	NIT2 GAPDH
798	51720 29086	UIMC1 BABAM1
799	1601 284427	DAB2 SLC25A41
800	7881 8514	KCNAB1 KCNAB2
801	92906 91612 10097	HNRNPLL CHURC1 ACTR2
802	8463 7003 25937 7005 7004	TEAD2 TEAD1 WWTR1 TEAD3 TEAD4
803	2280 2286	FKBP1A FKBP2
804	66008 84270	TRAK2 CARD19
805	27107 9841	ZBTB11 ZBTB24
806	7957 8987 8908 23710	EPM2A STBD1 GYG2 GABARAPL1
807	5007 5141 10869 29904 116988 8468 55664	OSBP PDE4A USP19 EEF2K AGAP3 FKBP6 CDC37L1
808	801 7171	CALM1 TPM4
809	54987 210 56931 36 10611 5921 6301	C1orf123 ALAD DUS3L ACADSB PDLIM5 RASA1 SARS
810	5894 369	RAF1 ARAF
811	284257 91272	BOD1L2 BOD1
812	340371 81628 65267 9819	NRBP2 TSC22D4 WNK3 TSC22D2
813	1296 1287 1289 1280	COL8A2 COL4A5 COL5A1 COL2A1
814	84250 55719 56852	SLF1 SLF2 RAD18
815	6612 56904	SUMO3 SH3GLB2
816	10542 55004	LAMTOR5 LAMTOR1
817	81565 54462	NDEL1 CCSER2
818	220988 3178 47 23517 3185 3187 3181 3190 10492	HNRNPA3 HNRNPA1 ACLY SKIV2L2 HNRNPF HNRNPH1 HNRNPA2B1 HNRNPK SYNCRIP
819	253959 57148 81577 54438 57186 29775 26268	RALGAPA1 RALGAPB GFOD2 GFOD1 RALGAPA2 CARD10 FBXO9
820	5833 7296	PCYT2 TXNRD1
821	11180 24140	WDR6 FTSJ1
822	988 9343 9128 9129 10291 9092 7175 11051 11052 6627 22938 5496 58517 6632 10421 10084 4809 10992 24148 5903 10915 51755 51593 55660 3837 10594 10521 10713 79577 23350 23451 23450 6633 57187 11168 56949 8894 9410 51729 27339 9416 26121 23020 1665 10946	CDC5L EFTUD2 PRPF4 PRPF3 SF3A1 SART1 TPR NUDT21 CPSF6 SNRPA1 SNW1 PPM1G RBM25 SNRPD1 CD2BP2 PQBP1 SNU13 SF3B2 PRPF6 RANBP2 TCERG1 CDK12 SRRT PRPF40A KPNB1 PRPF8 DDX17 USP39 CDC73 U2SURP SF3B1 SF3B3 SNRPD2 THOC2 PSIP1 XAB2 EIF2S2 SNRNP40 WBP11 PRPF19 DDX23 PRPF31 SNRNP200 DHX15 SF3A3
823	5232 10102	PGK2 TSFM
824	11051 57551 79869 57470 11052	NUDT21 TAOK1 CPSF7 LRRC47 CPSF6
825	319 8693	APOF GALNT4
826	9733 9343 9129 9092 51729 10594 26121 23020 5496 9589	SART3 EFTUD2 PRPF3 SART1 WBP11 PRPF8 PRPF31 SNRNP200 PPM1G WTAP
827	8545 51372 3550	CGGBP1 TMA7 IK
828	7157 4194 23113	TP53 MDM4 CUL9
829	26119 57486	LDLRAP1 NLN
830	27068 84532	PPA2 ACSS1
831	135228 112483	CD109 SAT2
832	23405 6895	DICER1 TARBP2
833	23002 23654 29984 84886	DAAM1 PLXNB2 RHOD C1orf198
834	2778 54940 2768 2774 7216	GNAS OCIAD1 GNA12 GNAL TRO
835	653404 9778 79663	FOXD4L6 KIAA0232 HSPBAP1
836	53615 57621 55723 8099 57459 1107 9219 57504 1108 8932 26038 51222 5928 54815 3066	MBD3 ZBTB2 ASF1B CDK2AP1 GATAD2B CHD3 MTA2 MTA3 CHD4 MBD2 CHD5 ZNF219 RBBP4 GATAD2A HDAC2
837	65244 28974 3192 2017	SPATS2 C19orf53 HNRNPU CTTN
838	9581 56922	PREPL MCCC1
839	79654 23140	HECTD3 ZZEF1
840	10138 6015 6045	YAF2 RING1 RNF2
841	79612 254187	NAA16 TSGA10IP
842	4976 55114	OPA1 ARHGAP17
843	79876 58533	UBA5 SNX6
844	6814 27346	STXBP3 TMEM97
845	7579 10168	ZSCAN20 ZNF197
846	55506 9555	H2AFY2 H2AFY
847	23231 84750 5360	SEL1L3 FUT10 PLTP
848	7866 91408	IFRD2 BTF3L4
849	11252 54974	PACSIN2 THG1L
850	788 293	SLC25A20 SLC25A6
851	643853 10066	TMPPE SCAMP2
852	58190 10106 10217 83461	CTDSP1 CTDSP2 CTDSPL CDCA3
853	54534 11138	MRPL50 TBC1D8
854	27243 5119 10548	CHMP2A CHMP1A TM9SF1
855	57332 6015 6045 1911 648 1912 80012 8535	CBX8 RING1 RNF2 PHC1 BMI1 PHC2 PHC3 CBX4
856	79443 163786	FYCO1 SASS6
857	27166 51499	PRELID1 TRIAP1
858	9836 81545 83989 2267	LCMT2 FBXO38 FAM172A FGL1
859	55081 23059 26146	IFT57 CLUAP1 TRAF3IP1
860	64207 359948 9686	IRF2BPL IRF2BP2 VGLL4
861	3764 21	KCNJ8 ABCA3
862	23394 147807	ADNP ZNF524
863	84803 137964 11261	GPAT3 GPAT4 CHP1
864	3615 8622 55236 9673 122416 168400	IMPDH2 PDE8B UBA6 SLC25A44 ANKRD9 DDX53
865	5833 7296 7165	PCYT2 TXNRD1 TPD52L2
866	22889 56910	KIAA0907 STARD7
867	80086 945	80086 CD33
868	57621 51193	ZBTB2 ZNF639
869	25963 56889	TMEM87A TM9SF3
870	1158 51400 64395 1152 1398 3099	CKM PPME1 GMCL1 CKB CRK HK2
871	113179 134637	ADAT3 ADAT2
872	6477 6478 126306	SIAH1 SIAH2 JSRP1
873	8463 7003 25937 7005 7004 9686	TEAD2 TEAD1 WWTR1 TEAD3 TEAD4 VGLL4
874	54949 5161 6389	SDHAF2 PDHA2 SDHA
875	1616 546	DAXX ATRX
876	79801 9728 5671 1951 5678 5669	SHCBP1 SECISBP2L PSG3 CELSR3 PSG9 PSG1
877	3422 8675 8775	IDI1 STX16 NAPA
878	55745 91056	AP5M1 AP5B1
879	2137 23353	EXTL3 SUN1
880	54800 8452	KLHL24 CUL3
881	54726 164684	OTUD4 WBP2NL
882	1499 1495 1496 1008	CTNNB1 CTNNA1 CTNNA2 CDH10
883	4724 4731 4702 4694	NDUFS4 NDUFV3 NDUFA8 NDUFA1
884	729540 29107	RGPD5 NXT1
885	387911 338872	C1QTNF9B C1QTNF9
886	11269 246	DDX19B ALOX15
887	79180 223 2029	EFHD2 ALDH9A1 ENSA
888	200576 9156 7699 84292	PIKFYVE EXO1 ZNF140 WDR83
889	5275 221662 55544	SERPINB13 RBM24 RBM38
890	3658 81669	IREB2 CCNL2
891	79726 83667 84219 54468	WDR59 SESN2 WDR24 MIOS
892	9612 2874 9611 6907 79718 8841 29123	NCOR2 GPS2 NCOR1 TBL1X TBL1XR1 HDAC3 ANKRD11
893	1026 1017 9134	CDKN1A CDK2 CCNE2
894	122704 116540 124995 29093 219927 64976 116541 55052 ENSG00000174100 51263 64978 65008 29074 51069 6182 65005 1468 65080 57129 29088 54148 51253 54948 51258 55168 64983 64981 51318 84545 28977 9553	MRPL52 MRPL53 MRPL10 MRPL22 MRPL21 MRPL40 MRPL54 MRPL20 ENSG00000174100 MRPL30 MRPL38 MRPL1 MRPL18 MRPL2 MRPL12 MRPL9 SLC25A10 MRPL44 MRPL47 MRPL15 MRPL39 MRPL37 MRPL16 MRPL51 MRPS18A MRPL32 MRPL34 MRPL35 MRPL43 MRPL42 MRPL33
895	84250 55719	SLF1 SLF2
896	91833 57599 7398	WDR20 WDR48 USP1
897	27338 23623 79767	UBE2S RUSC1 ELMO3
898	3508 7469 25920 51497 7936	IGHMBP2 NELFA NELFB NELFCD NELFE
899	2281 26275	FKBP1B HIBCH
900	9987 5636 2521 8301 2130	HNRNPDL PRPSAP2 FUS PICALM EWSR1
901	55069 10098 340481 196294	TMEM248 TSPAN5 ZDHHC21 IMMP1L
902	11345 3936 7430 9368	GABARAPL2 LCP1 EZR SLC9A3R1
903	145482 10576 131118 2194	PTGR2 CCT2 DNAJC19 FASN
904	833 8195 2058 ENSG00000184779 1933 1937 1936 7407	CARS MKKS EPRS ENSG00000184779 EEF1B2 EEF1G EEF1D VARS
905	154141 81490	MBOAT1 PTDSS2
906	3799 3798 3800 3831 89953 64837	KIF5B KIF5A KIF5C KLC1 KLC4 KLC2
907	84930 7704 80262 26060	MASTL ZBTB16 C16orf70 APPL1
908	27125 4298 904 905	AFF4 MLLT1 CCNT1 CCNT2
909	2653 80279	GCSH CDK5RAP3
910	6541 9197	SLC7A1 SLC33A1
911	92344 400360 2889 79834 1399 157285	GORAB C15orf54 RAPGEF1 PEAK1 CRKL SGK223
912	5604 57468	MAP2K1 SLC12A5
913	10476 515 10632 539 521	ATP5H ATP5F1 ATP5L ATP5O ATP5I
914	55215 9541	FANCI CIR1
915	23556 79770	PIGN TXNDC15
916	51806 2125 3713 301 6280 23650 3934 1890 5493	CALML5 EVPL IVL ANXA1 S100A9 TRIM29 LCN2 TYMP PPL
917	8735 6181 ENSG00000157828	MYH13 RPLP2 ENSG00000157828
918	221302 8237 55818 9338 29899	ZUFSP USP11 KDM3A TCEAL1 GPSM2
919	1802 1801 25830	DPH2 DPH1 SULT4A1
920	5991 140886	RFX3 PABPC5
921	100287045 10765 64419 55138	100287045 KDM5B MTMR14 FAM90A1
922	9156 7699 84292 149603	EXO1 ZNF140 WDR83 RNF187
923	2819 6888	GPD1 TALDO1
924	4831 80305	NME2 TRABD
925	9810 27338	RNF40 UBE2S
926	10541 9221 81611	ANP32B NOLC1 ANP32E
927	80218 5058 84779	NAA50 PAK1 NAA11
928	1937 1936 1917 8195	EEF1G EEF1D EEF1A2 MKKS
929	55558 5361 57613 79937 9486 8720 114805	PLXNA3 PLXNA1 FAM234B CNTNAP3 CHST10 MBTPS1 GALNT13
930	8886 10061 2794	DDX18 ABCF2 GNL1
931	ENSG00000235028 84305	ENSG00000235028 PYM1
932	80178 51175 51174	C16orf59 TUBE1 TUBD1
933	79783 200014 8631 261734 8935 5077	SUGCT CC2D1B SKAP1 NPHP4 SKAP2 PAX3
934	1849 1852	DUSP7 DUSP9
935	11100 54521	HNRNPUL1 WDR44
936	2648 1810 10474 57325 55689 112869 51562 8850 26009 6871	KAT2A DR1 TADA3 KAT14 YEATS2 SGF29 MBIP KAT2B ZZZ3 TADA2A
937	10342 11005	TFG SPINK5
938	85313 10181 84081 84991 57092 84717 8241	PPIL4 RBM5 NSRP1 RBM17 PCNP HDGFRP2 RBM10
939	340371 81628 1831 9819	NRBP2 TSC22D4 TSC22D3 TSC22D2
940	196403 55743 64428	DTX3 CHFR NARFL
941	7553 124602	ZNF7 KIF19
942	8621 93611	CDK13 FBXO44
943	23468 11335 79723	CBX5 CBX3 SUV39H2
944	10922 3188 5351 64787	FASTK HNRNPH2 PLOD1 EPS8L2
945	8987 11337	STBD1 GABARAP
946	5308 9923 9592	PITX2 ZBTB40 IER2
947	9341 6809 134957	VAMP3 STX3 STXBP5
948	55510 115426 55234 8562 8227	DDX43 UHRF2 SMU1 DENR AKAP17A
949	80218 7272 7266	NAA50 TTK DNAJC7
950	8481 197335 165055	OFD1 WDR90 CCDC138
951	84333 10138 23429 6045 6015 64319	PCGF5 YAF2 RYBP RNF2 RING1 FBRS
952	3215 3221	HOXB5 HOXC4
953	79612 25764	NAA16 HYPK
954	23558 1160	WBP2 CKMT2
955	11244 22882	ZHX1 ZHX2
956	7020 641371	TFAP2A ACOT1
957	124626 63923 5502 374768	ZPBP2 TNN PPP1R1A SPEM1
958	6738 6733 83743	TROVE2 SRPK2 GRWD1
959	55026 25801	TMEM255A GCA
960	8318 5211	CDC45 PFKL
961	63923 64901	TNN RANBP17
962	90416 64130 55327 8573	C15orf57 LIN7B LIN7C CASK
963	151507 339287	151507 MSL1
964	55872 284194 3965 229	PBK LGALS9B LGALS9 ALDOB
965	201164 5283 5025 9917	PLD6 PIGH P2RX4 FAM20B
966	23313 55175	KIAA0930 KLHL11
967	1069 9555 7508 10038	CETN2 H2AFY XPC PARP2
968	84654 6640	SPZ1 SNTA1
969	4478 5962 7430	MSN RDX EZR
970	340371 81628 9819 29959	NRBP2 TSC22D4 TSC22D2 NRBP1
971	5214 51382	PFKP ATP6V1D
972	88455 338692	ANKRD13A ANKRD13D
973	2673 51548	GFPT1 SIRT6
974	6819 27233	SULT1C2 SULT1C4
975	1503 8724	CTPS1 SNX3
976	10093 6494 26064 55930 84687 57584 2314 23603 85464 1073 4645 9824 26137 1072 5756 9948 26030 7464	ARPC4 SIPA1 RAI14 MYO5C PPP1R9B ARHGAP21 FLII CORO1C SSH2 CFL2 MYO5B ARHGAP11A ZBTB20 CFL1 TWF1 WDR1 PLEKHG3 CORO2A
977	509 37 498 488 506 291	ATP5C1 ACADVL ATP5A1 ATP2A2 ATP5B SLC25A4
978	2936 83451 23498 51171 ENSG00000121083	GSR ABHD11 HAAO HSD17B14 ENSG00000121083
979	466 10369	ATF1 CACNG2
980	283373 64421 23053	ANKRD52 DCLRE1C ZSWIM8
981	135228 65260	CD109 COA7
982	11346 23603 23164 9208	SYNPO CORO1C MPRIP LRRFIP1
983	57489 284001 54785 160857	ODF2L CCDC57 BORCS6 CCDC122
984	2937 3187 23435	GSS HNRNPH1 TARDBP
985	57688 113174 1967 8893 8892 8891 8890 22955 55027	ZSWIM6 SAAL1 EIF2B1 EIF2B5 EIF2B2 EIF2B3 EIF2B4 SCMH1 HEATR3
986	7621 197407	ZNF70 ZNF48
987	55850 152579 662 53407 23256 51594	USE1 SCFD2 BNIP1 STX18 SCFD1 NBAS
988	51319 24144 94104	RSRC1 TFIP11 PAXBP1
989	22930 22933 92140 57678 25782	RAB3GAP1 SIRT2 MTDH GPAM RAB3GAP2
990	5250 201176 6125 3007 3006 200916 150290 293	SLC25A3 ARHGAP27 RPL5 HIST1H1D HIST1H1C RPL22L1 DUSP18 SLC25A6
991	91179 8506 26984 84978 10653 3083	SCARF2 CNTNAP1 SEC22A FRMD5 SPINT2 HGFAC
992	25953 22877 4047 133522	PNKD MLXIP LSS PPARGC1B
993	2551 2553	GABPA GABPB1
994	4706 54995 2731 91647 57226	NDUFAB1 OXSM GLDC ATPAF2 LYRM2
995	51074 54662	APIP TBC1D13
996	1644 60493 116835 6894 8443 682	DDC FASTKD5 HSPA12B TARBP1 GNPAT BSG
997	80155 8260	NAA15 NAA10
998	79075 54921 63922 162466	DSCC1 CHTF8 CHTF18 PHOSPHO1
999	163859 148423 339122	SDE2 C1orf52 RAB43
1000	8848 23564 23576	TSC22D1 DDAH2 DDAH1
1001	316 5201 5203 10471 5204 84823	AOX1 PFDN1 PFDN4 PFDN6 PFDN5 LMNB2
1002	5160 5162 8050 6776 6777	PDHA1 PDHB PDHX STAT5A STAT5B
1003	26508 5229	HEYL PGGT1B
1004	27341 65083	RRP7A NOL6
1005	202559 220988 3276 10236 3190 23398 10492 3181	KHDRBS2 HNRNPA3 PRMT1 HNRNPR HNRNPK PPWD1 SYNCRIP HNRNPA2B1
1006	25801 22898 874 873	GCA DENND3 CBR3 CBR1
1007	55246 7536 11273	CCDC25 SF1 ATXN2L
1008	54545 54893 81846 8898	MTMR12 MTMR10 SBF2 MTMR2
1009	23543 58473 9802 11030	RBFOX2 PLEKHB1 DAZAP2 RBPMS
1010	57703 10921 9406	CWC22 RNPS1 ZRANB2
1011	22874 343263	PLEKHA6 MYBPHL
1012	79016 55626	DDA1 AMBRA1
1013	2274 9337 9125 85456 57472 246175 25904 4848 4849 55571	FHL2 CNOT8 RQCD1 TNKS1BP1 CNOT6 CNOT6L CNOT10 CNOT2 CNOT3 CNOT11
1014	56990 998	CDC42SE2 CDC42
1015	84296 54962 8914	GINS4 TIPIN TIMELESS
1016	226 230 283871 119391	ALDOA ALDOC PGP GSTO2
1017	2941 2938 2940	GSTA4 GSTA1 GSTA3
1018	79921 8237	TCEAL4 USP11
1019	1894 57470 10169	ECT2 LRRC47 SERF2
1020	994 8945	CDC25B BTRC
1021	132 2109 4738	ADK ETFB NEDD8
1022	84988 8073 375743 79605 5876 8648	PPP1R16A PTP4A2 PTAR1 PGBD5 RABGGTB NCOA1
1023	79830 79959 9457	ZMYM1 CEP76 FHL5
1024	ENSG00000141141 79050	ENSG00000141141 NOC4L
1025	23022 93974 80273	PALLD ATPIF1 GRPEL1
1026	139596 83549 54963	UPRT UCK1 UCKL1
1027	113189 81831 55754 54928 80055	CHST14 NETO2 TMEM30A IMPAD1 PGAP1
1028	51020 2764	HDDC2 GMFB
1029	3092 7189 159989 2802 160851	HIP1 TRAF6 CCDC67 GOLGA3 DGKH
1030	467 9586 3725 1386 11016 2355	ATF3 CREB5 JUN ATF2 ATF7 FOSL2
1031	161502 5833 7296 7165	CFAP161 PCYT2 TXNRD1 TPD52L2
1032	10902 55257 10524 6944 64769 54556 55929 64431 8089 10847 54799 80314 10467 26122 80185 8295 57634 221895 4609 9643 10933	BRD8 MRGBP KAT5 VPS72 MEAF6 ING3 DMAP1 ACTR6 YEATS4 SRCAP MBTD1 EPC1 ZNHIT1 EPC2 TTI2 TRRAP EP400 JAZF1 MYC MORF4L2 MORF4L1
1033	3304 10808 11334 8883	HSPA1B HSPH1 TUSC2 NAE1
1034	113251 23185	LARP4 LARP4B
1035	55015 10055	PRPF39 SAE1
1036	2872 9261 1432 8569	MKNK2 MAPKAPK2 MAPK14 MKNK1
1037	55262 79370	C7orf43 BCL2L14
1038	388753 51719	COA6 CAB39
1039	9550 9296	ATP6V1G1 ATP6V1F
1040	100288406 55621 10802	100288406 TRMT1 SEC24A
1041	54878 4234 10785	DPP8 METTL1 WDR4
1042	2730 6903 2729 56302	GCLM TBCC GCLC TRPV5
1043	284131 22928 317	ENDOV SEPHS2 APAF1
1044	10078 25980 11319	TSSC4 AAR2 ECD
1045	10214 727837 6757 280657	SSX3 SSX2 SSX2 280657
1046	84988 79605 375743 5876 8648	PPP1R16A PGBD5 PTAR1 RABGGTB NCOA1
1047	55432 79714 3728 9333	YOD1 CCDC51 JUP TGM5
1048	83729 10584 5806	INHBE COLEC10 PTX3
1049	79664 4586 1511 4353	ICE2 MUC5AC CTSG MPO
1050	5494 5495 8260	PPM1A PPM1B NAA10
1051	27068 9610 84532	PPA2 RIN1 ACSS1
1052	4246 130940	SCGB2A1 CCDC148
1053	23214 23584	XPO6 VSIG2
1054	10170 26511	DHRS9 CHIC2
1055	81611 57018 984 728642 10541 8125	ANP32E CCNL1 CDK11B CDK11A ANP32B ANP32A
1056	3320 10963 3326 3308	HSP90AA1 STIP1 HSP90AB1 HSPA4
1057	124245 6434 23524 10155 10772 6427 9584 6432	ZC3H18 TRA2B SRRM2 TRIM28 SRSF10 SRSF2 RBM39 SRSF7
1058	55846 11133 23334 144577 255104	ITFG2 KPTN SZT2 C12orf66 TMCO4
1059	122622 11313	ADSSL1 LYPLA2
1060	4706 54995 2731 57226	NDUFAB1 OXSM GLDC LYRM2
1061	6837 10001 9477 116931 112950 10025 84246 219541 54797 90390 51003 9282 29079 892 55588 55090 9443 9442 9441 9440 5469 9862 23097 1024 51586 400569 80306 9412 81857 9439 23389 9968 9969	MED22 MED6 MED20 MED12L MED8 MED16 MED10 MED19 MED18 MED30 MED31 MED14 MED4 CCNC MED29 MED9 MED7 MED27 MED26 MED17 MED1 MED24 CDK19 CDK8 MED15 MED11 MED28 MED21 MED25 MED23 MED13L MED12 MED13
1062	3836 26953 3843 23633	KPNA1 RANBP6 IPO5 KPNA6
1063	9774 2332 8087 9782	BCLAF1 FMR1 FXR1 MATR3
1064	8558 157638	CDK10 FAM84B
1065	51 9093	ACOX1 DNAJA3
1066	8815 11101 142	BANF1 ATE1 PARP1
1067	10634 5335	GAS2L1 PLCG1
1068	154796 154810	AMOT AMOTL1
1069	6904 6894	TBCD TARBP1
1070	54989 64763 55272 9790 7745 80135 1662	ZNF770 ZNF574 IMP3 BMS1 ZKSCAN8 RPF1 DDX10
1071	10036 8208	CHAF1A CHAF1B
1072	8853 644150 8440 1796	ASAP2 WIPF3 NCK2 DOK1
1073	131870 57103	NUDT16 TIGAR
1074	191 2271	AHCY FH
1075	311 1281	ANXA11 COL3A1
1076	10342 729852 11005 23281	TFG UMAD1 SPINK5 MTUS2
1077	2806 2170 2745 10247	GOT2 FABP3 GLRX HRSP12
1078	3145 27183 3189 144983	HMBS VPS4A HNRNPH3 HNRNPA1L2
1079	144097 169981	C11orf84 SPIN3
1080	4026 91404	LPP SESTD1
1081	55166 2491 401541 64105 80152 79682 55839 23421 79172	CENPQ CENPI CENPP CENPK CENPT CENPU CENPN ITGB3BP CENPO
1082	4297 22976 11091 1822	KMT2A PAXIP1 WDR5 ATN1
1083	3329 123355	HSPD1 LRRC28
1084	7167 2597 2023 5110 7086	TPI1 GAPDH ENO1 PCMT1 TKT
1085	55748 11112 84817	CNDP2 HIBADH TXNDC17
1086	9349 ENSG00000157828 7178 91408	RPL23 ENSG00000157828 TPT1 BTF3L4
1087	48 8572	ACO1 PDLIM4
1088	55527 5128	FEM1A CDK17
1089	9156 7699 84292 55691	EXO1 ZNF140 WDR83 FRMD4A
1090	22985 1198 6426 8106 5411 29896 22794 135295 6428 9360 1196 23608 8683 9782 79882 65117 84991 9774 9967 10929 25962	ACIN1 CLK3 SRSF1 PABPN1 PNN TRA2A CASC3 SRSF12 SRSF3 PPIG CLK2 MKRN1 SRSF9 MATR3 ZC3H14 RSRC2 RBM17 BCLAF1 THRAP3 SRSF8 KIAA1429
1091	5494 5495 3636	PPM1A PPM1B INPPL1
1092	84078 89890	KBTBD7 KBTBD6
1093	30827 9070 9739 259282 23067 5929	CXXC1 ASH2L SETD1A BOD1L1 SETD1B RBBP5
1094	7852 81537 55362	CXCR4 SGPP1 TMEM63B
1095	57192 55283 255231 747	MCOLN1 MCOLN3 MCOLN2 DAGLA
1096	23293 388969 10020	SMG6 C2orf68 GNE
1097	6279 6317 653499	S100A8 SERPINB3 LGALS7
1098	4839 26155 55153	NOP2 NOC2L SDAD1
1099	7265 84727 2048	TTC1 SPSB2 EPHB2
1100	5093 4233 2444	PCBP1 MET FRK
1101	345757 57452 5824 9941 9409 79594	FAM174A GALNT16 PEX19 EXOG PEX16 MUL1
1102	8659 2645	ALDH4A1 GCK
1103	ENSG00000141141 ENSG00000108270 51575 79954	ENSG00000141141 ENSG00000108270 ESF1 NOL10
1104	84733 10197 54620 80011	CBX2 PSME3 FBXL19 FAM192A
1105	4714 4698 4720 4712 4722	NDUFB8 NDUFA5 NDUFS2 NDUFB6 NDUFS3
1106	27095 51399	TRAPPC3 TRAPPC4
1107	9551 513 514 522	ATP5J2 ATP5D ATP5E ATP5J
1108	55735 55177 84896 91452	DNAJC11 RMDN3 ATAD1 ACBD5
1109	2778 55970 2774	GNAS GNG12 GNAL
1110	4047 84126 90826 84259 55204 23064 22877 8496 133522 25953 55698	LSS ATRIP PRMT9 DCUN1D5 GOLPH3L SETX MLXIP PPFIBP1 PPARGC1B PNKD RADIL
1111	10084 11193	PQBP1 WBP4
1112	2932 10023 2931	GSK3B FRAT1 GSK3A
1113	387990 4287	TOMM20L ATXN3
1114	11129 79753	CLASRP SNIP1
1115	8463 25937 7004	TEAD2 WWTR1 TEAD4
1116	114908 57590	TMEM123 WDFY1
1117	27309 134218	ZNF330 DNAJC21
1118	3188 55968	HNRNPH2 NSFL1C
1119	84706 501	GPT2 ALDH7A1
1120	57823 55773 51172	SLAMF7 TBC1D23 NAGPA
1121	8724 56474	SNX3 CTPS2
1122	9517 10558	SPTLC2 SPTLC1
1123	22901 386724 5796	ARSG AMIGO3 PTPRK
1124	6385 9411 2817 1880	SDC4 ARHGAP29 GPC1 GPR183
1125	79000 9110 6790 80271	AUNIP MTMR4 AURKA ITPKC
1126	4758 1104 84220 9787 8498 28989	NEU1 RCC1 RGPD5 DLGAP5 RANBP3 NTMT1
1127	10879 92181 2592	SMR3B UBTD2 GALT
1128	148252 6718	DIRAS1 AKR1D1
1129	10179 55596 84901	RBM7 ZCCHC8 NFATC2IP
1130	8454 55832	CUL1 CAND1
1131	4174 1786	MCM5 DNMT1
1132	6046 8019	BRD2 BRD3
1133	3958 54549 84620 284217 221935 5803	LGALS3 SDK2 ST6GAL2 LAMA1 SDK1 PTPRZ1
1134	57646 7158	USP28 TP53BP1
1135	10452 7419	TOMM40 VDAC3
1136	23431 146705 9179 79723	AP4E1 ENTHD2 AP4M1 SUV39H2
1137	5331 79066 9567	PLCB3 METTL16 GTPBP1
1138	3671 990	ISLR CDC6
1139	2547 7486 286257	XRCC6 WRN C9orf142
1140	151987 57223 ENSG00000138041 102723631 55671	PPP4R2 PPP4R3B ENSG00000138041 CT45A5 PPP4R3A
1141	1290 23291	COL5A2 FBXW11
1142	753 23333 23072 64750 201163 252983 10616 80014 57154	LDLRAD4 DPY19L1 HECW1 SMURF2 FLCN STXBP4 RBCK1 WWC2 SMURF1
1143	83590 51439 6646 79143	TMUB1 FAM8A1 SOAT1 MBOAT7
1144	6907 9611 29123 79718 2874	TBL1X NCOR1 ANKRD11 TBL1XR1 GPS2
1145	1896 10947 8120	EDA AP3M2 AP3B2
1146	23380 9901	SRGAP2 SRGAP3
1147	9869 120534 55729 55013	SETDB1 ARL14EP ATF7IP MCUB
1148	7140 54858	TNNT3 PGPEP1
1149	818 817	CAMK2G CAMK2D
1150	79760 54960 79833 50628 8487 11218	GEMIN7 GEMIN8 GEMIN6 GEMIN4 GEMIN2 DDX20
1151	64223 2475 4482	MLST8 MTOR MSRA
1152	2742 10299 55625 79770	GLRA2 MARCH6 ZDHHC7 TXNDC15
1153	25923 1455 84519 64225	ATL3 CSNK1G2 ACRBP ATL2
1154	5663 23385	PSEN1 NCSTN
1155	1464 5795 1182 214 10479	CSPG4 PTPRJ CLCN3 ALCAM SLC9A6
1156	5971 84079 4792 1147	RELB ANKRD27 NFKBIA CHUK
1157	23683 25865	PRKD3 PRKD2
1158	6406 23410 6407 149986	SEMG1 SIRT3 SEMG2 LSM14B
1159	8030 9989	CCDC6 PPP4R1
1160	10276 9156 140730 149603 10603 166793 84292 55691 200576 7699	NET1 EXO1 RIMS4 RNF187 SH2B2 ZBTB49 WDR83 FRMD4A PIKFYVE ZNF140
1161	64854 10635 91833 57599 7398	USP46 RAD51AP1 WDR20 WDR48 USP1
1162	27330 29948	RPS6KA6 OSGIN1
1163	23327 4734 11060 57520 83737 11059 51741	NEDD4L NEDD4 WWP2 HECW2 ITCH WWP1 WWOX
1164	9807 23190 9354	IP6K1 UBXN4 UBE4A
1165	9768 5111	KIAA0101 PCNA
1166	10239 11342	AP3S2 RNF13
1167	79836 192669	LONRF3 AGO3
1168	146691 6119	TOM1L2 RPA3
1169	23492 648 1912 80012 8535 10389	CBX7 BMI1 PHC2 PHC3 CBX4 SCML2
1170	63827 25989 1462	BCAN ULK3 VCAN
1171	55260 51280 54898 144404 55630 53637	TMEM143 GOLM1 ELOVL2 TMEM120B SLC39A4 S1PR5
1172	64131 125 126	XYLT1 ADH1B ADH1C
1173	80221 1491	ACSF2 CTH
1174	5300 29114	PIN1 TAGLN3
1175	23090 9112 5931 25925 64925	ZNF423 MTA1 RBBP7 ZNF521 CCDC71
1176	124801 51228	LSM12 GLTP
1177	27245 286205	AHDC1 SCAI
1178	9112 25925 3840 53615 101243544 1108 3839 8099 57459 1107 53335 57504 9958 5931 51222 4863 23090 57621 8932 54815 64925	MTA1 ZNF521 KPNA4 MBD3 101243544 CHD4 KPNA3 CDK2AP1 GATAD2B CHD3 BCL11A MTA3 USP15 RBBP7 ZNF219 NPAT ZNF423 ZBTB2 MBD2 GATAD2A CCDC71
1179	8721 9419 25822	EDF1 CRIPT DNAJB5
1180	11178 84445 91404 57568	LZTS1 LZTS2 SESTD1 SIPA1L2
1181	221302 57645 55818 9338	ZUFSP POGK KDM3A TCEAL1
1182	10746 84231	MAP3K2 TRAF7
1183	90121 55781	TSR2 RIOK2
1184	1184 3964 206358 10257	CLCN5 LGALS8 SLC36A1 ABCC4
1185	221302 57645 55818 9338 29899	ZUFSP POGK KDM3A TCEAL1 GPSM2
1186	302 6281	ANXA2 S100A10
1187	10695 55631	CNPY3 LRRC40
1188	9859 3801 23224 23401	CEP170 KIFC3 SYNE2 FRAT2
1189	9456 57731	HOMER1 SPTBN4
1190	26276 6744 23307	VPS33B SSFA2 FKBP15
1191	79677 197370 23137 56160 286053 54780 146434	SMC6 NSMCE1 SMC5 NSMCE3 NSMCE2 NSMCE4A ZNF597
1192	11329 81532	STK38 MOB2
1193	55850 152579 60561 53407 662 148223 23256 51594 55055 9183	USE1 SCFD2 RINT1 STX18 BNIP1 C19orf25 SCFD1 NBAS ZWILCH ZW10
1194	203547 10159 147007	VMA21 ATP6AP2 TMEM199
1195	5494 5495 3636 4524 51606	PPM1A PPM1B INPPL1 MTHFR ATP6V1H
1196	4707 4716 4538 4711 4725 374291	NDUFB1 NDUFB10 MT-ND4 NDUFB5 NDUFS5 NDUFS7
1197	ENSG00000103426 10539	ENSG00000103426 GLRX3
1198	113174 57650 50628 2177 11218 64328	SAAL1 KIAA1524 GEMIN4 FANCD2 DDX20 XPO4
1199	10048 80232 54994 10296 57610 25852 79018 4289 64795 116225 51646	RANBP9 WDR26 GID8 MAEA RANBP10 ARMC8 GID4 MKLN1 RMND5A ZMYND19 YPEL5
1200	57661 54778 55105 55216 84264 8479 55668 147339 1459 30813	PHRF1 RNF111 GPATCH2 C11orf57 HAGHL HIRIP3 GPATCH2L C18orf25 CSNK2A2 VSX1
1201	4055 29070 26010 79635	LTBR CCDC113 SPATS2L CCDC121
1202	23259 285636 11196	DDHD2 C5orf51 SEC23IP
1203	8726 22823 100170841 26147	EED MTF2 C17orf96 PHF19
1204	2938 2941	GSTA1 GSTA4
1205	9595 9267 9266 9265	CYTIP CYTH1 CYTH2 CYTH3
1206	8802 8803	SUCLG1 SUCLA2
1207	282991 23557 63915 2647	BLOC1S2 SNAPIN BLOC1S5 BLOC1S1
1208	9219 3066 3065 440093	MTA2 HDAC2 HDAC1 H3F3C
1209	23475 55225	QPRT RAVER2
1210	9732 57541 1795 9844	DOCK4 ZNF398 DOCK3 ELMO1
1211	4800 9567	NFYA GTPBP1
1212	81617 92335 6794	CAB39L STRADA STK11
1213	9733 64852	SART3 TUT1
1214	26130 1453	GAPVD1 CSNK1D
1215	84294 63977 7745	UTP23 PRDM15 ZKSCAN8
1216	283237 4752 8621 93611	TTC9C NEK3 CDK13 FBXO44
1217	56006 55181 23049	SMG9 SMG8 SMG1
1218	121260 80231	SLC15A4 CXorf21
1219	4800 5331 79066 9567	NFYA PLCB3 METTL16 GTPBP1
1220	8971 81627 9100 6238	H1FX TRMT1L USP10 RRBP1
1221	441315 100287045 10765 64419 55138	441315 100287045 KDM5B MTMR14 FAM90A1
1222	122553 79370 85438 83696	TRAPPC6B BCL2L14 CABS1 TRAPPC9
1223	55163 10755 7978	PNPO GIPC1 MTERF1
1224	23215 57466	PRRC2C SCAF4
1225	5432 5430 5436 5434 5438 5440 11321	POLR2C POLR2A POLR2G POLR2E POLR2I POLR2K GPN1
1226	6130 3009 6146 ENSG00000257529	RPL7A HIST1H1B RPL22 ENSG00000257529
1227	9104 6647 3336	RGN SOD1 HSPE1
1228	29926 1508 11112	GMPPA CTSB HIBADH
1229	9859 55159 3801 23401	CEP170 RFWD3 KIFC3 FRAT2
1230	56895 56894 154807 128486	AGPAT4 AGPAT3 VKORC1L1 FITM2
1231	6385 2246 133584	SDC4 FGF1 EGFLAM
1232	55110 9939 163859 192111	MAGOHB RBM8A SDE2 PGAM5
1233	80155 8260 5910 25957	NAA15 NAA10 RAP1GDS1 PNISR
1234	11129 79753 23131 51631	CLASRP SNIP1 GPATCH8 LUC7L2
1235	92421 55034 57132 57465 128866	CHMP4C MOCOS CHMP1B TBC1D24 CHMP4B
1236	23275 28985 6917 8562 2287	POFUT2 MCTS1 TCEA1 DENR FKBP3
1237	741 84138 25980 55837 11319 10078	ZNHIT2 SLC7A6OS AAR2 EAPP ECD TSSC4
1238	506 387082	ATP5B SUMO4
1239	10277 84993 10273	UBE4B UBL7 STUB1
1240	64689 2801 353376	GORASP1 GOLGA2 TICAM2
1241	10197 64979 440122 54620 57035 84733 80011	PSME3 MRPL36 440122 FBXL19 RSRP1 CBX2 FAM192A
1242	51265 10617	CDKL3 STAMBP
1243	4620 7168 7171 88 7170	MYH2 TPM1 TPM4 ACTN2 TPM3
1244	494115 9667 284695 389677 57727 27316 56252 27332	RBMXL1 SAFB2 ZNF326 RBM12B NCOA5 RBMX YLPM1 ZNF638
1245	54462 81565 54820	CCSER2 NDEL1 NDE1
1246	252884 65982	ZNF396 ZSCAN18
1247	753 64750 10616 201163	LDLRAD4 SMURF2 RBCK1 FLCN
1248	9730 79016 55626	VPRBP DDA1 AMBRA1
1249	8737 123803	RIPK1 NTAN1
1250	9913 117143 8464 93624 10629 27097 6883 6880 6881 51616 55578	SUPT7L TADA1 SUPT3H TADA2B TAF6L TAF5L TAF12 TAF9 TAF10 TAF9B SUPT20H
1251	2770 346562 10636	GNAI1 GNAT3 RGS14
1252	274 9785	BIN1 DHX38
1253	578 4170 27113	BAK1 MCL1 BBC3
1254	6280 3713 5493	S100A9 IVL PPL
1255	54916 4632	TMEM260 MYL1
1256	6455 2483 6457 6456	SH3GL1 FRG1 SH3GL3 SH3GL2
1257	55027 3842	HEATR3 TNPO1
1258	113146 7170	AHNAK2 TPM3
1259	11080 23336	DNAJB4 SYNM
1260	23476 6046 8019 55138	BRD4 BRD2 BRD3 FAM90A1
1261	266812 51444 2011 118487	NAP1L5 RNF138 MARK2 CHCHD1
1262	348738 5099	C2orf48 PCDH7
1263	6297 6299 3257	SALL2 SALL1 HPS1
1264	90273 6259 50937 50512 23456	CEACAM21 RYK CDON PODXL2 ABCB10
1265	51222 5987	ZNF219 TRIM27
1266	1890 2125 23650	TYMP EVPL TRIM29
1267	2894 23294 50619 27443 143872	GRID1 ANKS1A DEF6 CECR2 ARHGAP42
1268	728294 317749	D2HGDH 317749
1269	79811 5814	SLTM PURB
1270	117177 5866 8541 284114	RAB3IP RAB3IL1 PPFIA3 TMEM102
1271	26747 253559 9326 23321	NUFIP1 CADM2 ZNHIT3 TRIM2
1272	55666 7353 5792	NPLOC4 UFD1L PTPRF
1273	283219 57565	KCTD21 KLHL14
1274	3117 100507686	HLA-DQA1 100507686
1275	10753 4858	CAPN9 NOVA2
1276	492 8630	ATP2B3 HSD17B6
1277	66008 22906	TRAK2 TRAK1
1278	2992 2997	GYG1 GYS1
1279	345757 57452 5824 4642 9941 79594	FAM174A GALNT16 PEX19 MYO1D EXOG MUL1
1280	10011 435	SRA1 ASL
1281	4109 8204 29902 55810	MAGEA10 NRIP1 FAM216A FOXJ2
1282	203547 147007 10312 10159 537 129531 527 84317	VMA21 TMEM199 TCIRG1 ATP6AP2 ATP6AP1 MITD1 ATP6V0C CCDC115
1283	156 5213 5211	GRK2 PFKM PFKL
1284	51400 1158 1152	PPME1 CKM CKB
1285	5315 56952	PKM PRTFDC1
1286	92106 80303	OXNAD1 EFHD1
1287	339983 10098 196294 55069 29960 11275 83891 340481	NAT8L TSPAN5 IMMP1L TMEM248 MRM2 KLHL2 SNX25 ZDHHC21
1288	79027 725	ZNF655 C4BPB
1289	1841 5110 57542 150223	DTYMK PCMT1 KLHL42 YDJC
1290	29127 79801 9493 57553	RACGAP1 SHCBP1 KIF23 MICAL3
1291	81570 1804 10456	CLPB DPP6 HAX1
1292	25797 10901	QPCT DHRS4
1293	5375 84706 2271 1728	PMP2 GPT2 FH NQO1
1294	6239 9658 1487 254251	RREB1 ZNF516 CTBP1 LCORL
1295	23641 23089 26071 441518	LDOC1 PEG10 FAM127B FAM127C
1296	84844 10262 64783 8175 10291 10992 11051 6629 10946	PHF5A SF3B4 RBM15 SF3A2 SF3A1 SF3B2 NUDT21 SNRPB2 SF3A3
1297	4055 7187 29070 79635	LTBR TRAF3 CCDC113 CCDC121
1298	4619 7168 9231 23164	MYH1 TPM1 DLG5 MPRIP
1299	2201 84823	FBN2 LMNB2
1300	4664 64400 729830 84067 51361	NAB1 AKTIP FAM160A1 FAM160A2 HOOK1
1301	114785 55252 221656 55777	MBD6 ASXL2 KDM1B MBD5
1302	57551 8559 27238 8449	TAOK1 PRPF18 GPKOW DHX16
1303	874 873	CBR3 CBR1
1304	5987 285268	TRIM27 ZNF621
1305	3605 3558	IL17A IL2
1306	143279 115992	HECTD2 RNF166
1307	9197 8874 6541	SLC33A1 ARHGEF7 SLC7A1
1308	147991 27092	DPY19L3 CACNG4
1309	1434 55324	CSE1L ABCF3
1310	57650 54808 50628 2177 11218 64328 63892	KIAA1524 DYM GEMIN4 FANCD2 DDX20 XPO4 THADA
1311	640 2742	BLK GLRA2
1312	64175 10491 55214	P3H1 CRTAP P3H2
1313	10193 25939 23255 140710	RNF41 SAMHD1 MTCL1 SOGA1
1314	261726 55662	TIPRL HIF1AN
1315	55054 7148	ATG16L1 TNXB
1316	5095 5096	PCCA PCCB
1317	7168 ENSG00000141048 88 4626 9231	TPM1 ENSG00000141048 ACTN2 MYH8 DLG5
1318	57799 10966	RAB40C RAB40B
1319	1184 3964 206358 112	CLCN5 LGALS8 SLC36A1 ADCY6
1320	84330 23030	ZNF414 KDM4B
1321	6929 3397	TCF3 ID1
1322	317662 221322	FAM149B1 TBC1D32
1323	4055 79635 65244 29070	LTBR CCDC121 SPATS2 CCDC113
1324	27436 2009 91754 24139	EML4 EML1 NEK9 EML2
1325	57222 55829	ERGIC1 VIMP
1326	64854 1762 23035 23239	USP46 DMWD PHLPP2 PHLPP1
1327	201232 51290 51614	SLC16A13 ERGIC2 ERGIC3
1328	8424 64343 29110 835 10010	BBOX1 AZI2 TBK1 CASP2 TANK
1329	55120 80233 2187	FANCL FAAP100 FANCB
1330	1069 7520 7508 10038	CETN2 XRCC5 XPC PARP2
1331	29894 8189 81608 51692 10898 53981	CPSF1 SYMPK FIP1L1 CPSF3 CPSF4 CPSF2
1332	9853 7465	RUSC2 WEE1
1333	9987 54443	HNRNPDL ANLN
1334	23635 64843 89884 3670 8861	SSBP2 ISL2 LHX4 ISL1 LDB1
1335	5584 3993 50855	PRKCI LLGL2 PARD6A
1336	256380 80204	SCML4 FBXO11
1337	65095 54606 64802 23361 23367 10514 26574 55299 51575 51574 10813 10667 9933 84154 10523 57696 92856 144108 23076 10528 6154 23560 79039 9904 339230 11103 10969 10199 55759 134430 80135 51154 221785 1662 84524 65265 64763 64282 11137 27067 79724 6780 26155 8886 51191 55132 55131 50809 400506 64848 50804 55922 84450 56829 84294 9841 117246 84298 6173 22907 7270 79954 79759 51187 79697 57050 9790 5…	KRI1 DDX56 NMNAT1 ZNF629 LARP1 MYBBP1A AATF BRIX1 ESF1 LARP7 UTP14A FARS2 PUM3 RPF2 CHERP DDX55 IMP4 SPTY2D1 RRP1B NOP56 RPL26 GTPBP4 DDX54 RBM19 CCDC137 KRR1 EBNA1BP2 MPHOSPH10 WDR12 WDR36 RPF1 MRTO4 ZSCAN25 DDX10 ZC3H8 C8orf33 ZNF574 PAPD5 PWP1 STAU2 ZNF768 STAU1 NOC2L DDX18 HERC5 LARP1B RBM28 HP1BP3 KNOP1 YTHDC2 MYEF2 NKRF ZNF512 ZC3HAV1 UTP23 ZBTB24 FTSJ3 LLPH RPL36A DHX30 TTF1 NOL10 ZNF668 R…
1338	9133 891 1164 983 9088	CCNB2 CCNB1 CKS2 CDK1 PKMYT1
1339	1841 57542 5110 126133 150223	DTYMK KLHL42 PCMT1 ALDH16A1 YDJC
1340	3693 4240	ITGB5 MFGE8
1341	8218 9685 10617 2580	CLTCL1 CLINT1 STAMBP GAK
1342	2339 23426 54908 2342	FNTA GRIP1 SPDL1 FNTB
1343	5533 23387 1827 4776 5532 10231 5530 4772 11123	PPP3CC SIK3 RCAN1 NFATC4 PPP3CB RCAN2 PPP3CA NFATC1 RCAN3
1344	1519 10434	CTSO LYPLA1
1345	10211 2319	FLOT1 FLOT2
1346	54552 2794 23481	GNL3L GNL1 PES1
1347	831 84290 128077	CAST CAPNS2 LIX1L
1348	339229 57107 79979 26164	OXLD1 PDSS2 TRMT2B MTG2
1349	1739 7004 1741	DLG1 TEAD4 DLG3
1350	51340 56949 339122 10450 148423 1659 10569 9716 91603 151903	CRNKL1 XAB2 RAB43 PPIE C1orf52 DHX8 SLU7 AQR ZNF830 CCDC12
1351	409 ENSG00000166503	ARRB2 ENSG00000166503
1352	5520 146330 55844 116224 7374	PPP2R2A FBXL16 PPP2R2D FAM122A UNG
1353	1407 5187	CRY1 PER1
1354	60528 54938 8225	ELAC2 SARS2 GTPBP6
1355	8242 55205	KDM5C ZNF532
1356	6327 79863 54914 57674	SCN2B RBFA FOCAD RNF213
1357	2173 51569 10015	FABP7 UFM1 PDCD6IP
1358	5375 2171 29114 3094 2023	PMP2 FABP5 TAGLN3 HINT1 ENO1
1359	4162 3910	MCAM LAMA4
1360	10140 9337 29883 9125 85456 57472 246175 25904 4848 4849 55571 10766 23019 10950 2274	TOB1 CNOT8 CNOT7 RQCD1 TNKS1BP1 CNOT6 CNOT6L CNOT10 CNOT2 CNOT3 CNOT11 TOB2 CNOT1 BTG3 FHL2
1361	26286 55738 2949	ARFGAP3 ARFGAP1 GSTM5
1362	1869 7029 1875 1870	E2F1 TFDP2 E2F5 E2F2
1363	51366 55794	UBR5 DDX28
1364	284161 336 1356 5005	GDPD1 APOA2 CP ORM2
1365	115 374 727738	ADCY9 AREG 727738
1366	65108 3182	MARCKSL1 HNRNPAB
1367	84520 55644 51002 112858 4238 8270	C14orf142 OSGEP TPRKB TP53RK MFAP3 LAGE3
1368	537 10159 84317 147007	ATP6AP1 ATP6AP2 CCDC115 TMEM199
1369	215 51280 144404 55260 55630 53637	ABCD1 GOLM1 TMEM120B TMEM143 SLC39A4 S1PR5
1370	1408 8863 150483	CRY2 PER3 TEKT4
1371	123169 54623 9646 55677	LEO1 PAF1 CTR9 IWS1
1372	10276 9156 140730 64599 149603 10603 166793 84292 55691 200576 7699	NET1 EXO1 RIMS4 GIGYF1 RNF187 SH2B2 ZBTB49 WDR83 FRMD4A PIKFYVE ZNF140
1373	5179 996 991 25847 29945 119504 8881 51433 79917 7559 246184 8697 64682 51434	PENK CDC27 CDC20 ANAPC13 ANAPC4 ANAPC16 CDC16 ANAPC5 MAGIX ZNF12 CDC26 CDC23 ANAPC1 ANAPC7
1374	160364 57510	CLEC12A XPO5
1375	80131 84230 2215	LRRC8E LRRC8C FCGR3B
1376	23510 51426 55076 54442	KCTD2 POLK TMEM45A KCTD5
1377	784 27158 57019	CACNB3 NDOR1 CIAPIN1
1378	51645 22938 8220 11129	PPIL1 SNW1 DGCR14 CLASRP
1379	54927 7416 10989 10651 84303	CHCHD3 VDAC1 IMMT MTX2 CHCHD6
1380	3313 10939 10469	HSPA9 AFG3L2 TIMM44
1381	1445 25932 54102	CSK CLIC4 CLIC6
1382	27291 127255	R3HCC1L LRRIQ3
1383	1198 23608 1196 4116 11129 10929	CLK3 MKRN1 CLK2 MAGOH CLASRP SRSF8
1384	5437 5434 5441 5440 11321 51184 30834	POLR2H POLR2E POLR2L POLR2K GPN1 GPN3 ZNRD1
1385	23333 65055 8799 55568 57157 27076 10745 23358	DPY19L1 REEP1 PEX11B GALNT10 PHTF2 LYPD3 PHTF1 USP24
1386	11218 50628 25929 8487	DDX20 GEMIN4 GEMIN5 GEMIN2
1387	1373 5095 23530	CPS1 PCCA NNT
1388	55280 54987 84193 36	CWF19L1 C1orf123 SETD3 ACADSB
1389	7706 3337 10776 54472	TRIM25 DNAJB1 ARPP19 TOLLIP
1390	79693 474343	YRDC SPIN2B
1391	27336 22950 54033	HTATSF1 SLC4A1AP RBM11
1392	65109 26019	UPF3B UPF2
1393	7336 7334	UBE2V2 UBE2N
1394	222 221	ALDH3B2 ALDH3B1
1395	55165 100526737 8711	CEP55 RBM14 TNK1
1396	55837 25980 11319 10078	EAPP AAR2 ECD TSSC4
1397	22996 64805 153396	TTC39A P2RY12 TMEM161B
1398	7335 51171 158 26275 18 84706 5860	UBE2V1 HSD17B14 ADSL HIBCH ABAT GPT2 QDPR
1399	55352 1207 83732 79084 10419	COPRS CLNS1A RIOK1 WDR77 PRMT5
1400	8935 5077 8631 79783	SKAP2 PAX3 SKAP1 SUGCT
1401	245973 9550 534 4101 90423	ATP6V1C2 ATP6V1G1 ATP6V1G2 MAGEA2 ATP6V1E2
1402	339896 200894 57182	GADL1 ARL13B ANKRD50
1403	3609 55342 4836 2237 10713 6305 1660	ILF3 STRBP NMT1 FEN1 USP39 SBF1 DHX9
1404	342538 813	NACA2 CALU
1405	57475 54518	PLEKHH1 APBB1IP
1406	200895 6484	DHFRL1 ST3GAL4
1407	10907 94104 51319 6628 24144	TXNL4A PAXBP1 RSRC1 SNRPB TFIP11
1408	23093 64770 57536	TTLL5 CCDC14 KIAA1328
1409	2108 414919 4357 144363	ETFA C8orf82 MPST ETFRF1
1410	79884 9961	MAP9 MVP
1411	1915 27241 7922	EEF1A1 BBS9 SLC39A7
1412	162979 85509	ZNF296 MBD3L1
1413	10376 2182 10061 1968 790	TUBA1B ACSL4 ABCF2 EIF2S3 CAD
1414	348235 221150 138046 220134	SKA2 SKA3 RALYL SKA1
1415	6789 6788 11186 9770	STK4 STK3 RASSF1 RASSF2
1416	10013 1629	HDAC6 DBT
1417	7553 10526 79943	ZNF7 IPO8 ZNF696
1418	57542 54800 8452 90293	KLHL42 KLHL24 CUL3 KLHL13
1419	4621 4622 125115 4625	MYH3 MYH4 KRT40 MYH7
1420	5425 5424 57804	POLD2 POLD1 POLD4
1421	3655 3678 3688 3685	ITGA6 ITGA5 ITGB1 ITGAV
1422	8468 55664 29904 116988	FKBP6 CDC37L1 EEF2K AGAP3
1423	3052 79142	HCCS PHF23
1424	144100 340348	PLEKHA7 TSPAN33
1425	2132 8751	EXT2 ADAM15
1426	8975 51097	USP13 SCCPDH
1427	3608 55342 6709 7415 23450 ENSG00000077809 6711	ILF2 STRBP SPTAN1 VCP SF3B3 ENSG00000077809 SPTBN1
1428	149371 55763 10640 55770 60412 23265 11336 23233 54536	EXOC8 EXOC1 EXOC5 EXOC2 EXOC4 EXOC7 EXOC3 EXOC6B EXOC6
1429	55695 10885 54555	NSUN5 WDR3 DDX49
1430	7536 55246 5063 11273	SF1 CCDC25 PAK3 ATXN2L
1431	148423 163859 9704 339122	C1orf52 SDE2 DHX34 RAB43
1432	27257 27258 23658 57819	LSM1 LSM3 LSM5 LSM2
1433	3613 9184 699 991 701	IMPA2 BUB3 BUB1 CDC20 BUB1B
1434	55711 79594	FAR2 MUL1
1435	54929 84920 11079 1718	TMEM161A ALG10 RER1 DHCR24
1436	11331 5245 7417	PHB2 PHB VDAC2
1437	55110 ENSG00000131795	MAGOHB ENSG00000131795
1438	1160 9363 8877 51181	CKMT2 RAB33A SPHK1 DCXR
1439	10978 51585	CLP1 PCF11
1440	132320 57489 729991 79036 119032 4591 8649 118426 27185 284001 54785 160857	SCLT1 ODF2L BORCS8 KXD1 BORCS7 TRIM37 LAMTOR3 BORCS5 DISC1 CCDC57 BORCS6 CCDC122
1441	26053 64319 10238 84333	AUTS2 FBRS DCAF7 PCGF5
1442	10093 10092 10097 92906 1977 26015 10552 64215 6240 10109 81873 51673	ARPC4 ARPC5 ACTR2 HNRNPLL EIF4E RPAP1 ARPC1A DNAJC1 RRM1 ARPC2 ARPC5L TPPP3
1443	53938 3417	PPIL3 IDH1
1444	1543 5965	CYP1A1 RECQL
1445	55850 152579	USE1 SCFD2
1446	51278 5522 155061 55038	IER5 PPP2R2C ZNF746 CDCA4
1447	11260 10212	XPOT DDX39A
1448	162427 116151	FAM134C FAM210B
1449	170954 5500	PPP1R18 PPP1CB
1450	284161 336 629 5005	GDPD1 APOA2 CFB ORM2
1451	54480 79586 170384	CHPF2 CHPF FUT11
1452	797 54477 116254 3624	CALCB PLEKHA5 GINM1 INHBA
1453	10848 11007	PPP1R13L CCDC85B
1454	2224 150209	FDPS AIFM3
1455	11331 5245	PHB2 PHB
1456	644150 8440 1796 867	WIPF3 NCK2 DOK1 CBL
1457	10765 64419 55138	KDM5B MTMR14 FAM90A1
1458	203547 129531 10159	VMA21 MITD1 ATP6AP2
1459	200879 55760 79669	LIPH DHX32 TTMP
1460	5970 4790 4791 5966 4793	RELA NFKB1 NFKB2 REL NFKBIB
1461	7357 8795 841	UGCG TNFRSF10B CASP8
1462	23019 10140 10950 29883 10766	CNOT1 TOB1 BTG3 CNOT7 TOB2
1463	113263 81610 9202 9874 8655 3161	GLCCI1 FAM83D ZMYM4 TLK1 DYNLL1 HMMR
1464	10488 64764 54887 56034	CREB3 CREB3L2 UHRF1BP1 PDGFC
1465	9928 10590 55109 4077	KIF14 SCGN AGGF1 NBR1
1466	89780 7473 5526	WNT3A WNT3 PPP2R5B
1467	387082 137872 51292 2766 22934	SUMO4 ADHFE1 GMPR2 GMPR RPIA
1468	5298 834 201299	PI4KB CASP1 RDM1
1469	8452 57542 89890	CUL3 KLHL42 KBTBD6
1470	26084 64130 55327 8573	ARHGEF26 LIN7B LIN7C CASK
1471	23498 3418	HAAO IDH2
1472	345757 57452 5824 9941 192286 79594	FAM174A GALNT16 PEX19 EXOG HIGD2A MUL1
1473	23215 5442 65244 6134 51406 9031 6159 56919 79697	PRRC2C POLRMT SPATS2 RPL10 NOL7 BAZ1B RPL29 DHX33 NO66
1474	6619 6618 6617 10302 6621	SNAPC3 SNAPC2 SNAPC1 SNAPC5 SNAPC4
1475	54555 79954	DDX49 NOL10
1476	83871 2664 201475 5867	RAB34 GDI1 RAB12 RAB4A
1477	151176 6901	ERFE TAZ
1478	7265 23274 10193 23255	TTC1 CLEC16A RNF41 MTCL1
1479	30827 5929 9070 23067	CXXC1 RBBP5 ASH2L SETD1B
1480	80254 22995	CEP63 CEP152
1481	23505 55761 22926	TMEM131 TTC17 ATF6
1482	26228 30011	STAP1 SH3KBP1
1483	84146 58525 79813 54531 9425 10919	ZNF644 WIZ EHMT1 MIER2 CDYL EHMT2
1484	965 79065 9990	CD58 ATG9A SLC12A6
1485	57476 54762 65983 9813 113201 57655	GRAMD1B GRAMD1C GRAMD3 EFCAB14 CASC4 GRAMD1A
1486	55102 10620 26468 84304 11152	ATG2B ARID3B LHX6 NUDT22 WDR45
1487	151613 6426 51535 343069	TTC14 SRSF1 PPHLN1 HNRNPCL1
1488	1993 80336 10605	ELAVL2 PABPC1L PAIP1
1489	158 6888 5184	ADSL TALDO1 PEPD
1490	29882 29945 5179 8881 996 64682 25847 51434 51343 51433 7559 25906 26271 246184 991 84572 10174 79917 10393 8697 4751 119504 57587 79158	ANAPC2 ANAPC4 PENK CDC16 CDC27 ANAPC1 ANAPC13 ANAPC7 FZR1 ANAPC5 ZNF12 ANAPC15 FBXO5 CDC26 CDC20 GNPTG SORBS3 MAGIX ANAPC10 CDC23 NEK2 ANAPC16 CFAP97 GNPTAB
1491	7290 25842 146059 29855 84529	HIRA ASF1A CDAN1 UBN1 C15orf41
1492	55110 163859 79634 4116 9939 7737 192111	MAGOHB SDE2 SCRN3 MAGOH RBM8A RNF113A PGAM5
1493	226 5550 119391	ALDOA PREP GSTO2
1494	9402 64762 9846 9101	GRAP2 GAREM1 GAB2 USP8
1495	5173 26521	PDYN TIMM8B
1496	11160 202018 79608	ERLIN2 TAPT1 RIC3
1497	10274 9126 23047 10735 10475 5885 23063 23244 8243 113130 27127	STAG1 SMC3 PDS5B STAG2 TRIM38 RAD21 WAPL PDS5A SMC1A CDCA5 SMC1B
1498	8544 26973 4921 7323	PIR CHORDC1 DDR2 UBE2D3
1499	51162 80864	EGFL7 EGFL8
1500	5064 2781 4067 152007 27293 10672 2767 55824 1456 2534 7525 5898 219771 22800	PALM GNAZ LYN GLIPR2 SMPDL3B GNA13 GNA11 PAG1 CSNK1G3 FYN YES1 RALA CCNY RRAS2
1501	2717 353 283871 29085	GLA APRT PGP PHPT1
1502	7444 10113	VRK2 PREB
1503	22930 22933 57678 25782	RAB3GAP1 SIRT2 GPAM RAB3GAP2
1504	117584 6464 80196	RFFL SHC1 RNF34
1505	10813 57647 1736	UTP14A DHX37 DKC1
1506	8732 10762 3838 3833	RNGTT NUP50 KPNA2 KIFC1
1507	9659 55638 22919 146909	PDE4DIP SYBU MAPRE1 KIF18B
1508	8233 55954 7310 11066	ZRSR2 ZMAT5 7310 SNRNP35
1509	25870 55192 56931 9878 5745	SUMF2 DNAJC17 DUS3L TOX4 PTH1R
1510	23476 10765 64419 8019 55138	BRD4 KDM5B MTMR14 BRD3 FAM90A1
1511	203062 845 26259 51665	TSNARE1 CASQ2 FBXW8 ASB1
1512	5692 55122 ENSG00000108294 5693 5690 5688 5694 9744 5685 5684 5687 5686 5683 275	PSMB4 AKIRIN2 ENSG00000108294 PSMB5 PSMB2 PSMA7 PSMB6 ACAP1 PSMA4 PSMA3 PSMA6 PSMA5 PSMA2 AMT
1513	25948 2332 8087	KBTBD2 FMR1 FXR1
1514	85021 1175 1173 10928 160 161 163	REPS1 AP2S1 AP2M1 RALBP1 AP2A1 AP2A2 AP2B1
1515	7280 24139	TUBB2A EML2
1516	10521 11100 ENSG00000172660 3190 9775 1654	DDX17 HNRNPUL1 ENSG00000172660 HNRNPK EIF4A3 DDX3X
1517	23368 122786 8045 7159 11228	PPP1R13B FRMD6 RASSF7 TP53BP2 RASSF8
1518	3133 9427	HLA-E ECEL1
1519	10755 1431	GIPC1 CS
1520	1408 150483	CRY2 TEKT4
1521	59272 14 64782 51763	ACE2 AAMP AEN INPP5K
1522	152137 23435	CCDC50 TARDBP
1523	10476 10632 539 521	ATP5H ATP5L ATP5O ATP5I
1524	3833 727851 3838 10762 9972 55975 157313 8732	KIFC1 RGPD8 KPNA2 NUP50 NUP153 KLHL7 CDCA2 RNGTT
1525	55110 9939 163859	MAGOHB RBM8A SDE2
1526	9582 8148	APOBEC3B TAF15
1527	84687 55607	PPP1R9B PPP1R9A
1528	5577 5613 9465 100134230	PRKAR2B PRKX AKAP7 100134230
1529	28984 79587 83660	RGCC CARS2 TLN2
1530	5245 4513 7416 7417	PHB MT-CO2 VDAC1 VDAC2
1531	56895 154807 2812	AGPAT4 VKORC1L1 GP1BB
1532	57551 64359 27238 92675 8559 8449	TAOK1 NXN GPKOW DTD1 PRPF18 DHX16
1533	598 596 572	BCL2L1 BCL2 BAD
1534	286077 6396	FAM83H SEC13
1535	83468 5768 56548	GLT8D2 QSOX1 CHST7
1536	1036 48 8572	CDO1 ACO1 PDLIM4
1537	976 51704	CD97 GPRC5B
1538	4609 283150	MYC FOXR1
1539	6731 9816 7621 29128	SRP72 URB2 ZNF70 UHRF1
1540	9793 22944 5514 9878	CKAP5 KIN PPP1R10 TOX4
1541	131669 80018	UROC1 NAA25
1542	51367 11102 83608 10556 10557 10248 10799 10775 25871 54913	POP5 RPP14 C18orf21 RPP30 RPP38 POP7 RPP40 POP4 NEPRO RPP25
1543	2771 59345 2782	GNAI2 GNB4 GNB1
1544	10603 9156 7699 84292	SH2B2 EXO1 ZNF140 WDR83
1545	285362 410	SUMF1 ARSA
1546	79002 1153	C19orf43 CIRBP
1547	8879 286753 23253	SGPL1 TUSC5 ANKRD12
1548	23338 80755 84289 11143 51147	JADE2 AARSD1 ING5 KAT7 ING4
1549	7280 56604	TUBB2A 56604
1550	23345 7163	SYNE1 TPD52
1551	24144 51319 94104 10907 6628 10421	TFIP11 RSRC1 PAXBP1 TXNL4A SNRPB CD2BP2
1552	54971 400673	BANP VMAC
1553	6738 84549 88745 83743 6733	TROVE2 MAK16 RRP36 GRWD1 SRPK2
1554	440503 8837	PLIN5 CFLAR
1555	254251 1487 6239 10472	LCORL CTBP1 RREB1 ZBTB18
1556	1974 5210	EIF4A2 PFKFB4
1557	202134 285596	202134 FAM153A
1558	152137 55033 23435 2764	CCDC50 FKBP14 TARDBP GMFB
1559	55081 23059 3281 26146	IFT57 CLUAP1 HSBP1 TRAF3IP1
1560	135295 8106 79882	SRSF12 PABPN1 ZC3H14
1561	5432 5433 246721 283617 5436 9150 55197 5431 23248 145781 58490	POLR2C POLR2D POLR2J2 283617 POLR2G CTDP1 RPRD1A POLR2B RPRD2 MYZAP RPRD1B
1562	8936 10787	WASF1 NCKAP1
1563	22884 55690	WDR37 PACS1
1564	2281 6902	FKBP1B TBCA
1565	2303 2296	FOXC2 FOXC1
1566	2805 475	GOT1 ATOX1
1567	23368 122786 11228	PPP1R13B FRMD6 RASSF8
1568	9342 8417 134957	SNAP29 STX7 STXBP5
1569	760 84681	CA2 HINT2
1570	6424 5523	SFRP4 PPP2R3A
1571	7511 93436	XPNPEP1 ARMC6
1572	55971 4682 10213 55049 338	BAIAP2L1 NUBP1 PSMD14 C19orf60 APOB
1573	5432 5433 5430 5440 5436 5435 5438 5439 79871 81488 11321 9400 51184	POLR2C POLR2D POLR2A POLR2K POLR2G POLR2F POLR2I POLR2J RPAP2 MYZAP GPN1 RECQL5 GPN3
1574	57646 374986 118881 3475	USP28 MIGA1 COMTD1 IFRD1
1575	137902 4860	PXDNL PNP
1576	131566 79937 949	DCBLD2 CNTNAP3 SCARB1
1577	57647 55226	DHX37 NAT10
1578	1155 100885850 3099	TBCB AARSD1 HK2
1579	9212 3619	AURKB INCENP
1580	11338 55692	U2AF2 LUC7L
1581	4282 310 10016 57407	MIF ANXA7 PDCD6 NMRAL1
1582	3956 127829	LGALS1 ARL8A
1583	2395 26472	FXN PPP1R14B
1584	9184 699 701	BUB3 BUB1 BUB1B
1585	151313 51011 388962	FAHD2B FAHD2A BOLA3
1586	5440 5437 30834	POLR2K POLR2H ZNRD1
1587	2739 231	GLO1 AKR1B1
1588	11091 9070 23054 22976 1822 9757 79364 7403 139231	WDR5 ASH2L NCOA6 PAXIP1 ATN1 KMT2B ZXDC KDM6A FAM199X
1589	381 375	ARF5 ARF1
1590	55256 39	ADI1 ACAT2
1591	51043 101243544 8099	ZBTB7B 101243544 CDK2AP1
1592	4857 5605	NOVA1 MAP2K2
1593	8878 54958	SQSTM1 TMEM160
1594	55201 ENSG00000145934	MAP1S ENSG00000145934
1595	5300 196463 10659	PIN1 PLBD2 CELF2
1596	5090 4081 5089 4211 5087	PBX3 MAB21L1 PBX2 MEIS1 PBX1
1597	160418 302 6281	TMTC3 ANXA2 S100A10
1598	284161 336 5005 718	GDPD1 APOA2 ORM2 C3
1599	9536 51439 10567 51026	PTGES FAM8A1 RABAC1 GOLT1B
1600	830 57482 103910 4641 7171 4627 4637 399687	CAPZA2 KIAA1211 MYL12B MYO1C TPM4 MYH9 MYL6 MYO18A
1601	134266 4594	GRPEL2 MUT
1602	51601 6773	LIPT1 STAT2
1603	55347 56888	ABHD10 KCMF1
1604	23658 51691 25804 10569 6712 6710	LSM5 LSM8 LSM4 SLU7 SPTBN2 SPTB
1605	2817 9369 2719 6385 9411 6383 283578 1880	GPC1 NRXN3 GPC3 SDC4 ARHGAP29 SDC2 TMED8 GPR183
1606	84706 5019 2806	GPT2 OXCT1 GOT2
1607	84303 10989	CHCHD6 IMMT
1608	84263 55246 7536 11273	HSDL2 CCDC25 SF1 ATXN2L
1609	124641 4629	OVCA2 MYH11
1610	54856 255626 388272 166968	GON4L HIST1H2BA C16orf87 MIER3
1611	388 55032	RHOB SLC35A5
1612	283617 23248 58490	283617 RPRD2 RPRD1B
1613	4942 5236 219	OAT PGM1 ALDH1B1
1614	9632 84985	SEC24C FAM83A
1615	2353 3726 3727 203054 55509	FOS JUNB JUND ADCK5 BATF3
1616	487 2651	ATP2A1 GCNT2
1617	2873 79016 1643 10980 8451 8450 80344 9978	GPS1 DDA1 DDB2 COPS6 CUL4A CUL4B DCAF11 RBX1
1618	2059 10953 ENSG00000112664 10398 6897	EPS8 TOMM34 ENSG00000112664 MYL9 TARS
1619	4329 64577	ALDH6A1 ALDH8A1
1620	23046 7803	KIF21B PTP4A1
1621	22880 8925 27136	MORC2 HERC1 MORC1
1622	136647 79734 5775 66036 79725	MPLKIP KCTD17 PTPN4 MTMR9 THAP9
1623	11009 8653 8411	IL24 DDX3Y EEA1
1624	2288 10072 79716 5471	FKBP4 DPP3 NPEPL1 PPAT
1625	10063 51171	COX17 HSD17B14
1626	11007 5499 284352 339804	CCDC85B PPP1CA PPP1R37 C2orf74
1627	2170 2806	FABP3 GOT2
1628	4967 1738 55753 92259 285343	OGDH DLD OGDHL MRPS36 TCAIM
1629	84083 84068 3671 990	ZRANB3 SLC10A7 ISLR CDC6
1630	56917 9487 4212	MEIS3 PIGL MEIS2
1631	79939 22	SLC35E1 ABCB7
1632	81688 23590 81607	C6orf62 PDSS1 NECTIN4
1633	23498 3417 3242 3421 53938 3418	HAAO IDH1 HPD IDH3G PPIL3 IDH2
1634	121793 5805	TEX29 PTS
1635	130617 126374 84962 7205	ZFAND2B WTIP AJUBA TRIP6
1636	9131 25961	AIFM1 NUDT13
1637	9603 23764 60468 4779	NFE2L3 MAFF BACH2 NFE2L1
1638	4615 8405	MYD88 SPOP
1639	8031 9097 10213 5708 5709 80227 5704 5705 5706 5707 5700 5701 5702 11047 9861 7337 5719 51377 5718 5717 5716 5715 5714 5713 5711 5710 5696 143471 55049 80212	NCOA4 USP14 PSMD14 PSMD2 PSMD3 PAAF1 PSMC4 PSMC5 PSMC6 PSMD1 PSMC1 PSMC2 PSMC3 ADRM1 PSMD6 UBE3A PSMD13 UCHL5 PSMD12 PSMD11 PSMD10 PSMD9 PSMD8 PSMD7 PSMD5 PSMD4 PSMB8 PSMA8 C19orf60 CCDC92
1640	5529 5525	PPP2R5E PPP2R5A
1641	2938 2940	GSTA1 GSTA3
1642	127833 33	SYT2 ACADL
1643	1265 210	CNN2 ALAD
1644	84321 55421 126526 9877 8563 79228	THOC3 NCBP3 C19orf47 ZC3H11A THOC5 THOC6
1645	25824 6697	PRDX5 SPR
1646	5671 5669 5673	PSG3 PSG1 PSG5
1647	84144 323 538 333 334	SYDE2 APBB2 ATP7A APLP1 APLP2
1648	27340 51602	UTP20 NOP58
1649	2026 2171 2879 119391	ENO2 FABP5 GPX4 GSTO2
1650	7277 347733	TUBA4A TUBB2B
1651	548596 23558 283209	CKMT1A WBP2 PGM2L1
1652	2173 2170 2806	FABP7 FABP3 GOT2
1653	5836 92597 55233	PYGL MOB1B MOB1A
1654	51278 5521 5522 55038	IER5 PPP2R2B PPP2R2C CDCA4
1655	11274 373856	USP18 373856
1656	85440 10094 79180 283742 57180 81704 57631	DOCK7 ARPC3 EFHD2 FAM98B ACTR3B DOCK8 LRCH2
1657	10556 10557 83608 10775	RPP30 RPP38 C18orf21 POP4
1658	55623 91893	THUMPD1 FDXACB1
1659	90417 10615	KNSTRN SPAG5
1660	55353 54463	LAPTM4B FAM134B
1661	9168 2821	TMSB10 GPI
1662	57175 10283 84747	CORO1B CWC27 UNC119B
1663	51608 8266 7917 55658 439	GET4 UBL4A BAG6 RNF126 ASNA1
1664	10253 5359	SPRY2 PLSCR1
1665	3475 118881	IFRD1 COMTD1
1666	84108 83746 79684 23269	PCGF6 L3MBTL2 MSANTD2 MGA
1667	54708 9927	MARCH5 MFN2
1668	5609 9556	MAP2K7 MP68
1669	374659 49876	HDDC3 49876
1670	8703 113189	B4GALT3 CHST14
1671	132001 11202 116442	TAMM41 KLK8 RAB39B
1672	3655 3678 3688 3675	ITGA6 ITGA5 ITGB1 ITGA3
1673	9851 9857 84984 55012 11116	KIAA0753 CEP350 CEP19 PPP2R3C FGFR1OP
1674	4130 825	MAP1A CAPN3
1675	ENSG00000172660 4478 5357 143244	ENSG00000172660 MSN PLS1 EIF5AL1
1676	3646 8663 8666	EIF3E EIF3C EIF3G
1677	23294 50619	ANKS1A DEF6
1678	54620 10197 221504 80011	FBXL19 PSME3 ZBTB9 FAM192A
1679	94031 5654 23491 84866	HTRA3 HTRA1 CES3 TMEM25
1680	10890 29934 10137	RAB10 SNX12 RBM12
1681	28988 84461	DBNL NEURL4
1682	6278 6318	S100A7 SERPINB4
1683	5082 10681	PDCL GNB5
1684	9694 51016	EMC2 EMC9
1685	6734 58477	SRPRA SRPRB
1686	4674 81931 2091 317781	NAP1L2 ZNF93 FBL DDX51
1687	100 5106	ADA PCK2
1688	112487 11311 55856 64145	DTD2 VPS45 ACOT13 RBSN
1689	797 25898 54477 116254 3624 3696	CALCB RCHY1 PLEKHA5 GINM1 INHBA ITGB8
1690	2077 2117	ERF ETV3
1691	64577 80724	ALDH8A1 ACAD10
1692	5037 2026 ENSG00000228532	PEBP1 ENO2 ENSG00000228532
1693	23613 64061 57592 9640	ZMYND8 TSPYL2 ZNF687 ZNF592
1694	23214 23534 30000 9675 65123 55697 23584 9183 23039 545 25839 63892	XPO6 TNPO3 TNPO2 TTI1 INTS3 VAC14 VSIG2 ZW10 XPO7 ATR COG4 THADA
1695	7570 388558 64802	ZNF22 ZNF808 NMNAT1
1696	65992 23376 51569 84256 57406	DDRGK1 UFL1 UFM1 FLYWCH1 ABHD6
1697	63932 58509	CXorf56 CACTIN
1698	133746 653145 58	JMY ANXA8 ACTA1
1699	874 1476 873 22898	CBR3 CSTB CBR1 DENND3
1700	5238 56267 81888 51110	PGM3 KYAT3 HYI LACTB2
1701	6767 29763	ST13 PACSIN3
1702	813 5955	CALU RCN2
1703	9455 9456 81562 57731	HOMER2 HOMER1 LMAN2L SPTBN4
1704	801 10409 1627 4643 4641 92521 60312 4644 60 7798 3983 11217 51474 4627 286262 810 6711 4659 8470 23242 91624	CALM1 BASP1 DBN1 MYO1E MYO1C SPECC1 AFAP1 MYO5A ACTB LUZP1 ABLIM1 AKAP2 LIMA1 MYH9 TPRN CALML3 SPTBN1 PPP1R12A SORBS2 COBL NEXN
1705	81545 83989 2267 55341	FBXO38 FAM172A FGL1 LSG1
1706	271 55621	AMPD2 TRMT1
1707	129685 51616 6880 6877 6875 6873	TAF8 TAF9B TAF9 TAF5 TAF4B TAF2
1708	9482 8674 10490	STX8 VAMP4 VTI1B
1709	55872 284194 3965 4060	PBK LGALS9B LGALS9 LUM
1710	30833 10095	NT5C ARPC1B
1711	54496 8894 83858	PRMT7 EIF2S2 ATAD3B
1712	55558 10076 955 79937 114805 9486 26018	PLXNA3 PTPRU ENTPD6 CNTNAP3 GALNT13 CHST10 LRIG1
1713	112714 131118 9141 10190 7203 79031 51236 64223 10574 6917 1593 6950 10575 10576 9039 10693	TUBA3E DNAJC19 PDCD5 TXNDC9 CCT3 PDCL3 HGH1 MLST8 CCT7 TCEA1 CYP27A1 TCP1 CCT4 CCT2 UBA3 CCT6B
1714	23090 53335 9112 25925	ZNF423 BCL11A MTA1 ZNF521
1715	730211 2289 391634 664618 3323 3327 65061	730211 FKBP5 391634 664618 3323 3327 CDK15
1716	9810 346288 54443 55964 55752 23157	RNF40 SEPT14 ANLN SEPT3 SEPT11 SEPT6
1717	48 8572 85007	ACO1 PDLIM4 PHYKPL
1718	6738 84549 6733 83743	TROVE2 MAK16 SRPK2 GRWD1
1719	9991 10449	PTBP3 ACAA2
1720	81610 8655 3161	FAM83D DYNLL1 HMMR
1721	10399 55062 23185 113251	RACK1 WIPI1 LARP4B LARP4
1722	3092 7189 4097 159989	HIP1 TRAF6 MAFG CCDC67
1723	9371 22920 834 11127	KIF3B KIFAP3 CASP1 KIF3A
1724	256536 10915	TCERG1L TCERG1
1725	55110 22794 26093 4116 9939 9775	MAGOHB CASC3 CCDC9 MAGOH RBM8A EIF4A3
1726	51633 55611	OTUD6B OTUB1
1727	3434 3448 9636 3437	IFIT1 IFNA14 ISG15 IFIT3
1728	11269 246 26525 2244 200315 8857	DDX19B ALOX15 IL36RN FGB APOBEC3A FCGBP
1729	3672 221935 26503 9725 57493	ITGA1 SDK1 SLC17A5 TMEM63A HEG1
1730	112869 1838	SGF29 DTNB
1731	23613 57592	ZMYND8 ZNF687
1732	10531 134829 51428	PITRM1 CLVS2 DDX41
1733	89891 55112 6990 83658	WDR34 WDR60 DYNLT3 DYNLRB1
1734	55909 389337 23268 9463	BIN3 ARHGEF37 DNMBP PICK1
1735	6626 92675 64359	SNRPA DTD1 NXN
1736	94030 1184 3964 206358	LRRC4B CLCN5 LGALS8 SLC36A1
1737	9987 3187	HNRNPDL HNRNPH1
1738	10526 79943 162239 29803	IPO8 ZNF696 ZFP1 REPIN1
1739	4319 4314	MMP10 MMP3
1740	65992 23376 51569 80279	DDRGK1 UFL1 UFM1 CDK5RAP3
1741	66008 84270 22906	TRAK2 CARD19 TRAK1
1742	535 10211 9114 23545	ATP6V0A1 FLOT1 ATP6V0D1 ATP6V0A2
1743	84246 892 9862 1024 55090 9477 116931 80306 112950 5469 81857 9439 23389 9442 10025 9968 9969 23097	MED10 CCNC MED24 CDK8 MED9 MED20 MED12L MED28 MED8 MED1 MED25 MED23 MED13L MED27 MED16 MED12 MED13 CDK19
1744	51639 90324 83443	SF3B6 CCDC97 SF3B5
1745	10073 54704	SNUPN PDP1
1746	200081 54469 7763	TXLNA ZFAND6 ZFAND5
1747	51362 55696 57461 79650 25949 51503 8220 22938 143884	CDC40 RBM22 ISY1 USB1 SYF2 CWC15 DGCR14 SNW1 CWF19L2
1748	10985 23039 54919	GCN1 XPO7 DNAAF5
1749	51031 80335	GLOD4 WDR82
1750	6636 6635 ENSG00000205246	SNRPF SNRPE ENSG00000205246
1751	ENSG00000172660 4478	ENSG00000172660 MSN
1752	57661 79576 1459 55105	PHRF1 NKAP CSNK2A2 GPATCH2
1753	23334 55846 11133 144577	SZT2 ITFG2 KPTN C12orf66
1754	1445 5877 25932 54102	CSK RABIF CLIC4 CLIC6
1755	123169 54623 1457 9646 55677	LEO1 PAF1 CSNK2A1 CTR9 IWS1
1756	6721 10908 199953	SREBF2 PNPLA6 TMEM201
1757	55684 699	RABL6 BUB1
1758	56919 10642 3192 26010 81627	DHX33 IGF2BP1 HNRNPU SPATS2L TRMT1L
1759	25840 23446 26262	METTL7A SLC44A1 TSPAN17
1760	9785 7916	DHX38 PRRC2A
1761	5635 10625	PRPSAP1 IVNS1ABP
1762	54800 8452 57542 89890	KLHL24 CUL3 KLHL42 KBTBD6
1763	55083 84448 143098 26084 64130 55327 320 51678 4355 4356	KIF26B ABLIM2 MPP7 ARHGEF26 LIN7B LIN7C APBA1 MPP6 MPP2 MPP3
1764	5223 2597	PGAM1 GAPDH
1765	284161 336 5005 5004	GDPD1 APOA2 ORM2 ORM1
1766	23640 26098	HSPBP1 EDRF1
1767	1973 1982 1981	EIF4A1 EIF4G2 EIF4G1
1768	4707 4698 4728 4720	NDUFB1 NDUFA5 NDUFS8 NDUFS2
1769	5962 11100 1654	RDX HNRNPUL1 DDX3X
1770	2184 26275 23597	FAH HIBCH ACOT9
1771	129880 27241 123016 54585 583	BBS5 BBS9 TTC8 LZTFL1 BBS2
1772	55094 25949 79650 60625	GPATCH1 SYF2 USB1 DHX35
1773	928 93185 118429	CD9 IGSF8 ANTXR2
1774	84790 10382	TUBA1C TUBB4A
1775	6279 2760 3713	S100A8 GM2A IVL
1776	5476 4074 2720	CTSA M6PR GLB1
1777	162239 143686	ZFP1 SESN3
1778	64839 27252	FBXL17 KLHL20
1779	5046 23765 51148	PCSK6 IL17RA CERCAM
1780	84803 137964 11261 9415	GPAT3 GPAT4 CHP1 FADS2
1781	54503 440138	ZDHHC13 ALG11
1782	10049 165721 3300	DNAJB6 DNAJB8 DNAJB2
1783	528 7332 140739 4191	ATP6V1C1 UBE2L3 UBE2F MDH2
1784	4361 10111	MRE11A RAD50
1785	133688 5814	UGT3A1 PURB
1786	55835 80308 10460 80301	CENPJ FLAD1 TACC3 PLEKHO2
1787	64326 2114 2115	RFWD2 ETS2 ETV1
1788	1977 51673	EIF4E TPPP3
1789	84318 93594 79848	CCDC77 TBC1D31 CSPP1
1790	103 196441	ADAR ZFC3H1
1791	51076 6421 7555 4841	CUTC SFPQ CNBP NONO
1792	286262 170954 5499 54976	TPRN PPP1R18 PPP1CA C20orf27
1793	9712 27338 9810 23623 79767	USP6NL UBE2S RNF40 RUSC1 ELMO3
1794	51204 51095	TACO1 TRNT1
1795	5373 4199	PMM2 ME1
1796	79000 6790 8897 9110 55125 112574 29072 80271	AUNIP AURKA MTMR3 MTMR4 CEP192 SNX18 SETD2 ITPKC
1797	55754 80055	TMEM30A PGAP1
1798	345 284161 336 5005	APOC3 GDPD1 APOA2 ORM2
1799	55061 1725 5595	SUSD4 DHPS MAPK3
1800	64077 84064	LHPP HDHD2
1801	2521 3182 3184 3191 9987 3189 6421	FUS HNRNPAB HNRNPD HNRNPL HNRNPDL HNRNPH3 SFPQ
1802	79607 355 841	FAM118B FAS CASP8
1803	3184 3191	HNRNPD HNRNPL
1804	2648 9913 112869 10474 27097 8464 8850 10629 55578	KAT2A SUPT7L SGF29 TADA3 TAF5L SUPT3H KAT2B TAF6L SUPT20H
1805	9 3383	NAT1 ICAM1
1806	55249 51231 23394 147807	YY1AP1 VRK3 ADNP ZNF524
1807	312 302 6281	ANXA13 ANXA2 S100A10
1808	740 6150 51264 26589 78988 28998 10884 90480 115416 64928 51642 84311 79590 65003 128308 11222 10573	MRPL49 MRPL23 MRPL27 MRPL46 MRPL57 MRPL13 MRPS30 GADD45GIP1 MALSU1 MRPL14 MRPL48 84311 MRPL24 MRPL11 MRPL55 MRPL3 MRPL28
1809	ENSG00000108270 26155 8886 2794 79954	ENSG00000108270 NOC2L DDX18 GNL1 NOL10
1810	6522 51075 6558 286410 56996	SLC4A2 TMX2 SLC12A2 ATP11C SLC12A9
1811	4281 7957 8987 8908 5507 23710	MID1 EPM2A STBD1 GYG2 PPP1R3C GABARAPL1
1812	10380 26275 5860 875 51181	BPNT1 HIBCH QDPR CBSL DCXR
1813	2200 79893 4052 53353 3949 286128 4038 10516	FBN1 GGNBP2 LTBP1 LRP1B LDLR ZFP41 LRP4 FBLN5
1814	101929876 9086	RPS26 EIF1AY
1815	26093 4820	CCDC9 NKTR
1816	9869 23197 55669 120534	SETDB1 FAF2 MFN1 ARL14EP
1817	3123 81831 55754 80055	HLA-DRB1 NETO2 TMEM30A PGAP1
1818	54870 1785 80025	QRICH1 DNM2 PANK2
1819	11344 1456 2232 5747	TWF2 CSNK1G3 FDXR PTK2
1820	9515 6813 415117	STXBP5L STXBP2 STX19
1821	2671 587 196483	GFER BCAT2 EEF2KMT
1822	5635 10625 5723	PRPSAP1 IVNS1ABP PSPH
1823	1 284161 336 5005	A1BG GDPD1 APOA2 ORM2
1824	400954 828 347733	EML6 828 TUBB2B
1825	11171 26099 79760 54960 79833 6606	STRAP SZRD1 GEMIN7 GEMIN8 GEMIN6 SMN1
1826	57456 84153	KIAA1143 RNASEH2C
1827	10447 25864	FAM3C ABHD14A
1828	84181 55636 7184 80205	CHD6 CHD7 HSP90B1 CHD9
1829	10274 9126 10735 5885 113130 27127	STAG1 SMC3 STAG2 RAD21 CDCA5 SMC1B
1830	84290 128077	CAPNS2 LIX1L
1831	9402 11216 64762 9846	GRAP2 AKAP10 GAREM1 GAB2
1832	85459 93594 123811 57536 11116	CEP295 TBC1D31 FOPNL KIAA1328 FGFR1OP
1833	9990 6558 6560 10723 9497	SLC12A6 SLC12A2 SLC12A4 SLC12A7 SLC4A7
1834	64087 9581 56922	MCCC2 PREPL MCCC1
1835	64778 55603	FNDC3B FAM46A
1836	55726 203522 55656 79034	ASUN INTS6L INTS8 C7orf26
1837	10905 51125 4121 56650 29801	MAN1A2 GOLGA7 MAN1A1 CLDND1 ZDHHC8
1838	7286 1390	TUFT1 CREM
1839	7111 2314 9208	TMOD1 FLII LRRFIP1
1840	51164 84516 11258 1639 10671 10540 55860 10121 10120	DCTN4 DCTN5 DCTN3 DCTN1 DCTN6 DCTN2 ACTR10 ACTR1A ACTR1B
1841	51720 79184 29086 84142	UIMC1 BRCC3 BABAM1 FAM175A
1842	92675 1454	DTD1 CSNK1E
1843	6626 92675 64359 10209	SNRPA DTD1 NXN EIF1
1844	55211 119	DPPA4 ADD2
1845	4811 80020 4669 2990 4125 1954 170384 55757 5046 80781 6448	NID1 FOXRED2 NAGLU GUSB MAN2B1 MEGF8 FUT11 UGGT2 PCSK6 COL18A1 SGSH
1846	1407 150483	CRY1 TEKT4
1847	140710 25939	SOGA1 SAMHD1
1848	80728 8545 474343	ARHGAP39 CGGBP1 SPIN2B
1849	5230 7264 5232 2027 10102	PGK1 TSTA3 PGK2 ENO3 TSFM
1850	9623 11234	TCL1B HPS5
1851	153443 84937 54461	SRFBP1 ZNRF1 FBXW5
1852	115825 55813 2820 116092	WDFY2 UTP6 GPD2 DNTTIP1
1853	175 3912	AGA LAMB1
1854	1041 7053 79983 374897 2312 383 342897 388698 1893	CDSN TGM3 POF1B SBSN FLG ARG1 NCCRP1 FLG2 ECM1
1855	5510 5504 6992	PPP1R7 PPP1R2 PPP1R11
1856	10276 9156 7699 84292	NET1 EXO1 ZNF140 WDR83
1857	214 10325 79572 22875 10479 10257 57670 3964 196527 2 1464 28962 79065 3910 965 967 961 79932 1182 5420 5796 5795	ALCAM RRAGB ATP13A3 ENPP4 SLC9A6 ABCC4 KIAA1549 LGALS8 ANO6 A2M CSPG4 OSTM1 ATG9A LAMA4 CD58 CD63 CD47 KIAA0319L CLCN3 PODXL PTPRK PTPRJ
1858	9104 6647 128989	RGN SOD1 TANGO2
1859	4695 30968	NDUFA2 STOML2
1860	55182 55906	RNF220 ZC4H2
1861	54810 23677	GIPC2 SH3BP4
1862	699 701	BUB1 BUB1B
1863	65980 8193 29998 6760	BRD9 DPF1 GLTSCR1 SS18
1864	29978 23498 3418	UBQLN2 HAAO IDH2
1865	3071 ENSG00000068793	NCKAP1L ENSG00000068793
1866	6239 1487 23119 254251	RREB1 CTBP1 HIC2 LCORL
1867	79730 5777	79730 PTPN6
1868	126393 3315	HSPB6 HSPB1
1869	51501 83989	HIKESHI FAM172A
1870	4109 64784 29902 55810	MAGEA10 CRTC3 FAM216A FOXJ2
1871	9991 84364 2130	PTBP3 ARFGAP2 EWSR1
1872	55505 ENSG00000141720 55651 53918	NOP10 ENSG00000141720 NHP2 PELO
1873	79665 604 2120 84759 5987 7874 23060 81569	DHX40 BCL6 ETV6 PCGF1 TRIM27 USP7 ZNF609 ACTL8
1874	10079 8714	ATP9A ABCC3
1875	84811 55272 64412 80135 6231 1662	BUD13 IMP3 GZF1 RPF1 RPS26 DDX10
1876	2011 65061	MARK2 CDK15
1877	8233 55954 154007 11066	ZRSR2 ZMAT5 SNRNP48 SNRNP35
1878	7456 4690 118788 147179 10188 1796 644150 10810 8440 6461 8853 57513 8976	WIPF1 NCK1 PIK3AP1 WIPF2 TNK2 DOK1 WIPF3 WASF3 NCK2 SHB ASAP2 CASKIN2 WASL
1879	79675 5297 23066 55127 4763 23041	FASTKD1 PI4KA CAND2 HEATR1 NF1 MON2
1880	1954 23295	MEGF8 MGRN1
1881	60559 9789 28972 23478	SPCS3 SPCS2 SPCS1 SEC11A
1882	55957 132660 4603 91750	LIN37 LIN54 MYBL1 LIN52
1883	6738 84549 3843 83743	TROVE2 MAK16 IPO5 GRWD1
1884	79180 57180 10097 10094	EFHD2 ACTR3B ACTR2 ARPC3
1885	64376 91664 353274 6418 29803	IKZF5 ZNF845 ZNF445 SET REPIN1
1886	9921 55611 64320 8226 7322	RNF10 OTUB1 RNF25 PUDP UBE2D2
1887	729873 84218	TBC1D3C TBC1D3F
1888	83444 54891 79913 54617 125476 29844 4798 164684 10445 93973 7528 283899	INO80B INO80D ACTR5 INO80 INO80C TFPT NFRKB WBP2NL MCRS1 ACTR8 YY1 INO80E
1889	55506 255626 388272 166968	H2AFY2 HIST1H2BA C16orf87 MIER3
1890	6547 6543	SLC8A3 SLC8A2
1891	7298 56270	TYMS WDR45B
1892	421 999 81892	ARVCF CDH1 SLIRP
1893	113178 92840 483 7905	SCAMP4 REEP6 ATP1B3 REEP5
1894	84988 79605 5876	PPP1R16A PGBD5 RABGGTB
1895	51056 391356 51538	LAP3 PTRHD1 ZCCHC17
1896	57728 55764	WDR19 IFT122
1897	89780 7473 5525	WNT3A WNT3 PPP2R5A
1898	5994 5993	RFXAP RFX5
1899	196403 55743	DTX3 CHFR
1900	56928 81037	SPPL2B CLPTM1L
1901	338707 84168	B4GALNT4 ANTXR1
1902	54987 56931 6301	C1orf123 DUS3L SARS
1903	3145 889 1632 3189	HMBS KRIT1 ECI1 HNRNPH3
1904	254394 84515	MCM9 MCM8
1905	221935 5803 3958 54549	SDK1 PTPRZ1 LGALS3 SDK2
1906	51297 92747 65062 8288	BPIFA1 BPIFB1 TMEM237 EPX
1907	9054 441549 57128	NFS1 CDNF LYRM4
1908	54874 10982	FNBP1L MAPRE2
1909	51400 3099	PPME1 HK2
1910	55718 55011 79657 84859 116143 8409 8725	POLR3E PIH1D1 RPAP3 LRCH3 WDR92 UXT URI1
1911	85437 10262 10523	ZCRB1 SF3B4 CHERP
1912	51385 3516 54455 9794 10795 4851	ZNF589 RBPJ FBXO42 MAML1 ZNF268 NOTCH1
1913	27183 84936	VPS4A ZFYVE19
1914	1676 1677 23270	DFFA DFFB TSPYL4
1915	7059 7057 23096 7060	THBS3 THBS1 IQSEC2 THBS4
1916	5373 5372	PMM2 PMM1
1917	3980 6596	LIG3 HLTF
1918	1142 7301	CHRNB3 TYRO3
1919	5678 5671	PSG9 PSG3
1920	89858 375056	SIGLEC12 MIA3
1921	57412 81876 2665 51762	AS3MT RAB1B GDI2 RAB8B
1922	5531 8030 9989	PPP4C CCDC6 PPP4R1
1923	142910 6311	LIPJ ATXN2
1924	29766 9209 165324	TMOD3 LRRFIP2 UBXN2A
1925	146330 55844 7374	FBXL16 PPP2R2D UNG
1926	1876 7027	E2F6 TFDP1
1927	348110 79187	ARPIN FSD1
1928	2872 9261 1432 3219	MKNK2 MAPKAPK2 MAPK14 HOXB9
1929	112714 7203 908 6950 6917 1593 10574 10693 22948	TUBA3E CCT3 CCT6A TCP1 TCEA1 CYP27A1 CCT7 CCT6B CCT5
1930	84295 51729 26121	PHF6 WBP11 PRPF31
1931	30827 11091 9070 9739 23054 259282 1822 23067 5929 7403	CXXC1 WDR5 ASH2L SETD1A NCOA6 BOD1L1 ATN1 SETD1B RBBP5 KDM6A
1932	55110 9939 7737 192111 163859	MAGOHB RBM8A RNF113A PGAM5 SDE2
1933	51522 23788	TMEM14C MTCH2
1934	316 5202 5201 5203 7411 10471 5204 84823	AOX1 PFDN2 PFDN1 PFDN4 VBP1 PFDN6 PFDN5 LMNB2
1935	29926 1508	GMPPA CTSB
1936	22916 79165 85015	NCBP2 LENG1 USP45
1937	84303 54927	CHCHD6 CHCHD3
1938	9667 220988 284695 10657 6294 10949 3178 5935 79811 103 3609	SAFB2 HNRNPA3 ZNF326 KHDRBS1 SAFB HNRNPA0 HNRNPA1 RBM3 SLTM ADAR ILF3
1939	84549 6733 83743 1983	MAK16 SRPK2 GRWD1 EIF5
1940	51292 137872 2766	GMPR2 ADHFE1 GMPR
1941	226 230 26003 119391 283871	ALDOA ALDOC GORASP2 GSTO2 PGP
1942	4236 10313 84950	MFAP1 RTN3 PRPF38A
1943	92105 54973 57117 80789 644619 55756 26512	INTS4 CPSF3L INTS12 INTS5 644619 INTS9 INTS6
1944	8516 54414 411 9254 56983 4124 1954 153642 26002 8720 374378 8722 54972 8692	ITGA8 SIAE ARSB CACNA2D2 POGLUT1 MAN2A1 MEGF8 ARSK MOXD1 MBTPS1 GALNT18 CTSF TMEM132A HYAL2
1945	4055 9055 10014 79635 23043 65244 90799 4957 29070 440519 90326 7185 6497 7187	LTBR PRC1 HDAC5 CCDC121 TNIK SPATS2 CEP95 ODF2 CCDC113 440519 THAP3 TRAF1 SKI TRAF3
1946	2182 4597	ACSL4 MVD
1947	9014 79101 9015 387332 9013	TAF1B TAF1D TAF1A TBPL2 TAF1C
1948	4659 23384 4644 22998	PPP1R12A SPECC1L MYO5A LIMCH1
1949	8905 54497 11276	AP1S2 HEATR5B SYNRG
1950	203062 845 51665 56980	TSNARE1 CASQ2 ASB1 PRDM10
1951	8721 51143	EDF1 DYNC1LI1
1952	5375 9104 3094	PMP2 RGN HINT1
1953	6881 6874 28755 6879 102157402	TAF10 TAF4 28755 TAF7 AK6
1954	112752 57539 119710 25895	IFT43 WDR35 C11orf74 METTL21B
1955	7456 147179 10188 4690	WIPF1 WIPF2 TNK2 NCK1
1956	65992 23376 80279 57406	DDRGK1 UFL1 CDK5RAP3 ABHD6
1957	206358 94030 1184 84888 3964 112 10241 55032	SLC36A1 LRRC4B CLCN5 SPPL2A LGALS8 ADCY6 CALCOCO2 SLC35A5
1958	2275 57496 51133 57509 92799 93643	FHL3 MKL2 KCTD3 MTUS1 SHKBP1 TJAP1
1959	114785 55252 55777	MBD6 ASXL2 MBD5
1960	4236 84950	MFAP1 PRPF38A
1961	121053 54967 23074	C12orf45 CT55 UHRF1BP1L
1962	55748 ENSG00000102069	CNDP2 ENSG00000102069
1963	9559 253725 10807	VPS26A FAM21C SDCCAG3
1964	9255 3376 1615 4141 9521 5859 7965 51520 5917 3735 51441	AIMP1 IARS DARS MARS EEF1E1 QARS AIMP2 LARS RARS KARS YTHDF2
1965	2017 28974 3192 57215	CTTN C19orf53 HNRNPU THAP11
1966	1537 7386 7384	CYC1 UQCRFS1 UQCRC1
1967	705 55781 55720	BYSL RIOK2 TSR1
1968	1457 1460 30813	CSNK2A1 CSNK2B VSX1
1969	80005 1793 63916 9844	DOCK5 DOCK1 ELMO2 ELMO1
1970	9938 55613	ARHGAP25 MTMR8
1971	284996 3459	RNF149 IFNGR1
1972	10450 5356 57461 60625 51340 56949 58509 339122 55094 1659 148423 151903 84292 10286 10569 9716 91603	PPIE PLRG1 ISY1 DHX35 CRNKL1 XAB2 CACTIN RAB43 GPATCH1 DHX8 C1orf52 CCDC12 WDR83 BCAS2 SLU7 AQR ZNF830
1973	5238 54885 56267 3704 81888 51110	PGM3 TBC1D8B KYAT3 ITPA HYI LACTB2
1974	11051 79869 8559	NUDT21 CPSF7 PRPF18
1975	91978 55296 25809	TPGS1 TBC1D19 TTLL1
1976	25934 56888	NIPSNAP3A KCMF1
1977	4055 10014 29070 79635	LTBR HDAC5 CCDC113 CCDC121
1978	9529 8379	BAG5 MAD1L1
1979	79664 51297 727897 4586 1511 4353	ICE2 BPIFA1 MUC5B MUC5AC CTSG MPO
1980	25855 64426 5926 51742 25942 79595 84312	BRMS1 SUDS3 ARID4A ARID4B SIN3A SAP130 BRMS1L
1981	405 3091 7428	ARNT HIF1A VHL
1982	6877 6874 6908 102157402	TAF5 TAF4 TBP AK6
1983	1977 8672 56478 57620 23357	EIF4E EIF4G3 EIF4ENIF1 STIM2 ANGEL1
1984	56254 27179	RNF20 IL36A
1985	23347 55791	SMCHD1 LRIF1
1986	79768 11104 10300	KATNBL1 KATNA1 KATNB1
1987	1477 157	CSTF1 GRK3
1988	53373 146223 25880 55890 134285	TPCN1 CMTM4 TMEM186 GPRC5C TMEM171
1989	8851 645121 126308 23552 1020	CDK5R1 CCNI2 MOB3A CDK20 CDK5
1990	84617 203068 476 84790 10382	TUBB6 TUBB ATP1A1 TUBA1C TUBB4A
1991	79443 163786 23417	FYCO1 SASS6 MLYCD
1992	4055 7185 29070 79635	LTBR TRAF1 CCDC113 CCDC121
1993	8985 23127 5352	PLOD3 COLGALT2 PLOD2
1994	2050 1948 1947 9672	EPHB4 EFNB2 EFNB1 SDC3
1995	10005 55889 5371 140838	ACOT8 GOLGA6B PML NANP
1996	5947 6624 1130 10659 5478	RBP1 FSCN1 LYST CELF2 PPIA
1997	57489 11190 284001 54785	ODF2L CEP250 CCDC57 BORCS6
1998	114609 7011	TIRAP TEP1
[truncated: 2,660 more rows]

## Sheet: Legend
Table EV2
Description	final set of 4658 hu.MAP complexes
Fields
complex_id	hu.MAP complex identifier
gene_ids	Entrez geneIDs of proteins in complex
genenames	Genenames of proteins in complex
