# Supplementary material for: Integration of over 9,000 mass spectrometry experiments builds a global map of human protein complexes
Source: Mol Syst Biol. 2017 Jun 9;13(6):932. doi: 10.15252/msb.20167490 (PMC5488662; doi:10.15252/msb.20167490)
Supplement: Supplementary file 4 — Table EV3 [file MSB-13-932-s004.xlsx]

## Sheet: Table_EV3
gene_id1	gene_id2	genename1	genename2	score
1025	904	CDK9	CCNT1	1
79902	23279	NUP85	NUP160	1
10197	80011	PSME3	FAM192A	1
4171	4172	MCM2	MCM3	1
151011	989	SEPT10	SEPT7	1
3840	3839	KPNA4	KPNA3	1
8893	8891	EIF2B5	EIF2B3	1
8891	8890	EIF2B3	EIF2B4	1
740	65008	MRPL49	MRPL1	1
740	65005	MRPL49	MRPL9	1
740	3396	MRPL49	MRPL58	1
54534	65005	MRPL50	MRPL9	1
54534	29088	MRPL50	MRPL15	1
28998	65008	MRPL13	MRPL1	1
28998	51069	MRPL13	MRPL2	1
28998	3396	MRPL13	MRPL58	1
219927	65008	MRPL21	MRPL1	1
219927	65005	MRPL21	MRPL9	1
55052	65005	MRPL20	MRPL9	1
63875	65005	MRPL17	MRPL9	1
63875	3396	MRPL17	MRPL58	1
64978	65008	MRPL38	MRPL1	1
64978	65005	MRPL38	MRPL9	1
65008	51069	MRPL1	MRPL2	1
65008	65005	MRPL1	MRPL9	1
65008	65080	MRPL1	MRPL44	1
65008	3396	MRPL1	MRPL58	1
29074	65005	MRPL18	MRPL9	1
29074	3396	MRPL18	MRPL58	1
11222	65005	MRPL3	MRPL9	1
11222	29088	MRPL3	MRPL15	1
51069	65005	MRPL2	MRPL9	1
65005	29088	MRPL9	MRPL15	1
65005	3396	MRPL9	MRPL58	1
65005	26589	MRPL9	MRPL46	1
65005	55168	MRPL9	MRPS18A	1
65005	9801	MRPL9	MRPL19	1
65005	64981	MRPL9	MRPL34	1
65005	84545	MRPL9	MRPL43	1
10213	5708	PSMD14	PSMD2	1
10213	5704	PSMD14	PSMC4	1
10213	5705	PSMD14	PSMC5	1
5706	10213	PSMC6	PSMD14	1
10213	5707	PSMD14	PSMD1	1
10213	5700	PSMD14	PSMC1	1
10213	5702	PSMD14	PSMC3	1
5708	5719	PSMD2	PSMD13	1
5708	5716	PSMD2	PSMD10	1
5709	5700	PSMD3	PSMC1	1
5704	5719	PSMC4	PSMD13	1
5704	5716	PSMC4	PSMD10	1
5704	5713	PSMC4	PSMD7	1
5705	5719	PSMC5	PSMD13	1
5706	9861	PSMC6	PSMD6	1
5706	5719	PSMC6	PSMD13	1
5706	5718	PSMC6	PSMD12	1
5706	5716	PSMC6	PSMD10	1
5706	5713	PSMC6	PSMD7	1
5707	5719	PSMD1	PSMD13	1
5707	5713	PSMD1	PSMD7	1
5700	9861	PSMC1	PSMD6	1
5700	5719	PSMC1	PSMD13	1
5700	5717	PSMC1	PSMD11	1
5700	5716	PSMC1	PSMD10	1
5700	5713	PSMC1	PSMD7	1
5701	5719	PSMC2	PSMD13	1
5701	5716	PSMC2	PSMD10	1
5702	5719	PSMC3	PSMD13	1
5702	5716	PSMC3	PSMD10	1
5719	5710	PSMD13	PSMD4	1
5716	5713	PSMD10	PSMD7	1
6627	6632	SNRPA1	SNRPD1	1
6627	23451	SNRPA1	SF3B1	1
10992	23451	SF3B2	SF3B1	1
8089	6944	YEATS4	VPS72	1
6426	8683	SRSF1	SRSF9	1
9774	9967	BCLAF1	THRAP3	1
3065	3066	HDAC1	HDAC2	1
55299	10969	BRIX1	EBNA1BP2	1
55299	23521	BRIX1	RPL13A	1
84154	10969	RPF2	EBNA1BP2	1
84154	23212	RPF2	RRS1	1
6154	6138	RPL26	RPL15	1
10969	23521	EBNA1BP2	RPL13A	1
4839	10969	NOP2	EBNA1BP2	1
10969	6138	EBNA1BP2	RPL15	1
10969	23029	EBNA1BP2	RBM34	1
4839	55131	NOP2	RBM28	1
4839	1736	NOP2	DKC1	1
4839	23521	NOP2	RPL13A	1
23521	6138	RPL13A	RPL15	1
4839	9188	NOP2	DDX21	1
4839	51388	NOP2	NIP7	1
4839	6138	NOP2	RPL15	1
51121	6138	RPL26L1	RPL15	1
56949	51340	XAB2	CRNKL1	1
51340	10450	CRNKL1	PPIE	1
51340	9716	CRNKL1	AQR	1
10450	9716	PPIE	AQR	1
996	119504	CDC27	ANAPC16	1
996	64682	CDC27	ANAPC1	1
119504	8697	ANAPC16	CDC23	1
8881	64682	CDC16	ANAPC1	1
10576	7203	CCT2	CCT3	1
10576	10574	CCT2	CCT7	1
10576	10693	CCT2	CCT6B	1
51164	10120	DCTN4	ACTR1B	1
84516	10540	DCTN5	DCTN2	1
84516	10120	DCTN5	ACTR1B	1
10671	10120	DCTN6	ACTR1B	1
10540	55860	DCTN2	ACTR10	1
10540	10120	DCTN2	ACTR1B	1
51340	57461	CRNKL1	ISY1	1
9716	57461	AQR	ISY1	1
10801	4735	SEPT9	SEPT2	1
3921	6187	RPSA	RPS2	1
3921	6143	RPSA	RPL19	1
3921	6210	RPSA	RPS15A	1
3921	6222	RPSA	RPS18	1
3921	6223	RPSA	RPS19	1
3921	6188	RPSA	RPS3	1
6125	6124	RPL5	RPL4	1
6125	6122	RPL5	RPL3	1
6125	6129	RPL5	RPL7	1
6125	6128	RPL5	RPL6	1
6125	6187	RPL5	RPS2	1
6125	6152	RPL5	RPL24	1
6125	6155	RPL5	RPL27	1
6125	6156	RPL5	RPL30	1
6125	6157	RPL5	RPL27A	1
6125	4736	RPL5	RPL10A	1
6125	6143	RPL5	RPL19	1
6125	6142	RPL5	RPL18A	1
6125	6141	RPL5	RPL18	1
6125	6147	RPL5	RPL23A	1
6125	6146	RPL5	RPL22	1
6125	6144	RPL5	RPL21	1
6125	ENSG00000215472	RPL5	ENSG00000215472	1
6125	6193	RPL5	RPS5	1
6125	25873	RPL5	RPL36	1
6125	6168	RPL5	RPL37A	1
6125	6161	RPL5	RPL32	1
6125	6160	RPL5	RPL31	1
6125	11224	RPL5	RPL35	1
6125	6175	RPL5	RPLP0	1
6125	6206	RPL5	RPS12	1
6125	6207	RPL5	RPS13	1
6125	6202	RPL5	RPS8	1
6125	6203	RPL5	RPS9	1
6125	6208	RPL5	RPS14	1
6125	6209	RPL5	RPS15	1
6125	6194	RPL5	RPS6	1
6125	6210	RPL5	RPS15A	1
6125	6222	RPL5	RPS18	1
6125	6223	RPL5	RPS19	1
6181	6125	RPLP2	RPL5	1
6125	6228	RPL5	RPS23	1
6125	6189	RPL5	RPS3A	1
6125	6188	RPL5	RPS3	1
6125	9045	RPL5	RPL14	1
6125	6132	RPL5	RPL8	1
6125	6133	RPL5	RPL9	1
6125	6130	RPL5	RPL7A	1
6125	6136	RPL5	RPL12	1
6125	6137	RPL5	RPL13	1
6134	6125	RPL10	RPL5	1
6125	6135	RPL5	RPL11	1
6124	6122	RPL4	RPL3	1
6124	6129	RPL4	RPL7	1
6124	6128	RPL4	RPL6	1
6124	6187	RPL4	RPS2	1
6124	6155	RPL4	RPL27	1
6124	6156	RPL4	RPL30	1
6124	4736	RPL4	RPL10A	1
6124	6143	RPL4	RPL19	1
6124	6142	RPL4	RPL18A	1
6124	6141	RPL4	RPL18	1
6124	6147	RPL4	RPL23A	1
6146	6124	RPL22	RPL4	1
6124	6144	RPL4	RPL21	1
6124	25873	RPL4	RPL36	1
6124	6161	RPL4	RPL32	1
6124	6160	RPL4	RPL31	1
6124	11224	RPL4	RPL35	1
6124	6175	RPL4	RPLP0	1
6124	6207	RPL4	RPS13	1
6124	6202	RPL4	RPS8	1
6124	6203	RPL4	RPS9	1
6124	6208	RPL4	RPS14	1
6124	6194	RPL4	RPS6	1
6124	6223	RPL4	RPS19	1
6124	6189	RPL4	RPS3A	1
6124	9045	RPL4	RPL14	1
6124	6132	RPL4	RPL8	1
6130	6124	RPL7A	RPL4	1
6124	6137	RPL4	RPL13	1
6134	6124	RPL10	RPL4	1
6124	6135	RPL4	RPL11	1
6122	6129	RPL3	RPL7	1
6122	6128	RPL3	RPL6	1
6122	6187	RPL3	RPS2	1
6122	6152	RPL3	RPL24	1
6122	6155	RPL3	RPL27	1
6122	6157	RPL3	RPL27A	1
6122	4736	RPL3	RPL10A	1
6122	6143	RPL3	RPL19	1
6122	6142	RPL3	RPL18A	1
6122	6141	RPL3	RPL18	1
6122	6147	RPL3	RPL23A	1
6146	6122	RPL22	RPL3	1
6122	6144	RPL3	RPL21	1
6122	6193	RPL3	RPS5	1
6122	25873	RPL3	RPL36	1
6122	6168	RPL3	RPL37A	1
6122	6161	RPL3	RPL32	1
6122	6160	RPL3	RPL31	1
6122	11224	RPL3	RPL35	1
6122	6175	RPL3	RPLP0	1
6122	6207	RPL3	RPS13	1
6122	6202	RPL3	RPS8	1
6122	6203	RPL3	RPS9	1
6122	6208	RPL3	RPS14	1
6122	6209	RPL3	RPS15	1
6122	6194	RPL3	RPS6	1
6122	6210	RPL3	RPS15A	1
6122	6222	RPL3	RPS18	1
6122	6223	RPL3	RPS19	1
6122	6228	RPL3	RPS23	1
6122	6189	RPL3	RPS3A	1
6122	6188	RPL3	RPS3	1
6122	9045	RPL3	RPL14	1
6122	6132	RPL3	RPL8	1
6130	6122	RPL7A	RPL3	1
6122	6137	RPL3	RPL13	1
6134	6122	RPL10	RPL3	1
6122	6135	RPL3	RPL11	1
6129	6128	RPL7	RPL6	1
6129	6187	RPL7	RPS2	1
6129	6152	RPL7	RPL24	1
6129	6155	RPL7	RPL27	1
6129	6156	RPL7	RPL30	1
6129	4736	RPL7	RPL10A	1
6129	6143	RPL7	RPL19	1
6129	6142	RPL7	RPL18A	1
6129	6141	RPL7	RPL18	1
6129	6147	RPL7	RPL23A	1
6129	6193	RPL7	RPS5	1
6129	25873	RPL7	RPL36	1
6129	6168	RPL7	RPL37A	1
6129	6161	RPL7	RPL32	1
6129	6160	RPL7	RPL31	1
6129	11224	RPL7	RPL35	1
6129	6175	RPL7	RPLP0	1
6129	6207	RPL7	RPS13	1
6129	6202	RPL7	RPS8	1
6129	6203	RPL7	RPS9	1
6129	6217	RPL7	RPS16	1
6129	6194	RPL7	RPS6	1
6129	6210	RPL7	RPS15A	1
6129	6228	RPL7	RPS23	1
6129	6189	RPL7	RPS3A	1
6129	6188	RPL7	RPS3	1
6129	9045	RPL7	RPL14	1
6129	6132	RPL7	RPL8	1
6130	6129	RPL7A	RPL7	1
6129	6137	RPL7	RPL13	1
6134	6129	RPL10	RPL7	1
6129	6135	RPL7	RPL11	1
6129	6230	RPL7	RPS25	1
6128	6187	RPL6	RPS2	1
6128	6152	RPL6	RPL24	1
6128	6155	RPL6	RPL27	1
6128	6156	RPL6	RPL30	1
6128	6157	RPL6	RPL27A	1
6128	4736	RPL6	RPL10A	1
6128	6143	RPL6	RPL19	1
6128	6142	RPL6	RPL18A	1
6128	6141	RPL6	RPL18	1
6128	6147	RPL6	RPL23A	1
6146	6128	RPL22	RPL6	1
6128	6144	RPL6	RPL21	1
6128	6193	RPL6	RPS5	1
6128	25873	RPL6	RPL36	1
6128	6168	RPL6	RPL37A	1
6128	6161	RPL6	RPL32	1
6128	6160	RPL6	RPL31	1
6128	11224	RPL6	RPL35	1
6128	6175	RPL6	RPLP0	1
6128	6207	RPL6	RPS13	1
6128	6202	RPL6	RPS8	1
6128	6203	RPL6	RPS9	1
6128	6208	RPL6	RPS14	1
6128	6217	RPL6	RPS16	1
6128	6194	RPL6	RPS6	1
6128	6191	RPL6	RPS4X	1
6128	6210	RPL6	RPS15A	1
9349	6128	RPL23	RPL6	1
6128	6223	RPL6	RPS19	1
6181	6128	RPLP2	RPL6	1
6128	6228	RPL6	RPS23	1
6128	6189	RPL6	RPS3A	1
6128	6188	RPL6	RPS3	1
6128	9045	RPL6	RPL14	1
6128	6132	RPL6	RPL8	1
6128	6133	RPL6	RPL9	1
6130	6128	RPL7A	RPL6	1
6128	6136	RPL6	RPL12	1
6128	6137	RPL6	RPL13	1
6134	6128	RPL10	RPL6	1
6128	6135	RPL6	RPL11	1
6128	6230	RPL6	RPS25	1
6187	6224	RPS2	RPS20	1
6187	6152	RPS2	RPL24	1
6187	6155	RPS2	RPL27	1
6187	6157	RPS2	RPL27A	1
6187	4736	RPS2	RPL10A	1
6187	6143	RPS2	RPL19	1
6187	6142	RPS2	RPL18A	1
6187	6141	RPS2	RPL18	1
6187	6147	RPS2	RPL23A	1
6187	6144	RPS2	RPL21	1
6187	ENSG00000215472	RPS2	ENSG00000215472	1
6187	6193	RPS2	RPS5	1
6187	6168	RPS2	RPL37A	1
6187	6161	RPS2	RPL32	1
6187	6160	RPS2	RPL31	1
6187	11224	RPS2	RPL35	1
6187	6204	RPS2	RPS10	1
6187	6205	RPS2	RPS11	1
6187	6206	RPS2	RPS12	1
6187	6207	RPS2	RPS13	1
6187	6202	RPS2	RPS8	1
6187	6203	RPS2	RPS9	1
6187	6208	RPS2	RPS14	1
6187	6194	RPS2	RPS6	1
6187	6210	RPS2	RPS15A	1
9349	6187	RPL23	RPS2	1
6187	6222	RPS2	RPS18	1
6187	6223	RPS2	RPS19	1
6187	6189	RPS2	RPS3A	1
6187	6188	RPS2	RPS3	1
6187	9045	RPS2	RPL14	1
6187	6132	RPS2	RPL8	1
6187	6133	RPS2	RPL9	1
6187	6137	RPS2	RPL13	1
6134	6187	RPL10	RPS2	1
6187	6135	RPS2	RPL11	1
6187	6230	RPS2	RPS25	1
6224	11224	RPS20	RPL35	1
6224	6202	RPS20	RPS8	1
6224	6210	RPS20	RPS15A	1
6224	6133	RPS20	RPL9	1
6134	6224	RPL10	RPS20	1
6152	6156	RPL24	RPL30	1
6152	6157	RPL24	RPL27A	1
6152	4736	RPL24	RPL10A	1
6152	6143	RPL24	RPL19	1
6152	6142	RPL24	RPL18A	1
6152	6141	RPL24	RPL18	1
6152	6147	RPL24	RPL23A	1
6146	6152	RPL22	RPL24	1
6152	6193	RPL24	RPS5	1
6152	25873	RPL24	RPL36	1
6152	6168	RPL24	RPL37A	1
6152	6161	RPL24	RPL32	1
6152	6160	RPL24	RPL31	1
6152	11224	RPL24	RPL35	1
6152	6205	RPL24	RPS11	1
6152	6207	RPL24	RPS13	1
6152	6202	RPL24	RPS8	1
6152	6203	RPL24	RPS9	1
6152	6208	RPL24	RPS14	1
6152	6217	RPL24	RPS16	1
6152	6194	RPL24	RPS6	1
6152	6191	RPL24	RPS4X	1
6152	6210	RPL24	RPS15A	1
9349	6152	RPL23	RPL24	1
6152	6222	RPL24	RPS18	1
6152	6228	RPL24	RPS23	1
6152	6189	RPL24	RPS3A	1
101929876	6152	RPS26	RPL24	1
6152	9045	RPL24	RPL14	1
6152	6132	RPL24	RPL8	1
6130	6152	RPL7A	RPL24	1
6152	6136	RPL24	RPL12	1
6152	6137	RPL24	RPL13	1
6134	6152	RPL10	RPL24	1
6152	6135	RPL24	RPL11	1
6152	6230	RPL24	RPS25	1
6155	6157	RPL27	RPL27A	1
6155	4736	RPL27	RPL10A	1
6155	6143	RPL27	RPL19	1
6155	6142	RPL27	RPL18A	1
6155	6141	RPL27	RPL18	1
6155	6147	RPL27	RPL23A	1
6155	6144	RPL27	RPL21	1
6155	6193	RPL27	RPS5	1
6155	25873	RPL27	RPL36	1
6155	6161	RPL27	RPL32	1
6155	11224	RPL27	RPL35	1
6155	6207	RPL27	RPS13	1
6155	6202	RPL27	RPS8	1
6155	6203	RPL27	RPS9	1
6155	6194	RPL27	RPS6	1
6155	6191	RPL27	RPS4X	1
6155	6223	RPL27	RPS19	1
6181	6155	RPLP2	RPL27	1
6155	6228	RPL27	RPS23	1
6155	6189	RPL27	RPS3A	1
6155	6188	RPL27	RPS3	1
6155	9045	RPL27	RPL14	1
6155	6132	RPL27	RPL8	1
6130	6155	RPL7A	RPL27	1
6155	6137	RPL27	RPL13	1
6134	6155	RPL10	RPL27	1
6155	6230	RPL27	RPS25	1
6156	4736	RPL30	RPL10A	1
6156	6143	RPL30	RPL19	1
6156	6142	RPL30	RPL18A	1
6156	6141	RPL30	RPL18	1
6156	6147	RPL30	RPL23A	1
6156	6144	RPL30	RPL21	1
6156	25873	RPL30	RPL36	1
6156	6161	RPL30	RPL32	1
6156	11224	RPL30	RPL35	1
6156	6175	RPL30	RPLP0	1
6156	6206	RPL30	RPS12	1
6156	6207	RPL30	RPS13	1
6156	6202	RPL30	RPS8	1
6156	6203	RPL30	RPS9	1
6156	6217	RPL30	RPS16	1
9349	6156	RPL23	RPL30	1
6156	6189	RPL30	RPS3A	1
6156	9045	RPL30	RPL14	1
6156	6132	RPL30	RPL8	1
6130	6156	RPL7A	RPL30	1
6156	6137	RPL30	RPL13	1
6156	6230	RPL30	RPS25	1
6157	6143	RPL27A	RPL19	1
6157	6142	RPL27A	RPL18A	1
6157	6141	RPL27A	RPL18	1
6146	6157	RPL22	RPL27A	1
6157	6144	RPL27A	RPL21	1
6157	6161	RPL27A	RPL32	1
6157	11224	RPL27A	RPL35	1
6157	6207	RPL27A	RPS13	1
6157	6202	RPL27A	RPS8	1
6157	6203	RPL27A	RPS9	1
6157	6208	RPL27A	RPS14	1
6157	6217	RPL27A	RPS16	1
6157	6194	RPL27A	RPS6	1
6157	6191	RPL27A	RPS4X	1
6157	6210	RPL27A	RPS15A	1
9349	6157	RPL23	RPL27A	1
6157	6222	RPL27A	RPS18	1
6157	6223	RPL27A	RPS19	1
6157	6228	RPL27A	RPS23	1
6157	6189	RPL27A	RPS3A	1
6157	6188	RPL27A	RPS3	1
6157	9045	RPL27A	RPL14	1
6157	6132	RPL27A	RPL8	1
6130	6157	RPL7A	RPL27A	1
6157	6137	RPL27A	RPL13	1
6134	6157	RPL10	RPL27A	1
6157	6135	RPL27A	RPL11	1
6157	6230	RPL27A	RPS25	1
6169	6189	RPL38	RPS3A	1
4736	6143	RPL10A	RPL19	1
4736	6142	RPL10A	RPL18A	1
4736	6147	RPL10A	RPL23A	1
4736	6144	RPL10A	RPL21	1
4736	6193	RPL10A	RPS5	1
4736	25873	RPL10A	RPL36	1
4736	6168	RPL10A	RPL37A	1
4736	6161	RPL10A	RPL32	1
4736	6160	RPL10A	RPL31	1
4736	11224	RPL10A	RPL35	1
4736	6175	RPL10A	RPLP0	1
4736	6207	RPL10A	RPS13	1
4736	6202	RPL10A	RPS8	1
4736	6203	RPL10A	RPS9	1
4736	6208	RPL10A	RPS14	1
4736	6217	RPL10A	RPS16	1
4736	6194	RPL10A	RPS6	1
4736	6223	RPL10A	RPS19	1
4736	6228	RPL10A	RPS23	1
4736	6189	RPL10A	RPS3A	1
4736	9045	RPL10A	RPL14	1
4736	6132	RPL10A	RPL8	1
6130	4736	RPL7A	RPL10A	1
4736	6136	RPL10A	RPL12	1
4736	6137	RPL10A	RPL13	1
6134	4736	RPL10	RPL10A	1
4736	6135	RPL10A	RPL11	1
4736	6230	RPL10A	RPS25	1
6143	6142	RPL19	RPL18A	1
6143	6141	RPL19	RPL18	1
6143	6147	RPL19	RPL23A	1
6143	6144	RPL19	RPL21	1
6143	6193	RPL19	RPS5	1
6143	25873	RPL19	RPL36	1
6143	6168	RPL19	RPL37A	1
6143	6161	RPL19	RPL32	1
6143	6160	RPL19	RPL31	1
6143	11224	RPL19	RPL35	1
6143	6175	RPL19	RPLP0	1
6143	6205	RPL19	RPS11	1
6143	6207	RPL19	RPS13	1
6143	6202	RPL19	RPS8	1
6143	6203	RPL19	RPS9	1
6143	6208	RPL19	RPS14	1
6143	6209	RPL19	RPS15	1
6143	6217	RPL19	RPS16	1
6143	6194	RPL19	RPS6	1
6143	6191	RPL19	RPS4X	1
6143	6210	RPL19	RPS15A	1
9349	6143	RPL23	RPL19	1
6143	6222	RPL19	RPS18	1
6143	6223	RPL19	RPS19	1
6181	6143	RPLP2	RPL19	1
6143	6228	RPL19	RPS23	1
6143	6189	RPL19	RPS3A	1
6143	6188	RPL19	RPS3	1
6143	9045	RPL19	RPL14	1
6143	6132	RPL19	RPL8	1
6130	6143	RPL7A	RPL19	1
6143	6136	RPL19	RPL12	1
6143	6137	RPL19	RPL13	1
6134	6143	RPL10	RPL19	1
6143	6135	RPL19	RPL11	1
6143	6230	RPL19	RPS25	1
6142	6141	RPL18A	RPL18	1
6142	6147	RPL18A	RPL23A	1
6142	6144	RPL18A	RPL21	1
6142	25873	RPL18A	RPL36	1
6142	6168	RPL18A	RPL37A	1
6142	6161	RPL18A	RPL32	1
6142	6160	RPL18A	RPL31	1
6142	11224	RPL18A	RPL35	1
6142	6165	RPL18A	RPL35A	1
6142	6175	RPL18A	RPLP0	1
6142	6205	RPL18A	RPS11	1
6142	6207	RPL18A	RPS13	1
6142	6202	RPL18A	RPS8	1
6142	6203	RPL18A	RPS9	1
6142	6209	RPL18A	RPS15	1
6142	6217	RPL18A	RPS16	1
6142	6194	RPL18A	RPS6	1
6142	6191	RPL18A	RPS4X	1
6142	6210	RPL18A	RPS15A	1
9349	6142	RPL23	RPL18A	1
6142	6222	RPL18A	RPS18	1
6142	6223	RPL18A	RPS19	1
6142	6228	RPL18A	RPS23	1
6142	6189	RPL18A	RPS3A	1
6142	6188	RPL18A	RPS3	1
6142	9045	RPL18A	RPL14	1
6142	6132	RPL18A	RPL8	1
6130	6142	RPL7A	RPL18A	1
6142	6137	RPL18A	RPL13	1
6134	6142	RPL10	RPL18A	1
6141	6147	RPL18	RPL23A	1
6141	6144	RPL18	RPL21	1
6141	6193	RPL18	RPS5	1
6141	25873	RPL18	RPL36	1
6141	6161	RPL18	RPL32	1
6141	6160	RPL18	RPL31	1
6141	11224	RPL18	RPL35	1
6141	6207	RPL18	RPS13	1
6141	6202	RPL18	RPS8	1
6141	6203	RPL18	RPS9	1
6141	6194	RPL18	RPS6	1
6141	6222	RPL18	RPS18	1
6141	6189	RPL18	RPS3A	1
6141	9045	RPL18	RPL14	1
6141	6132	RPL18	RPL8	1
6130	6141	RPL7A	RPL18	1
6141	6137	RPL18	RPL13	1
6134	6141	RPL10	RPL18	1
6141	6135	RPL18	RPL11	1
6147	6144	RPL23A	RPL21	1
6147	25873	RPL23A	RPL36	1
6147	6168	RPL23A	RPL37A	1
6147	6161	RPL23A	RPL32	1
6147	6160	RPL23A	RPL31	1
6147	11224	RPL23A	RPL35	1
6147	6207	RPL23A	RPS13	1
6147	6202	RPL23A	RPS8	1
6147	6203	RPL23A	RPS9	1
6147	6217	RPL23A	RPS16	1
6147	6194	RPL23A	RPS6	1
6147	6222	RPL23A	RPS18	1
6147	6223	RPL23A	RPS19	1
6147	6228	RPL23A	RPS23	1
6147	6189	RPL23A	RPS3A	1
6147	6188	RPL23A	RPS3	1
6147	9045	RPL23A	RPL14	1
6147	6132	RPL23A	RPL8	1
6130	6147	RPL7A	RPL23A	1
6147	6137	RPL23A	RPL13	1
6147	6135	RPL23A	RPL11	1
6147	6230	RPL23A	RPS25	1
6146	6194	RPL22	RPS6	1
6144	6193	RPL21	RPS5	1
6144	25873	RPL21	RPL36	1
6144	6161	RPL21	RPL32	1
6144	6160	RPL21	RPL31	1
6144	6175	RPL21	RPLP0	1
6144	6207	RPL21	RPS13	1
6144	6202	RPL21	RPS8	1
6144	6203	RPL21	RPS9	1
6144	6208	RPL21	RPS14	1
6144	6217	RPL21	RPS16	1
6144	6194	RPL21	RPS6	1
6144	6191	RPL21	RPS4X	1
6144	6210	RPL21	RPS15A	1
9349	6144	RPL23	RPL21	1
6144	6222	RPL21	RPS18	1
6144	6223	RPL21	RPS19	1
6181	6144	RPLP2	RPL21	1
6144	6228	RPL21	RPS23	1
6144	6189	RPL21	RPS3A	1
6144	6188	RPL21	RPS3	1
6144	9045	RPL21	RPL14	1
6144	6132	RPL21	RPL8	1
6130	6144	RPL7A	RPL21	1
6144	6137	RPL21	RPL13	1
6134	6144	RPL10	RPL21	1
6144	6135	RPL21	RPL11	1
ENSG00000215472	6160	ENSG00000215472	RPL31	1
ENSG00000215472	6207	ENSG00000215472	RPS13	1
ENSG00000215472	6210	ENSG00000215472	RPS15A	1
9349	ENSG00000215472	RPL23	ENSG00000215472	1
ENSG00000215472	6222	ENSG00000215472	RPS18	1
ENSG00000215472	6228	ENSG00000215472	RPS23	1
ENSG00000215472	6189	ENSG00000215472	RPS3A	1
ENSG00000215472	6188	ENSG00000215472	RPS3	1
6193	25873	RPS5	RPL36	1
6193	6168	RPS5	RPL37A	1
6193	6160	RPS5	RPL31	1
6193	11224	RPS5	RPL35	1
6193	6207	RPS5	RPS13	1
6193	6202	RPS5	RPS8	1
6193	6203	RPS5	RPS9	1
6193	6209	RPS5	RPS15	1
6193	6217	RPS5	RPS16	1
6193	6194	RPS5	RPS6	1
6193	6222	RPS5	RPS18	1
6193	6189	RPS5	RPS3A	1
6193	6132	RPS5	RPL8	1
6130	6193	RPL7A	RPS5	1
6193	6137	RPS5	RPL13	1
6134	6193	RPL10	RPS5	1
25873	6168	RPL36	RPL37A	1
25873	6161	RPL36	RPL32	1
25873	6160	RPL36	RPL31	1
25873	11224	RPL36	RPL35	1
25873	6175	RPL36	RPLP0	1
25873	6205	RPL36	RPS11	1
25873	6207	RPL36	RPS13	1
25873	6202	RPL36	RPS8	1
25873	6203	RPL36	RPS9	1
25873	6208	RPL36	RPS14	1
25873	6209	RPL36	RPS15	1
25873	6217	RPL36	RPS16	1
25873	6194	RPL36	RPS6	1
25873	6191	RPL36	RPS4X	1
9349	25873	RPL23	RPL36	1
25873	6222	RPL36	RPS18	1
25873	6223	RPL36	RPS19	1
25873	6228	RPL36	RPS23	1
25873	6189	RPL36	RPS3A	1
25873	9045	RPL36	RPL14	1
25873	6132	RPL36	RPL8	1
25873	6137	RPL36	RPL13	1
6134	25873	RPL10	RPL36	1
25873	6135	RPL36	RPL11	1
25873	6230	RPL36	RPS25	1
6168	6161	RPL37A	RPL32	1
6168	6160	RPL37A	RPL31	1
6168	6175	RPL37A	RPLP0	1
6168	6207	RPL37A	RPS13	1
6168	6202	RPL37A	RPS8	1
6168	6203	RPL37A	RPS9	1
6168	6209	RPL37A	RPS15	1
6168	6217	RPL37A	RPS16	1
6168	6194	RPL37A	RPS6	1
6168	6222	RPL37A	RPS18	1
6168	6223	RPL37A	RPS19	1
6168	6228	RPL37A	RPS23	1
6168	6189	RPL37A	RPS3A	1
6168	6188	RPL37A	RPS3	1
6168	9045	RPL37A	RPL14	1
6168	6132	RPL37A	RPL8	1
6168	6136	RPL37A	RPL12	1
6168	6137	RPL37A	RPL13	1
6134	6168	RPL10	RPL37A	1
6168	6135	RPL37A	RPL11	1
6161	6175	RPL32	RPLP0	1
6161	6207	RPL32	RPS13	1
6161	6202	RPL32	RPS8	1
6161	6203	RPL32	RPS9	1
6161	6208	RPL32	RPS14	1
6161	6217	RPL32	RPS16	1
6161	6194	RPL32	RPS6	1
6161	6191	RPL32	RPS4X	1
9349	6161	RPL23	RPL32	1
6161	6222	RPL32	RPS18	1
6161	6228	RPL32	RPS23	1
6161	6189	RPL32	RPS3A	1
6161	6188	RPL32	RPS3	1
6161	9045	RPL32	RPL14	1
6161	6132	RPL32	RPL8	1
6130	6161	RPL7A	RPL32	1
6161	6137	RPL32	RPL13	1
6134	6161	RPL10	RPL32	1
6161	6135	RPL32	RPL11	1
6160	11224	RPL31	RPL35	1
6160	6175	RPL31	RPLP0	1
6160	6207	RPL31	RPS13	1
6160	6202	RPL31	RPS8	1
6160	6203	RPL31	RPS9	1
6160	6208	RPL31	RPS14	1
6160	6217	RPL31	RPS16	1
6160	6194	RPL31	RPS6	1
9349	6160	RPL23	RPL31	1
6160	6223	RPL31	RPS19	1
6160	6228	RPL31	RPS23	1
6160	6189	RPL31	RPS3A	1
6160	9045	RPL31	RPL14	1
6160	6132	RPL31	RPL8	1
6130	6160	RPL7A	RPL31	1
6160	6137	RPL31	RPL13	1
6134	6160	RPL10	RPL31	1
11224	6166	RPL35	RPL36AL	1
11224	6207	RPL35	RPS13	1
11224	6203	RPL35	RPS9	1
11224	6208	RPL35	RPS14	1
11224	6217	RPL35	RPS16	1
11224	6194	RPL35	RPS6	1
11224	6210	RPL35	RPS15A	1
9349	11224	RPL23	RPL35	1
11224	6223	RPL35	RPS19	1
11224	6228	RPL35	RPS23	1
11224	6189	RPL35	RPS3A	1
11224	6188	RPL35	RPS3	1
101929876	11224	RPS26	RPL35	1
11224	9045	RPL35	RPL14	1
11224	6132	RPL35	RPL8	1
6130	11224	RPL7A	RPL35	1
11224	6136	RPL35	RPL12	1
11224	6137	RPL35	RPL13	1
6134	11224	RPL10	RPL35	1
11224	6135	RPL35	RPL11	1
11224	6230	RPL35	RPS25	1
6165	6132	RPL35A	RPL8	1
6164	6203	RPL34	RPS9	1
6166	6228	RPL36AL	RPS23	1
6175	6206	RPLP0	RPS12	1
6175	6207	RPLP0	RPS13	1
6175	6202	RPLP0	RPS8	1
6175	6203	RPLP0	RPS9	1
6175	6194	RPLP0	RPS6	1
9349	6175	RPL23	RPLP0	1
6175	6189	RPLP0	RPS3A	1
6175	6132	RPLP0	RPL8	1
6175	6133	RPLP0	RPL9	1
6130	6175	RPL7A	RPLP0	1
6175	6137	RPLP0	RPL13	1
6134	6175	RPL10	RPLP0	1
6205	6203	RPS11	RPS9	1
6205	6208	RPS11	RPS14	1
6205	6217	RPS11	RPS16	1
6205	6194	RPS11	RPS6	1
6205	6222	RPS11	RPS18	1
6205	9045	RPS11	RPL14	1
6205	6132	RPS11	RPL8	1
6205	6137	RPS11	RPL13	1
6206	6217	RPS12	RPS16	1
6206	6194	RPS12	RPS6	1
6206	6210	RPS12	RPS15A	1
6206	6223	RPS12	RPS19	1
6134	6206	RPL10	RPS12	1
6207	6202	RPS13	RPS8	1
6207	6203	RPS13	RPS9	1
6207	6208	RPS13	RPS14	1
6207	6217	RPS13	RPS16	1
6207	6194	RPS13	RPS6	1
6207	6191	RPS13	RPS4X	1
6207	6210	RPS13	RPS15A	1
9349	6207	RPL23	RPS13	1
6207	6222	RPS13	RPS18	1
6207	6223	RPS13	RPS19	1
6181	6207	RPLP2	RPS13	1
6207	6228	RPS13	RPS23	1
6207	6189	RPS13	RPS3A	1
6207	6188	RPS13	RPS3	1
6207	9045	RPS13	RPL14	1
6207	6132	RPS13	RPL8	1
6207	6133	RPS13	RPL9	1
6130	6207	RPL7A	RPS13	1
6207	6136	RPS13	RPL12	1
6207	6137	RPS13	RPL13	1
6134	6207	RPL10	RPS13	1
6207	6135	RPS13	RPL11	1
6207	6230	RPS13	RPS25	1
6202	6203	RPS8	RPS9	1
6202	6208	RPS8	RPS14	1
6202	6209	RPS8	RPS15	1
6202	6194	RPS8	RPS6	1
6202	6210	RPS8	RPS15A	1
9349	6202	RPL23	RPS8	1
6202	6222	RPS8	RPS18	1
6202	6223	RPS8	RPS19	1
6181	6202	RPLP2	RPS8	1
6202	6228	RPS8	RPS23	1
6202	6189	RPS8	RPS3A	1
6202	6188	RPS8	RPS3	1
6202	9045	RPS8	RPL14	1
6202	6132	RPS8	RPL8	1
6202	6133	RPS8	RPL9	1
6130	6202	RPL7A	RPS8	1
6202	6136	RPS8	RPL12	1
6202	6137	RPS8	RPL13	1
6134	6202	RPL10	RPS8	1
6202	6135	RPS8	RPL11	1
6202	6230	RPS8	RPS25	1
6203	6208	RPS9	RPS14	1
6203	6209	RPS9	RPS15	1
6203	6217	RPS9	RPS16	1
6203	6194	RPS9	RPS6	1
6203	6210	RPS9	RPS15A	1
9349	6203	RPL23	RPS9	1
6203	6222	RPS9	RPS18	1
6203	6223	RPS9	RPS19	1
6203	6228	RPS9	RPS23	1
6203	6189	RPS9	RPS3A	1
6203	6188	RPS9	RPS3	1
6203	9045	RPS9	RPL14	1
6203	6132	RPS9	RPL8	1
6130	6203	RPL7A	RPS9	1
6203	6136	RPS9	RPL12	1
6203	6137	RPS9	RPL13	1
6134	6203	RPL10	RPS9	1
6203	6135	RPS9	RPL11	1
6203	6230	RPS9	RPS25	1
6208	6217	RPS14	RPS16	1
6208	6194	RPS14	RPS6	1
6208	6191	RPS14	RPS4X	1
6208	6210	RPS14	RPS15A	1
9349	6208	RPL23	RPS14	1
6208	6222	RPS14	RPS18	1
6208	6228	RPS14	RPS23	1
6208	6189	RPS14	RPS3A	1
6208	6132	RPS14	RPL8	1
6130	6208	RPL7A	RPS14	1
6208	6137	RPS14	RPL13	1
6134	6208	RPL10	RPS14	1
6208	6135	RPS14	RPL11	1
6209	6217	RPS15	RPS16	1
6209	6210	RPS15	RPS15A	1
6209	6223	RPS15	RPS19	1
6209	6189	RPS15	RPS3A	1
6209	6188	RPS15	RPS3	1
6130	6209	RPL7A	RPS15	1
6134	6209	RPL10	RPS15	1
6209	6135	RPS15	RPL11	1
6217	6194	RPS16	RPS6	1
6217	6210	RPS16	RPS15A	1
9349	6217	RPL23	RPS16	1
6217	6222	RPS16	RPS18	1
6217	6223	RPS16	RPS19	1
6217	6189	RPS16	RPS3A	1
6217	6188	RPS16	RPS3	1
6217	6132	RPS16	RPL8	1
6217	6133	RPS16	RPL9	1
6217	6137	RPS16	RPL13	1
6134	6217	RPL10	RPS16	1
6217	6135	RPS16	RPL11	1
6194	6191	RPS6	RPS4X	1
6194	6210	RPS6	RPS15A	1
9349	6194	RPL23	RPS6	1
6194	6222	RPS6	RPS18	1
6194	6223	RPS6	RPS19	1
6194	6228	RPS6	RPS23	1
6194	6189	RPS6	RPS3A	1
6194	6188	RPS6	RPS3	1
6194	9045	RPS6	RPL14	1
6194	6132	RPS6	RPL8	1
6130	6194	RPL7A	RPS6	1
6194	6136	RPS6	RPL12	1
6194	6137	RPS6	RPL13	1
6134	6194	RPL10	RPS6	1
6194	6135	RPS6	RPL11	1
6194	6230	RPS6	RPS25	1
9349	6191	RPL23	RPS4X	1
6130	6191	RPL7A	RPS4X	1
6191	6137	RPS4X	RPL13	1
6134	6191	RPL10	RPS4X	1
6191	6135	RPS4X	RPL11	1
9349	6210	RPL23	RPS15A	1
6210	6222	RPS15A	RPS18	1
6210	6189	RPS15A	RPS3A	1
6210	9045	RPS15A	RPL14	1
6210	6132	RPS15A	RPL8	1
6210	6133	RPS15A	RPL9	1
6130	6210	RPL7A	RPS15A	1
6210	6136	RPS15A	RPL12	1
6210	6137	RPS15A	RPL13	1
6134	6210	RPL10	RPS15A	1
6210	6135	RPS15A	RPL11	1
6210	6230	RPS15A	RPS25	1
9349	6222	RPL23	RPS18	1
9349	6223	RPL23	RPS19	1
9349	6189	RPL23	RPS3A	1
9349	6133	RPL23	RPL9	1
9349	6130	RPL23	RPL7A	1
9349	6136	RPL23	RPL12	1
9349	6137	RPL23	RPL13	1
6134	9349	RPL10	RPL23	1
9349	6135	RPL23	RPL11	1
9349	6230	RPL23	RPS25	1
6222	6228	RPS18	RPS23	1
6222	6189	RPS18	RPS3A	1
6222	6188	RPS18	RPS3	1
6222	6132	RPS18	RPL8	1
6130	6222	RPL7A	RPS18	1
6222	6137	RPS18	RPL13	1
6134	6222	RPL10	RPS18	1
6222	6135	RPS18	RPL11	1
6222	6230	RPS18	RPS25	1
6223	6189	RPS19	RPS3A	1
6223	6188	RPS19	RPS3	1
6130	6223	RPL7A	RPS19	1
6223	6137	RPS19	RPL13	1
6134	6223	RPL10	RPS19	1
6223	6135	RPS19	RPL11	1
6181	6189	RPLP2	RPS3A	1
6181	6130	RPLP2	RPL7A	1
6228	6189	RPS23	RPS3A	1
6228	9045	RPS23	RPL14	1
6228	6132	RPS23	RPL8	1
6228	6133	RPS23	RPL9	1
6130	6228	RPL7A	RPS23	1
6228	6136	RPS23	RPL12	1
6228	6137	RPS23	RPL13	1
6134	6228	RPL10	RPS23	1
6228	6135	RPS23	RPL11	1
6228	6230	RPS23	RPS25	1
6189	6188	RPS3A	RPS3	1
6189	9045	RPS3A	RPL14	1
6189	6132	RPS3A	RPL8	1
6130	6189	RPL7A	RPS3A	1
6189	6137	RPS3A	RPL13	1
6134	6189	RPL10	RPS3A	1
6189	6135	RPS3A	RPL11	1
6188	6132	RPS3	RPL8	1
6130	6188	RPL7A	RPS3	1
6188	6137	RPS3	RPL13	1
6134	6188	RPL10	RPS3	1
6188	6135	RPS3	RPL11	1
101929876	6132	RPS26	RPL8	1
9045	6132	RPL14	RPL8	1
9045	6133	RPL14	RPL9	1
6130	9045	RPL7A	RPL14	1
9045	6137	RPL14	RPL13	1
9045	6135	RPL14	RPL11	1
6130	6132	RPL7A	RPL8	1
6132	6136	RPL8	RPL12	1
6132	6137	RPL8	RPL13	1
6134	6132	RPL10	RPL8	1
6132	6135	RPL8	RPL11	1
6132	6230	RPL8	RPS25	1
6134	6133	RPL10	RPL9	1
6133	6230	RPL9	RPS25	1
6130	6137	RPL7A	RPL13	1
6134	6130	RPL10	RPL7A	1
6130	6135	RPL7A	RPL11	1
6130	6230	RPL7A	RPS25	1
6136	6137	RPL12	RPL13	1
6134	6137	RPL10	RPL13	1
6137	6135	RPL13	RPL11	1
6137	6230	RPL13	RPS25	1
6134	6135	RPL10	RPL11	1
6134	6230	RPL10	RPS25	1
9694	10328	EMC2	EMC8	1
6598	6599	SMARCB1	SMARCC1	1
6125	6154	RPL5	RPL26	1
6125	10969	RPL5	EBNA1BP2	1
6125	23521	RPL5	RPL13A	1
6125	51121	RPL5	RPL26L1	1
6125	6138	RPL5	RPL15	1
10969	6124	EBNA1BP2	RPL4	1
23521	6124	RPL13A	RPL4	1
6138	6124	RPL15	RPL4	1
6154	6122	RPL26	RPL3	1
10969	6122	EBNA1BP2	RPL3	1
23521	6122	RPL13A	RPL3	1
51121	6122	RPL26L1	RPL3	1
6138	6122	RPL15	RPL3	1
10969	6129	EBNA1BP2	RPL7	1
23521	6129	RPL13A	RPL7	1
6138	6129	RPL15	RPL7	1
6154	6128	RPL26	RPL6	1
10969	6128	EBNA1BP2	RPL6	1
23521	6128	RPL13A	RPL6	1
51121	6128	RPL26L1	RPL6	1
6138	6128	RPL15	RPL6	1
23521	6187	RPL13A	RPS2	1
6138	6187	RPL15	RPS2	1
23521	6194	RPL13A	RPS6	1
6138	6194	RPL15	RPS6	1
6138	6152	RPL15	RPL24	1
6154	6155	RPL26	RPL27	1
6154	6143	RPL26	RPL19	1
6154	6144	RPL26	RPL21	1
6154	25873	RPL26	RPL36	1
6154	6202	RPL26	RPS8	1
6154	6203	RPL26	RPS9	1
6154	6189	RPL26	RPS3A	1
6154	6132	RPL26	RPL8	1
6154	6137	RPL26	RPL13	1
23521	6155	RPL13A	RPL27	1
6138	6155	RPL15	RPL27	1
23521	6156	RPL13A	RPL30	1
23521	6157	RPL13A	RPL27A	1
10969	4736	EBNA1BP2	RPL10A	1
23521	4736	RPL13A	RPL10A	1
51121	4736	RPL26L1	RPL10A	1
6138	4736	RPL15	RPL10A	1
23521	6143	RPL13A	RPL19	1
6138	6143	RPL15	RPL19	1
23521	6142	RPL13A	RPL18A	1
6138	6142	RPL15	RPL18A	1
23521	6141	RPL13A	RPL18	1
6138	6141	RPL15	RPL18	1
10969	6147	EBNA1BP2	RPL23A	1
23521	6147	RPL13A	RPL23A	1
6138	6147	RPL15	RPL23A	1
10969	6202	EBNA1BP2	RPS8	1
10969	6132	EBNA1BP2	RPL8	1
10969	6137	EBNA1BP2	RPL13	1
23521	6144	RPL13A	RPL21	1
6138	6144	RPL15	RPL21	1
23521	25873	RPL13A	RPL36	1
6138	25873	RPL15	RPL36	1
6138	6168	RPL15	RPL37A	1
23521	6161	RPL13A	RPL32	1
6138	6161	RPL15	RPL32	1
6138	11224	RPL15	RPL35	1
23521	6175	RPL13A	RPLP0	1
6138	6175	RPL15	RPLP0	1
6138	6205	RPL15	RPS11	1
23521	6202	RPL13A	RPS8	1
51121	6202	RPL26L1	RPS8	1
6138	6202	RPL15	RPS8	1
23521	6208	RPL13A	RPS14	1
6138	6208	RPL15	RPS14	1
6138	6209	RPL15	RPS15	1
23521	6203	RPL13A	RPS9	1
23521	6217	RPL13A	RPS16	1
23521	6210	RPL13A	RPS15A	1
23521	6222	RPL13A	RPS18	1
23521	6189	RPL13A	RPS3A	1
23521	6188	RPL13A	RPS3	1
23521	9045	RPL13A	RPL14	1
23521	6132	RPL13A	RPL8	1
23521	6137	RPL13A	RPL13	1
23521	6135	RPL13A	RPL11	1
51121	6203	RPL26L1	RPS9	1
6138	6203	RPL15	RPS9	1
6138	6217	RPL15	RPS16	1
6138	6191	RPL15	RPS4X	1
6138	6210	RPL15	RPS15A	1
51121	6132	RPL26L1	RPL8	1
9349	6138	RPL23	RPL15	1
6138	6222	RPL15	RPS18	1
6138	6228	RPL15	RPS23	1
6138	6189	RPL15	RPS3A	1
6138	6188	RPL15	RPS3	1
6138	9045	RPL15	RPL14	1
6138	6132	RPL15	RPL8	1
6138	6136	RPL15	RPL12	1
6138	6137	RPL15	RPL13	1
6138	6135	RPL15	RPL11	1
5499	5500	PPP1CA	PPP1CB	1
81873	10095	ARPC5L	ARPC1B	1
81873	10094	ARPC5L	ARPC3	1
79003	79980	MIS12	DSN1	1
79003	25936	MIS12	NSL1	1
1173	85439	AP2M1	STON2	1
80097	10844	MZT2B	TUBGCP2	1
51116	64965	MRPS2	MRPS9	1
51081	64965	MRPS7	MRPS9	1
515	10476	ATP5F1	ATP5H	0.999999
4176	4172	MCM7	MCM3	0.999999
9128	9416	PRPF4	DDX23	0.999999
9318	10980	COPS2	COPS6	0.999999
10980	8533	COPS6	COPS3	0.999999
401541	79172	CENPP	CENPO	0.999999
535	9114	ATP6V0A1	ATP6V0D1	0.999999
740	29074	MRPL49	MRPL18	0.999999
54534	219927	MRPL50	MRPL21	0.999999
54534	3396	MRPL50	MRPL58	0.999999
64978	57129	MRPL38	MRPL47	0.999999
64978	3396	MRPL38	MRPL58	0.999999
65008	84545	MRPL1	MRPL43	0.999999
65005	54148	MRPL9	MRPL39	0.999999
57129	3396	MRPL47	MRPL58	0.999999
29088	3396	MRPL15	MRPL58	0.999999
3396	9801	MRPL58	MRPL19	0.999999
10213	5701	PSMD14	PSMC2	0.999999
80227	5716	PAAF1	PSMD10	0.999999
5700	5718	PSMC1	PSMD12	0.999999
5719	5718	PSMD13	PSMD12	0.999999
5719	5714	PSMD13	PSMD8	0.999999
5717	5716	PSMD11	PSMD10	0.999999
55929	6944	DMAP1	VPS72	0.999999
8089	26122	YEATS4	EPC2	0.999999
25852	51646	ARMC8	YPEL5	0.999999
29127	9493	RACGAP1	KIF23	0.999999
55299	55131	BRIX1	RBM28	0.999999
4839	55299	NOP2	BRIX1	0.999999
55299	6138	BRIX1	RPL15	0.999999
23560	57062	GTPBP4	DDX24	0.999999
23560	23521	GTPBP4	RPL13A	0.999999
23560	6138	GTPBP4	RPL15	0.999999
10969	55131	EBNA1BP2	RBM28	0.999999
10969	117246	EBNA1BP2	FTSJ3	0.999999
10969	9188	EBNA1BP2	DDX21	0.999999
55131	51388	RBM28	NIP7	0.999999
55131	6138	RBM28	RPL15	0.999999
4839	117246	NOP2	FTSJ3	0.999999
8663	8666	EIF3C	EIF3G	0.999999
51164	10540	DCTN4	DCTN2	0.999999
84516	10121	DCTN5	ACTR1A	0.999999
10671	10540	DCTN6	DCTN2	0.999999
10540	10121	DCTN2	ACTR1A	0.999999
55860	10120	ACTR10	ACTR1B	0.999999
3921	6193	RPSA	RPS5	0.999999
3921	6202	RPSA	RPS8	0.999999
6125	6166	RPL5	RPL36AL	0.999999
6125	6191	RPL5	RPS4X	0.999999
6125	9349	RPL5	RPL23	0.999999
6125	6230	RPL5	RPS25	0.999999
6124	6152	RPL4	RPL24	0.999999
6124	6193	RPL4	RPS5	0.999999
6124	6188	RPL4	RPS3	0.999999
6124	6133	RPL4	RPL9	0.999999
6122	6156	RPL3	RPL30	0.999999
6122	140801	RPL3	RPL10L	0.999999
6122	6191	RPL3	RPS4X	0.999999
6122	6136	RPL3	RPL12	0.999999
6122	6230	RPL3	RPS25	0.999999
6129	6157	RPL7	RPL27A	0.999999
6129	6191	RPL7	RPS4X	0.999999
6129	6222	RPL7	RPS18	0.999999
6129	6223	RPL7	RPS19	0.999999
6128	6224	RPL6	RPS20	0.999999
6128	6165	RPL6	RPL35A	0.999999
6128	6164	RPL6	RPL34	0.999999
6128	6206	RPL6	RPS12	0.999999
6187	6175	RPS2	RPLP0	0.999999
6130	4869	RPL7A	NPM1	0.999999
6224	6143	RPS20	RPL19	0.999999
6224	6160	RPS20	RPL31	0.999999
6224	6189	RPS20	RPS3A	0.999999
6152	6155	RPL24	RPL27	0.999999
6152	6169	RPL24	RPL38	0.999999
6152	6188	RPL24	RPS3	0.999999
6155	6156	RPL27	RPL30	0.999999
6155	6165	RPL27	RPL35A	0.999999
6155	6208	RPL27	RPS14	0.999999
6155	6210	RPL27	RPS15A	0.999999
6155	6222	RPL27	RPS18	0.999999
6155	6136	RPL27	RPL12	0.999999
6155	6135	RPL27	RPL11	0.999999
6156	6157	RPL30	RPL27A	0.999999
6156	6168	RPL30	RPL37A	0.999999
6156	6208	RPL30	RPS14	0.999999
6156	6209	RPL30	RPS15	0.999999
6156	6194	RPL30	RPS6	0.999999
6156	6222	RPL30	RPS18	0.999999
6134	6156	RPL10	RPL30	0.999999
6157	6169	RPL27A	RPL38	0.999999
6157	6175	RPL27A	RPLP0	0.999999
6169	6142	RPL38	RPL18A	0.999999
6169	6202	RPL38	RPS8	0.999999
4736	6205	RPL10A	RPS11	0.999999
4736	6191	RPL10A	RPS4X	0.999999
4736	6210	RPL10A	RPS15A	0.999999
9349	4736	RPL23	RPL10A	0.999999
9349	140801	RPL23	RPL10L	0.999999
6143	6165	RPL19	RPL35A	0.999999
6143	6204	RPL19	RPS10	0.999999
6142	ENSG00000215472	RPL18A	ENSG00000215472	0.999999
6142	6193	RPL18A	RPS5	0.999999
6142	6136	RPL18A	RPL12	0.999999
6141	6205	RPL18	RPS11	0.999999
6141	6208	RPL18	RPS14	0.999999
6141	6228	RPL18	RPS23	0.999999
6147	6193	RPL23A	RPS5	0.999999
6147	6210	RPL23A	RPS15A	0.999999
9349	6147	RPL23	RPL23A	0.999999
6134	6147	RPL10	RPL23A	0.999999
6146	6144	RPL22	RPL21	0.999999
6146	6137	RPL22	RPL13	0.999999
6144	6168	RPL21	RPL37A	0.999999
6144	11224	RPL21	RPL35	0.999999
6144	6205	RPL21	RPS11	0.999999
6144	6136	RPL21	RPL12	0.999999
6144	6230	RPL21	RPS25	0.999999
ENSG00000215472	25873	ENSG00000215472	RPL36	0.999999
ENSG00000215472	6168	ENSG00000215472	RPL37A	0.999999
ENSG00000215472	6175	ENSG00000215472	RPLP0	0.999999
ENSG00000215472	6194	ENSG00000215472	RPS6	0.999999
ENSG00000215472	6223	ENSG00000215472	RPS19	0.999999
6193	6135	RPS5	RPL11	0.999999
6193	6230	RPS5	RPS25	0.999999
25873	6165	RPL36	RPL35A	0.999999
6181	25873	RPLP2	RPL36	0.999999
25873	6188	RPL36	RPS3	0.999999
101929876	25873	RPS26	RPL36	0.999999
25873	6136	RPL36	RPL12	0.999999
6168	11224	RPL37A	RPL35	0.999999
6168	6205	RPL37A	RPS11	0.999999
6168	6208	RPL37A	RPS14	0.999999
6168	6191	RPL37A	RPS4X	0.999999
9349	6168	RPL23	RPL37A	0.999999
101929876	6168	RPS26	RPL37A	0.999999
6130	6168	RPL7A	RPL37A	0.999999
6161	11224	RPL32	RPL35	0.999999
6161	6166	RPL32	RPL36AL	0.999999
6161	6205	RPL32	RPS11	0.999999
6160	6191	RPL31	RPS4X	0.999999
6160	6210	RPL31	RPS15A	0.999999
6160	6222	RPL31	RPS18	0.999999
6160	6135	RPL31	RPL11	0.999999
6160	6230	RPL31	RPS25	0.999999
11224	6202	RPL35	RPS8	0.999999
11224	6191	RPL35	RPS4X	0.999999
11224	6222	RPL35	RPS18	0.999999
6181	11224	RPLP2	RPL35	0.999999
11224	6233	RPL35	RPS27A	0.999999
6164	6189	RPL34	RPS3A	0.999999
6164	9045	RPL34	RPL14	0.999999
6166	6194	RPL36AL	RPS6	0.999999
6204	6207	RPS10	RPS13	0.999999
6134	6204	RPL10	RPS10	0.999999
6175	6191	RPLP0	RPS4X	0.999999
6175	6230	RPLP0	RPS25	0.999999
6205	6228	RPS11	RPS23	0.999999
6205	6189	RPS11	RPS3A	0.999999
6205	6135	RPS11	RPL11	0.999999
6206	6202	RPS12	RPS8	0.999999
6206	6203	RPS12	RPS9	0.999999
6206	6222	RPS12	RPS18	0.999999
6206	6188	RPS12	RPS3	0.999999
6130	6206	RPL7A	RPS12	0.999999
6206	6137	RPS12	RPL13	0.999999
6134	6201	RPL10	RPS7	0.999999
6203	6133	RPS9	RPL9	0.999999
6208	6223	RPS14	RPS19	0.999999
6208	9045	RPS14	RPL14	0.999999
6208	6230	RPS14	RPS25	0.999999
6209	6194	RPS15	RPS6	0.999999
6209	6222	RPS15	RPS18	0.999999
6130	6217	RPL7A	RPS16	0.999999
6194	6133	RPS6	RPL9	0.999999
6191	6210	RPS4X	RPS15A	0.999999
6191	6133	RPS4X	RPL9	0.999999
6191	6233	RPS4X	RPS27A	0.999999
6210	6228	RPS15A	RPS23	0.999999
9349	6228	RPL23	RPS23	0.999999
6222	9045	RPS18	RPL14	0.999999
6223	6228	RPS19	RPS23	0.999999
6223	6133	RPS19	RPL9	0.999999
6181	6230	RPLP2	RPS25	0.999999
6188	9045	RPS3	RPL14	0.999999
6130	101929876	RPL7A	RPS26	0.999999
101929876	6137	RPS26	RPL13	0.999999
6134	9045	RPL10	RPL14	0.999999
6130	6133	RPL7A	RPL9	0.999999
6133	6135	RPL9	RPL11	0.999999
6230	6233	RPS25	RPS27A	0.999999
25885	51082	POLR1A	POLR1D	0.999999
51082	84172	POLR1D	POLR1B	0.999999
9694	55831	EMC2	EMC3	0.999999
22938	51340	SNW1	CRNKL1	0.999999
6138	3921	RPL15	RPSA	0.999999
23521	6152	RPL13A	RPL24	0.999999
6154	6156	RPL26	RPL30	0.999999
6154	11224	RPL26	RPL35	0.999999
6138	6156	RPL15	RPL30	0.999999
6138	6157	RPL15	RPL27A	0.999999
10969	25873	EBNA1BP2	RPL36	0.999999
10969	6161	EBNA1BP2	RPL32	0.999999
10969	6189	EBNA1BP2	RPS3A	0.999999
51121	25873	RPL26L1	RPL36	0.999999
6138	6160	RPL15	RPL31	0.999999
23521	6165	RPL13A	RPL35A	0.999999
51121	6209	RPL26L1	RPS15	0.999999
6138	6223	RPL15	RPS19	0.999999
10403	147841	NDC80	SPC24	0.999999
57405	147841	SPC25	SPC24	0.999999
54892	29781	NCAPG2	NCAPH2	0.999999
80097	85378	MZT2B	TUBGCP6	0.999999
27339	5356	PRPF19	PLRG1	0.999999
56945	23107	MRPS22	MRPS27	0.999999
7818	64965	DAP3	MRPS9	0.999999
10240	64965	MRPS31	MRPS9	0.999999
56945	64965	MRPS22	MRPS9	0.999999
5519	5518	PPP2R1B	PPP2R1A	0.999999
1025	905	CDK9	CCNT2	0.999998
9092	9129	SART1	PRPF3	0.999998
54512	23404	EXOSC4	EXOSC2	0.999998
9128	24148	PRPF4	PRPF6	0.999998
1022	4331	CDK7	MNAT1	0.999998
740	57129	MRPL49	MRPL47	0.999998
54534	51073	MRPL50	MRPL4	0.999998
219927	84545	MRPL21	MRPL43	0.999998
55052	65008	MRPL20	MRPL1	0.999998
51263	65008	MRPL30	MRPL1	0.999998
64978	29088	MRPL38	MRPL15	0.999998
64978	79590	MRPL38	MRPL24	0.999998
65008	29074	MRPL1	MRPL18	0.999998
65008	29088	MRPL1	MRPL15	0.999998
65008	55168	MRPL1	MRPS18A	0.999998
65008	64981	MRPL1	MRPL34	0.999998
11222	51073	MRPL3	MRPL4	0.999998
65005	65080	MRPL9	MRPL44	0.999998
65005	57129	MRPL9	MRPL47	0.999998
65005	64983	MRPL9	MRPL32	0.999998
65005	79590	MRPL9	MRPL24	0.999998
5709	5716	PSMD3	PSMD10	0.999998
5709	5714	PSMD3	PSMD8	0.999998
5705	5716	PSMC5	PSMD10	0.999998
5705	5713	PSMC5	PSMD7	0.999998
5706	5700	PSMC6	PSMC1	0.999998
5707	9861	PSMD1	PSMD6	0.999998
5707	5717	PSMD1	PSMD11	0.999998
5707	5710	PSMD1	PSMD4	0.999998
5702	9861	PSMC3	PSMD6	0.999998
5718	5713	PSMD12	PSMD7	0.999998
5718	5710	PSMD12	PSMD4	0.999998
6633	6632	SNRPD2	SNRPD1	0.999998
4848	4849	CNOT2	CNOT3	0.999998
8089	10902	YEATS4	BRD8	0.999998
10048	4289	RANBP9	MKLN1	0.999998
6130	6146	RPL7A	RPL22	0.999998
10969	23212	EBNA1BP2	RRS1	0.999998
996	8697	CDC27	CDC23	0.999998
11258	10120	DCTN3	ACTR1B	0.999998
151011	4735	SEPT10	SEPT2	0.999998
3921	6147	RPSA	RPL23A	0.999998
3921	6217	RPSA	RPS16	0.999998
6125	6217	RPL5	RPS16	0.999998
6124	6157	RPL4	RPL27A	0.999998
6124	6209	RPL4	RPS15	0.999998
2091	6175	FBL	RPLP0	0.999998
6122	ENSG00000215472	RPL3	ENSG00000215472	0.999998
6122	6166	RPL3	RPL36AL	0.999998
9349	6122	RPL23	RPL3	0.999998
6129	6201	RPL7	RPS7	0.999998
6129	6209	RPL7	RPS15	0.999998
6129	6133	RPL7	RPL9	0.999998
6128	ENSG00000215472	RPL6	ENSG00000215472	0.999998
6128	6222	RPL6	RPS18	0.999998
6130	6187	RPL7A	RPS2	0.999998
6187	6136	RPS2	RPL12	0.999998
4904	6189	YBX1	RPS3A	0.999998
4869	6142	NPM1	RPL18A	0.999998
6224	6144	RPS20	RPL21	0.999998
6224	6207	RPS20	RPS13	0.999998
6224	9045	RPS20	RPL14	0.999998
6130	6224	RPL7A	RPS20	0.999998
6224	6137	RPS20	RPL13	0.999998
6152	6166	RPL24	RPL36AL	0.999998
6152	6175	RPL24	RPLP0	0.999998
6155	6164	RPL27	RPL34	0.999998
6155	6217	RPL27	RPS16	0.999998
6155	6133	RPL27	RPL9	0.999998
6156	6228	RPL30	RPS23	0.999998
6157	6147	RPL27A	RPL23A	0.999998
6157	ENSG00000215472	RPL27A	ENSG00000215472	0.999998
6157	6193	RPL27A	RPS5	0.999998
6157	25873	RPL27A	RPL36	0.999998
6157	6209	RPL27A	RPS15	0.999998
101929876	6157	RPS26	RPL27A	0.999998
6169	25873	RPL38	RPL36	0.999998
6169	11224	RPL38	RPL35	0.999998
4736	6141	RPL10A	RPL18	0.999998
4736	6188	RPL10A	RPS3	0.999998
4736	6133	RPL10A	RPL9	0.999998
6146	6143	RPL22	RPL19	0.999998
6143	6164	RPL19	RPL34	0.999998
6146	6142	RPL22	RPL18A	0.999998
101929876	6142	RPS26	RPL18A	0.999998
6142	6230	RPL18A	RPS25	0.999998
6141	6217	RPL18	RPS16	0.999998
6141	6188	RPL18	RPS3	0.999998
6147	6165	RPL23A	RPL35A	0.999998
6147	6175	RPL23A	RPLP0	0.999998
6147	6206	RPL23A	RPS12	0.999998
6146	11224	RPL22	RPL35	0.999998
101929876	6144	RPS26	RPL21	0.999998
6144	6133	RPL21	RPL9	0.999998
ENSG00000215472	6193	ENSG00000215472	RPS5	0.999998
ENSG00000215472	6217	ENSG00000215472	RPS16	0.999998
6134	ENSG00000215472	RPL10	ENSG00000215472	0.999998
ENSG00000215472	6135	ENSG00000215472	RPL11	0.999998
6193	6208	RPS5	RPS14	0.999998
6193	6133	RPS5	RPL9	0.999998
25873	6133	RPL36	RPL9	0.999998
6130	25873	RPL7A	RPL36	0.999998
ENSG00000184779	6228	ENSG00000184779	RPS23	0.999998
6168	6230	RPL37A	RPS25	0.999998
6161	6210	RPL32	RPS15A	0.999998
6160	6209	RPL31	RPS15	0.999998
6181	6160	RPLP2	RPL31	0.999998
6160	6188	RPL31	RPS3	0.999998
6165	9045	RPL35A	RPL14	0.999998
6175	6201	RPLP0	RPS7	0.999998
6175	6210	RPLP0	RPS15A	0.999998
6175	6228	RPLP0	RPS23	0.999998
6205	6207	RPS11	RPS13	0.999998
6205	6136	RPS11	RPL12	0.999998
6134	6205	RPL10	RPS11	0.999998
6206	6208	RPS12	RPS14	0.999998
6206	6189	RPS12	RPS3A	0.999998
6207	6201	RPS13	RPS7	0.999998
6207	6209	RPS13	RPS15	0.999998
6201	6210	RPS7	RPS15A	0.999998
6202	6217	RPS8	RPS16	0.999998
6191	6223	RPS4X	RPS19	0.999998
6191	6189	RPS4X	RPS3A	0.999998
6191	9045	RPS4X	RPL14	0.999998
9349	6188	RPL23	RPS3	0.999998
9349	6132	RPL23	RPL8	0.999998
6228	6188	RPS23	RPS3	0.999998
6228	6233	RPS23	RPS27A	0.999998
6189	6133	RPS3A	RPL9	0.999998
6189	6136	RPS3A	RPL12	0.999998
6134	101929876	RPL10	RPS26	0.999998
6132	6233	RPL8	RPS27A	0.999998
6154	6194	RPL26	RPS6	0.999998
10969	6194	EBNA1BP2	RPS6	0.999998
51121	6194	RPL26L1	RPS6	0.999998
23521	6133	RPL13A	RPL9	0.999998
84154	6189	RPF2	RPS3A	0.999998
6154	6164	RPL26	RPL34	0.999998
6154	6222	RPL26	RPS18	0.999998
10969	6155	EBNA1BP2	RPL27	0.999998
51121	6155	RPL26L1	RPL27	0.999998
23521	6168	RPL13A	RPL37A	0.999998
23521	11224	RPL13A	RPL35	0.999998
9349	23521	RPL23	RPL13A	0.999998
23521	6223	RPL13A	RPS19	0.999998
51121	6222	RPL26L1	RPS18	0.999998
7251	93343	TSG101	MVB12A	0.999998
348995	57122	NUP43	NUP107	0.999997
4644	7111	MYO5A	TMOD1	0.999997
4174	4176	MCM5	MCM7	0.999997
23028	23186	KDM1A	RCOR1	0.999997
28998	57129	MRPL13	MRPL47	0.999997
55052	29088	MRPL20	MRPL15	0.999997
51264	65005	MRPL27	MRPL9	0.999997
51263	65005	MRPL30	MRPL9	0.999997
63875	29074	MRPL17	MRPL18	0.999997
65008	54148	MRPL1	MRPL39	0.999997
29074	57129	MRPL18	MRPL47	0.999997
57129	29088	MRPL47	MRPL15	0.999997
10213	11047	PSMD14	ADRM1	0.999997
5709	5719	PSMD3	PSMD13	0.999997
5704	5717	PSMC4	PSMD11	0.999997
5707	5714	PSMD1	PSMD8	0.999997
24148	10594	PRPF6	PRPF8	0.999997
9410	10594	SNRNP40	PRPF8	0.999997
8089	80314	YEATS4	EPC1	0.999997
54994	4289	GID8	MKLN1	0.999997
23560	4839	GTPBP4	NOP2	0.999997
117246	55661	FTSJ3	DDX27	0.999997
23481	1736	PES1	DKC1	0.999997
56945	64949	MRPS22	MRPS26	0.999997
4849	29883	CNOT3	CNOT7	0.999997
11258	10540	DCTN3	DCTN2	0.999997
6125	6164	RPL5	RPL34	0.999997
6124	6217	RPL4	RPS16	0.999997
6124	6230	RPL4	RPS25	0.999997
101929876	6122	RPS26	RPL3	0.999997
6187	140801	RPS2	RPL10L	0.999997
6224	6194	RPS20	RPS6	0.999997
6152	ENSG00000215472	RPL24	ENSG00000215472	0.999997
6152	6223	RPL24	RPS19	0.999997
6155	6160	RPL27	RPL31	0.999997
6155	6175	RPL27	RPLP0	0.999997
6181	6156	RPLP2	RPL30	0.999997
6157	4736	RPL27A	RPL10A	0.999997
6157	6160	RPL27A	RPL31	0.999997
6157	6205	RPL27A	RPS11	0.999997
6157	6206	RPL27A	RPS12	0.999997
6169	6168	RPL38	RPL37A	0.999997
4736	140801	RPL10A	RPL10L	0.999997
6143	ENSG00000215472	RPL19	ENSG00000215472	0.999997
6143	6133	RPL19	RPL9	0.999997
6142	6208	RPL18A	RPS14	0.999997
6142	6135	RPL18A	RPL11	0.999997
6141	6210	RPL18	RPS15A	0.999997
101929876	6141	RPS26	RPL18	0.999997
6141	6133	RPL18	RPL9	0.999997
6181	6147	RPLP2	RPL23A	0.999997
6146	6207	RPL22	RPS13	0.999997
6146	6203	RPL22	RPS9	0.999997
6146	6189	RPL22	RPS3A	0.999997
6144	6201	RPL21	RPS7	0.999997
ENSG00000215472	6203	ENSG00000215472	RPS9	0.999997
ENSG00000215472	6208	ENSG00000215472	RPS14	0.999997
ENSG00000215472	6136	ENSG00000215472	RPL12	0.999997
ENSG00000215472	6137	ENSG00000215472	RPL13	0.999997
6193	6205	RPS5	RPS11	0.999997
6193	6210	RPS5	RPS15A	0.999997
6170	6203	RPL39	RPS9	0.999997
25873	6164	RPL36	RPL34	0.999997
25873	6206	RPL36	RPS12	0.999997
6160	6201	RPL31	RPS7	0.999997
11224	6175	RPL35	RPLP0	0.999997
6165	6217	RPL35A	RPS16	0.999997
6175	6222	RPLP0	RPS18	0.999997
6175	6136	RPLP0	RPL12	0.999997
6175	6135	RPLP0	RPL11	0.999997
9349	6206	RPL23	RPS12	0.999997
6208	6136	RPS14	RPL12	0.999997
9349	9045	RPL23	RPL14	0.999997
6222	6133	RPS18	RPL9	0.999997
6223	9045	RPS19	RPL14	0.999997
6133	6137	RPL9	RPL13	0.999997
6136	6233	RPL12	RPS27A	0.999997
55140	8518	ELP3	IKBKAP	0.999997
6598	6601	SMARCB1	SMARCC2	0.999997
6601	6605	SMARCC2	SMARCE1	0.999997
6154	6141	RPL26	RPL18	0.999997
51121	9045	RPL26L1	RPL14	0.999997
51121	6137	RPL26L1	RPL13	0.999997
147841	83540	SPC24	NUF2	0.999997
54386	7014	TERF2IP	TERF2	0.999997
60488	64965	MRPS35	MRPS9	0.999997
3611	55742	ILK	PARVA	0.999996
1937	7407	EEF1G	VARS	0.999996
79172	23421	CENPO	ITGB3BP	0.999996
23028	55758	KDM1A	RCOR3	0.999996
28998	65005	MRPL13	MRPL9	0.999996
64976	65008	MRPL40	MRPL1	0.999996
63875	51069	MRPL17	MRPL2	0.999996
65008	64983	MRPL1	MRPL32	0.999996
65008	64928	MRPL1	MRPL14	0.999996
5706	5709	PSMC6	PSMD3	0.999996
5707	5702	PSMD1	PSMC3	0.999996
5719	5717	PSMD13	PSMD11	0.999996
6627	23450	SNRPA1	SF3B3	0.999996
57459	8932	GATAD2B	MBD2	0.999996
8089	10524	YEATS4	KAT5	0.999996
112950	9442	MED8	MED27	0.999996
10048	54994	RANBP9	GID8	0.999996
10048	10296	RANBP9	MAEA	0.999996
23560	10969	GTPBP4	EBNA1BP2	0.999996
23560	29889	GTPBP4	GNL2	0.999996
10969	51388	EBNA1BP2	NIP7	0.999996
57062	6138	DDX24	RPL15	0.999996
29945	8881	ANAPC4	CDC16	0.999996
3921	6129	RPSA	RPL7	0.999996
6125	6165	RPL5	RPL35A	0.999996
6124	4869	RPL4	NPM1	0.999996
6122	6205	RPL3	RPS11	0.999996
6129	ENSG00000215472	RPL7	ENSG00000215472	0.999996
6187	6201	RPS2	RPS7	0.999996
6224	6155	RPS20	RPL27	0.999996
6224	6228	RPS20	RPS23	0.999996
6224	6135	RPS20	RPL11	0.999996
6152	6144	RPL24	RPL21	0.999996
6152	6133	RPL24	RPL9	0.999996
6156	6160	RPL30	RPL31	0.999996
6156	6136	RPL30	RPL12	0.999996
140801	6189	RPL10L	RPS3A	0.999996
6142	6133	RPL18A	RPL9	0.999996
6147	6133	RPL23A	RPL9	0.999996
ENSG00000215472	6161	ENSG00000215472	RPL32	0.999996
ENSG00000215472	6230	ENSG00000215472	RPS25	0.999996
6193	6233	RPS5	RPS27A	0.999996
6170	25873	RPL39	RPL36	0.999996
25873	6210	RPL36	RPS15A	0.999996
6161	6230	RPL32	RPS25	0.999996
11224	6164	RPL35	RPL34	0.999996
6164	6137	RPL34	RPL13	0.999996
101929876	6166	RPS26	RPL36AL	0.999996
6175	9045	RPLP0	RPL14	0.999996
6205	6223	RPS11	RPS19	0.999996
6206	6207	RPS12	RPS13	0.999996
6206	9045	RPS12	RPL14	0.999996
6201	6217	RPS7	RPS16	0.999996
9349	6201	RPL23	RPS7	0.999996
6203	6232	RPS9	RPS27	0.999996
6209	6230	RPS15	RPS25	0.999996
6137	6233	RPL13	RPS27A	0.999996
6135	6230	RPL11	RPS25	0.999996
9694	284361	EMC2	EMC10	0.999996
6597	6599	SMARCA4	SMARCC1	0.999996
6599	6602	SMARCC1	SMARCD1	0.999996
51121	6156	RPL26L1	RPL30	0.999996
79003	147841	MIS12	SPC24	0.999996
79980	25936	DSN1	NSL1	0.999996
23310	29781	NCAPD3	NCAPH2	0.999996
8665	8666	EIF3F	EIF3G	0.999996
55275	55610	VPS53	VPS50	0.999996
55037	64965	PTCD3	MRPS9	0.999996
2314	7111	FLII	TMOD1	0.999995
10980	10920	COPS6	COPS8	0.999995
8893	8890	EIF2B5	EIF2B4	0.999995
54534	51069	MRPL50	MRPL2	0.999995
29093	65005	MRPL22	MRPL9	0.999995
28998	9801	MRPL13	MRPL19	0.999995
55052	29074	MRPL20	MRPL18	0.999995
64978	11222	MRPL38	MRPL3	0.999995
65005	54948	MRPL9	MRPL16	0.999995
29088	51073	MRPL15	MRPL4	0.999995
10213	5719	PSMD14	PSMD13	0.999995
5707	5700	PSMD1	PSMC1	0.999995
9416	10594	DDX23	PRPF8	0.999995
8089	54556	YEATS4	ING3	0.999995
55299	51388	BRIX1	NIP7	0.999995
50809	1736	HP1BP3	DKC1	0.999995
56949	10450	XAB2	PPIE	0.999995
996	8881	CDC27	CDC16	0.999995
56949	57461	XAB2	ISY1	0.999995
6128	6205	RPL6	RPS11	0.999995
6146	6187	RPL22	RPS2	0.999995
6224	6142	RPS20	RPL18A	0.999995
6224	6206	RPS20	RPS12	0.999995
6152	6206	RPL24	RPS12	0.999995
6152	6209	RPL24	RPS15	0.999995
101929876	6155	RPS26	RPL27	0.999995
6157	6136	RPL27A	RPL12	0.999995
6181	4736	RPLP2	RPL10A	0.999995
6142	6204	RPL18A	RPS10	0.999995
6141	6175	RPL18	RPLP0	0.999995
9349	6146	RPL23	RPL22	0.999995
6193	6191	RPS5	RPS4X	0.999995
6193	6228	RPS5	RPS23	0.999995
9349	6176	RPL23	RPLP1	0.999995
11224	6201	RPL35	RPS7	0.999995
6165	6189	RPL35A	RPS3A	0.999995
6166	6132	RPL36AL	RPL8	0.999995
6206	6228	RPS12	RPS23	0.999995
6202	6191	RPS8	RPS4X	0.999995
6203	6191	RPS9	RPS4X	0.999995
6203	6235	RPS9	RPS29	0.999995
6191	6228	RPS4X	RPS23	0.999995
6210	6188	RPS15A	RPS3	0.999995
6222	6136	RPS18	RPL12	0.999995
6130	6136	RPL7A	RPL12	0.999995
6136	6230	RPL12	RPS25	0.999995
9694	56851	EMC2	EMC7	0.999995
10959	54732	TMED2	TMED9	0.999995
6181	6138	RPLP2	RPL15	0.999995
6154	6209	RPL26	RPS15	0.999995
51121	6164	RPL26L1	RPL34	0.999995
51121	6166	RPL26L1	RPL36AL	0.999995
54892	23310	NCAPG2	NCAPD3	0.999995
80097	114791	MZT2B	TUBGCP5	0.999995
56945	51081	MRPS22	MRPS7	0.999995
51013	23404	EXOSC1	EXOSC2	0.999994
740	29088	MRPL49	MRPL15	0.999994
10573	79590	MRPL28	MRPL24	0.999994
64975	65005	MRPL41	MRPL9	0.999994
63875	57129	MRPL17	MRPL47	0.999994
10213	5716	PSMD14	PSMD10	0.999994
9128	23020	PRPF4	SNRNP200	0.999994
6627	10992	SNRPA1	SF3B2	0.999994
10421	10594	CD2BP2	PRPF8	0.999994
24148	23020	PRPF6	SNRNP200	0.999994
29894	51692	CPSF1	CPSF3	0.999994
23367	8761	LARP1	PABPC4	0.999994
10514	23521	MYBBP1A	RPL13A	0.999994
84154	1736	RPF2	DKC1	0.999994
10969	1736	EBNA1BP2	DKC1	0.999994
9188	6138	DDX21	RPL15	0.999994
55644	8270	OSGEP	LAGE3	0.999994
119504	64682	ANAPC16	ANAPC1	0.999994
51433	64682	ANAPC5	ANAPC1	0.999994
84790	203068	TUBA1C	TUBB	0.999994
3921	6204	RPSA	RPS10	0.999994
6124	6222	RPL4	RPS18	0.999994
6187	25873	RPS2	RPL36	0.999994
4869	6161	NPM1	RPL32	0.999994
6224	6230	RPS20	RPS25	0.999994
6156	6193	RPL30	RPS5	0.999994
6156	6210	RPL30	RPS15A	0.999994
6169	6188	RPL38	RPS3	0.999994
4736	ENSG00000215472	RPL10A	ENSG00000215472	0.999994
140801	6208	RPL10L	RPS14	0.999994
6141	6223	RPL18	RPS19	0.999994
6147	6209	RPL23A	RPS15	0.999994
6144	6209	RPL21	RPS15	0.999994
6193	9045	RPS5	RPL14	0.999994
25873	6166	RPL36	RPL36AL	0.999994
6161	6160	RPL32	RPL31	0.999994
6161	6164	RPL32	RPL34	0.999994
6160	6136	RPL31	RPL12	0.999994
6175	6217	RPLP0	RPS16	0.999994
6201	6228	RPS7	RPS23	0.999994
6201	6133	RPS7	RPL9	0.999994
101929876	6194	RPS26	RPS6	0.999994
6191	6132	RPS4X	RPL8	0.999994
10607	10885	TBL3	WDR3	0.999994
6801	55917	STRN	CTTNBP2NL	0.999994
6154	6152	RPL26	RPL24	0.999994
10092	10094	ARPC5	ARPC3	0.999994
51692	55339	CPSF3	WDR33	0.999994
348995	81929	NUP43	SEH1L	0.999993
4172	4173	MCM3	MCM4	0.999993
8893	8892	EIF2B5	EIF2B2	0.999993
54534	65008	MRPL50	MRPL1	0.999993
63875	9801	MRPL17	MRPL19	0.999993
11222	9801	MRPL3	MRPL19	0.999993
10213	5710	PSMD14	PSMD4	0.999993
5709	5713	PSMD3	PSMD7	0.999993
5706	5717	PSMC6	PSMD11	0.999993
5702	5718	PSMC3	PSMD12	0.999993
10291	23451	SF3A1	SF3B1	0.999993
9092	23020	SART1	SNRNP200	0.999993
8089	57634	YEATS4	EP400	0.999993
51692	53981	CPSF3	CPSF2	0.999993
9933	1736	PUM3	DKC1	0.999993
10576	10575	CCT2	CCT4	0.999993
6128	6209	RPL6	RPS15	0.999993
101929876	6128	RPS26	RPL6	0.999993
4869	6207	NPM1	RPS13	0.999993
4869	6194	NPM1	RPS6	0.999993
6224	6175	RPS20	RPLP0	0.999993
6152	6233	RPL24	RPS27A	0.999993
6146	6155	RPL22	RPL27	0.999993
9349	6155	RPL23	RPL27	0.999993
6169	6143	RPL38	RPL19	0.999993
6141	6209	RPL18	RPS15	0.999993
6176	6160	RPLP1	RPL31	0.999993
6165	6175	RPL35A	RPLP0	0.999993
6205	6202	RPS11	RPS8	0.999993
6205	6210	RPS11	RPS15A	0.999993
6206	6191	RPS12	RPS4X	0.999993
6201	9045	RPS7	RPL14	0.999993
6210	6223	RPS15A	RPS19	0.999993
6181	6210	RPLP2	RPS15A	0.999993
101929876	9045	RPS26	RPL14	0.999993
9045	6136	RPL14	RPL12	0.999993
10969	6142	EBNA1BP2	RPL18A	0.999993
6138	ENSG00000215472	RPL15	ENSG00000215472	0.999993
23521	6191	RPL13A	RPS4X	0.999993
23521	6228	RPL13A	RPS23	0.999993
55037	10240	PTCD3	MRPS31	0.999993
9128	9092	PRPF4	SART1	0.999992
84321	8563	THOC3	THOC5	0.999992
10476	539	ATP5H	ATP5O	0.999992
55929	8089	DMAP1	YEATS4	0.999992
740	54534	MRPL49	MRPL50	0.999992
65008	54948	MRPL1	MRPL16	0.999992
5707	5718	PSMD1	PSMD12	0.999992
9092	10594	SART1	PRPF8	0.999992
10514	9188	MYBBP1A	DDX21	0.999992
4839	51154	NOP2	MRTO4	0.999992
11331	5245	PHB2	PHB	0.999992
10109	10552	ARPC2	ARPC1A	0.999992
6125	3921	RPL5	RPSA	0.999992
6125	6205	RPL5	RPS11	0.999992
6224	ENSG00000215472	RPS20	ENSG00000215472	0.999992
6224	6217	RPS20	RPS16	0.999992
6156	6133	RPL30	RPL9	0.999992
6156	6135	RPL30	RPL11	0.999992
6169	6205	RPL38	RPS11	0.999992
4736	6165	RPL10A	RPL35A	0.999992
4736	6222	RPL10A	RPS18	0.999992
140801	6188	RPL10L	RPS3	0.999992
6147	6191	RPL23A	RPS4X	0.999992
6146	6208	RPL22	RPS14	0.999992
6146	6188	RPL22	RPS3	0.999992
6144	6204	RPL21	RPS10	0.999992
6168	6210	RPL37A	RPS15A	0.999992
11224	6205	RPL35	RPS11	0.999992
11224	6133	RPL35	RPL9	0.999992
6165	6137	RPL35A	RPL13	0.999992
6204	9045	RPS10	RPL14	0.999992
6175	6205	RPLP0	RPS11	0.999992
6217	6136	RPS16	RPL12	0.999992
6194	6233	RPS6	RPS27A	0.999992
6223	6132	RPS19	RPL8	0.999992
6181	9045	RPLP2	RPL14	0.999992
9694	51234	EMC2	EMC4	0.999992
5685	56984	PSMA4	PSMG2	0.999992
6599	6605	SMARCC1	SMARCE1	0.999992
6601	6602	SMARCC2	SMARCD1	0.999992
6154	6124	RPL26	RPL4	0.999992
6154	9045	RPL26	RPL14	0.999992
23521	6205	RPL13A	RPS11	0.999992
60488	7818	MRPS35	DAP3	0.999992
348995	23279	NUP43	NUP160	0.999991
1937	1915	EEF1G	EEF1A1	0.999991
54534	28998	MRPL50	MRPL13	0.999991
54534	54148	MRPL50	MRPL39	0.999991
28998	29074	MRPL13	MRPL18	0.999991
64976	65005	MRPL40	MRPL9	0.999991
55052	9801	MRPL20	MRPL19	0.999991
5719	5716	PSMD13	PSMD10	0.999991
5713	5710	PSMD7	PSMD4	0.999991
54556	26122	ING3	EPC2	0.999991
54994	57610	GID8	RANBP10	0.999991
10514	6138	MYBBP1A	RPL15	0.999991
117246	6138	FTSJ3	RPL15	0.999991
6125	6233	RPL5	RPS27A	0.999991
6122	6217	RPL3	RPS16	0.999991
4869	6143	NPM1	RPL19	0.999991
4736	6232	RPL10A	RPS27	0.999991
140801	6207	RPL10L	RPS13	0.999991
6143	6201	RPL19	RPS7	0.999991
6144	6206	RPL21	RPS12	0.999991
25873	2197	RPL36	FAU	0.999991
6134	6165	RPL10	RPL35A	0.999991
6204	6206	RPS10	RPS12	0.999991
6130	6205	RPL7A	RPS11	0.999991
6181	6203	RPLP2	RPS9	0.999991
6181	9349	RPLP2	RPL23	0.999991
6132	6235	RPL8	RPS29	0.999991
6130	6233	RPL7A	RPS27A	0.999991
51121	6144	RPL26L1	RPL21	0.999991
1173	2060	AP2M1	EPS15	0.999991
80097	27229	MZT2B	TUBGCP4	0.999991
64965	51649	MRPS9	MRPS23	0.999991
8892	8891	EIF2B2	EIF2B3	0.99999
5704	5718	PSMC4	PSMD12	0.99999
4839	51018	NOP2	RRP15	0.99999
8881	8697	CDC16	CDC23	0.99999
6129	6136	RPL7	RPL12	0.99999
6128	140801	RPL6	RPL10L	0.99999
4869	6147	NPM1	RPL23A	0.99999
6224	6208	RPS20	RPS14	0.99999
6155	6209	RPL27	RPS15	0.99999
140801	6168	RPL10L	RPL37A	0.99999
101929876	6205	RPS26	RPS11	0.99999
6223	6136	RPS19	RPL12	0.99999
988	51340	CDC5L	CRNKL1	0.99999
6598	6603	SMARCB1	SMARCD2	0.99999
84612	5584	PARD6B	PRKCI	0.99999
10403	79980	NDC80	DSN1	0.99999
57062	6207	DDX24	RPS13	0.99999
55610	738	VPS50	VPS51	0.99999
348995	55746	NUP43	NUP133	0.999989
54534	64983	MRPL50	MRPL32	0.999989
23451	10946	SF3B1	SF3A3	0.999989
23560	692312	GTPBP4	PPAN	0.999989
117246	23029	FTSJ3	RBM34	0.999989
1736	54433	DKC1	GAR1	0.999989
56949	151903	XAB2	CCDC12	0.999989
1173	160	AP2M1	AP2A1	0.999989
10801	23157	SEPT9	SEPT6	0.999989
3921	6194	RPSA	RPS6	0.999989
6128	6201	RPL6	RPS7	0.999989
6187	6191	RPS2	RPS4X	0.999989
4869	6132	NPM1	RPL8	0.999989
6157	6232	RPL27A	RPS27	0.999989
6146	6135	RPL22	RPL11	0.999989
ENSG00000215472	6205	ENSG00000215472	RPS11	0.999989
2197	11224	FAU	RPL35	0.999989
2197	6207	FAU	RPS13	0.999989
6160	6164	RPL31	RPL34	0.999989
6160	6205	RPL31	RPS11	0.999989
9349	6205	RPL23	RPS11	0.999989
6205	6188	RPS11	RPS3	0.999989
6206	6230	RPS12	RPS25	0.999989
6209	6137	RPS15	RPL13	0.999989
151903	51362	CCDC12	CDC40	0.999989
5685	51371	PSMA4	POMP	0.999989
6840	830	SVIL	CAPZA2	0.999989
23521	ENSG00000215472	RPL13A	ENSG00000215472	0.999989
6138	101929876	RPL15	RPS26	0.999989
7818	55037	DAP3	PTCD3	0.999989
79902	348995	NUP85	NUP43	0.999988
9128	26121	PRPF4	PRPF31	0.999988
5903	5905	RANBP2	RANGAP1	0.999988
51010	54512	EXOSC3	EXOSC4	0.999988
3550	55234	IK	SMU1	0.999988
401541	79682	CENPP	CENPU	0.999988
54534	57129	MRPL50	MRPL47	0.999988
54534	55168	MRPL50	MRPS18A	0.999988
10884	65005	MRPS30	MRPL9	0.999988
10573	29088	MRPL28	MRPL15	0.999988
29074	9801	MRPL18	MRPL19	0.999988
5716	5714	PSMD10	PSMD8	0.999988
9968	9969	MED12	MED13	0.999988
54994	51646	GID8	YPEL5	0.999988
6154	9188	RPL26	DDX21	0.999988
51340	151903	CRNKL1	CCDC12	0.999988
56949	9716	XAB2	AQR	0.999988
8881	51433	CDC16	ANAPC5	0.999988
6129	4869	RPL7	NPM1	0.999988
6129	6205	RPL7	RPS11	0.999988
6187	6233	RPS2	RPS27A	0.999988
4904	6175	YBX1	RPLP0	0.999988
4869	6137	NPM1	RPL13	0.999988
6169	6230	RPL38	RPS25	0.999988
6141	6230	RPL18	RPS25	0.999988
6147	6208	RPL23A	RPS14	0.999988
ENSG00000215472	6202	ENSG00000215472	RPS8	0.999988
6165	6188	RPL35A	RPS3	0.999988
6130	6165	RPL7A	RPL35A	0.999988
6164	6208	RPL34	RPS14	0.999988
6130	6166	RPL7A	RPL36AL	0.999988
6217	9045	RPS16	RPL14	0.999988
9045	6230	RPL14	RPS25	0.999988
6132	6133	RPL8	RPL9	0.999988
6154	6147	RPL26	RPL23A	0.999988
11130	57082	ZWINT	CASC5	0.999988
3611	29780	ILK	PARVB	0.999987
9129	26121	PRPF3	PRPF31	0.999987
1615	4141	DARS	MARS	0.999987
401541	23421	CENPP	ITGB3BP	0.999987
54534	10884	MRPL50	MRPS30	0.999987
54534	9801	MRPL50	MRPL19	0.999987
80227	5713	PAAF1	PSMD7	0.999987
6632	27339	SNRPD1	PRPF19	0.999987
10001	9440	MED6	MED17	0.999987
64795	51646	RMND5A	YPEL5	0.999987
55131	9188	RBM28	DDX21	0.999987
117246	9188	FTSJ3	DDX21	0.999987
151011	23157	SEPT10	SEPT6	0.999987
6125	6176	RPL5	RPLP1	0.999987
6124	6206	RPL4	RPS12	0.999987
6181	6124	RPLP2	RPL4	0.999987
6129	6144	RPL7	RPL21	0.999987
101929876	6156	RPS26	RPL30	0.999987
6157	6166	RPL27A	RPL36AL	0.999987
140801	ENSG00000215472	RPL10L	ENSG00000215472	0.999987
6143	6206	RPL19	RPS12	0.999987
6141	6168	RPL18	RPL37A	0.999987
6147	ENSG00000215472	RPL23A	ENSG00000215472	0.999987
6168	6164	RPL37A	RPL34	0.999987
101929876	6161	RPS26	RPL32	0.999987
6201	6202	RPS7	RPS8	0.999987
6136	6135	RPL12	RPL11	0.999987
5499	5501	PPP1CA	PPP1CC	0.999987
6154	6166	RPL26	RPL36AL	0.999987
23521	6230	RPL13A	RPS25	0.999987
9349	51121	RPL23	RPL26L1	0.999987
79682	23421	CENPU	ITGB3BP	0.999986
10001	9477	MED6	MED20	0.999986
23560	55299	GTPBP4	BRIX1	0.999986
5430	5433	POLR2A	POLR2D	0.999986
10450	57461	PPIE	ISY1	0.999986
6124	6165	RPL4	RPL35A	0.999986
6170	6194	RPL39	RPS6	0.999986
6166	6233	RPL36AL	RPS27A	0.999986
6206	6133	RPS12	RPL9	0.999986
6207	6235	RPS13	RPS29	0.999986
29888	29966	STRN4	STRN3	0.999986
54534	64978	MRPL50	MRPL38	0.999985
54534	65080	MRPL50	MRPL44	0.999985
28998	54148	MRPL13	MRPL39	0.999985
65008	9801	MRPL1	MRPL19	0.999985
51069	57129	MRPL2	MRPL47	0.999985
5706	5714	PSMC6	PSMD8	0.999985
23450	10946	SF3B3	SF3A3	0.999985
9477	9440	MED20	MED17	0.999985
90390	1024	MED30	CDK8	0.999985
7168	7171	TPM1	TPM4	0.999985
11258	10671	DCTN3	DCTN6	0.999985
3921	6209	RPSA	RPS15	0.999985
3921	6135	RPSA	RPL11	0.999985
6125	6169	RPL5	RPL38	0.999985
6124	6205	RPL4	RPS11	0.999985
6129	6204	RPL7	RPS10	0.999985
9349	6129	RPL23	RPL7	0.999985
6187	6169	RPS2	RPL38	0.999985
6142	6232	RPL18A	RPS27	0.999985
6141	6165	RPL18	RPL35A	0.999985
9349	6141	RPL23	RPL18	0.999985
6141	6136	RPL18	RPL12	0.999985
11224	6206	RPL35	RPS12	0.999985
6164	6194	RPL34	RPS6	0.999985
6164	6228	RPL34	RPS23	0.999985
6166	6202	RPL36AL	RPS8	0.999985
3192	6217	HNRNPU	RPS16	0.999985
51340	51362	CRNKL1	CDC40	0.999985
5692	5691	PSMB4	PSMB3	0.999985
79003	11130	MIS12	ZWINT	0.999985
10006	23191	ABI1	CYFIP1	0.999984
57129	79590	MRPL47	MRPL24	0.999984
6944	54556	VPS72	ING3	0.999984
1024	9969	CDK8	MED13	0.999984
119504	51434	ANAPC16	ANAPC7	0.999984
10576	6950	CCT2	TCP1	0.999984
22938	57461	SNW1	ISY1	0.999984
6129	6165	RPL7	RPL35A	0.999984
4904	6202	YBX1	RPS8	0.999984
[truncated: 54,736 more rows]

## Sheet: Legend
Table EV3
Description	scored protein interactions in the hu.MAP complex map
Fields
gene_id1	Entrez geneID
gene_id2	Entrez geneID
genename1	human genename
genename2	human genename
score	svm confidence score
