# Supplementary material for: Integration of over 9,000 mass spectrometry experiments builds a global map of human protein complexes
Source: Mol Syst Biol. 2017 Jun 9;13(6):932. doi: 10.15252/msb.20167490 (PMC5488662; doi:10.15252/msb.20167490)
Supplement: Supplementary file 5 — Table EV4 [file MSB-13-932-s005.xlsx]

## Sheet: Table_EV4
complex_id	corr_pval	t_count	q_count	qandt_count	qandt_by_q	qandt_by_t	term_id	t_type	t_group	t_name	depth_in_group	qandt_list
0	1.6e-08	24	3	3	1	0.125	GO:0071230	BP	1	cellular response to amino acid stimulus	1	Q9HB90,Q7L523,Q8NBW4
0	1.82e-08	25	3	3	1	0.12	GO:0032008	BP	1	positive regulation of TOR signaling	1	Q9HB90,Q7L523,Q8NBW4
0	2.31e-08	27	3	3	1	0.111	GO:0043200	BP	1	response to amino acid	1	Q9HB90,Q7L523,Q8NBW4
0	2.57e-07	59	3	3	1	0.051	GO:0032006	BP	1	regulation of TOR signaling	1	Q9HB90,Q7L523,Q8NBW4
0	3.78e-07	67	3	3	1	0.045	GO:0031929	BP	1	TOR signaling	1	Q9HB90,Q7L523,Q8NBW4
0	5.12e-07	74	3	3	1	0.041	GO:0071229	BP	1	cellular response to acid chemical	1	Q9HB90,Q7L523,Q8NBW4
0	5.46e-07	4	3	2	0.667	0.5	GO:1990131	CC	1	Gtr1-Gtr2 GTPase complex	1	Q9HB90,Q7L523
0	9.1e-07	5	3	2	0.667	0.4	GO:0034448	CC	1	EGO complex	1	Q9HB90,Q7L523
0	1.02e-06	93	3	3	1	0.032	GO:0001101	BP	1	response to acid chemical	1	Q9HB90,Q7L523,Q8NBW4
0	7.1e-06	13	3	2	0.667	0.154	GO:1903432	BP	1	regulation of TORC1 signaling	1	Q9HB90,Q7L523
0	8.28e-06	14	3	2	0.667	0.143	GO:0038202	BP	1	TORC1 signaling	1	Q9HB90,Q7L523
0	1.39e-05	18	3	2	0.667	0.111	GO:0034198	BP	1	cellular response to amino acid starvation	1	Q9HB90,Q7L523
0	1.52e-05	227	3	3	1	0.013	GO:0044440	CC	1	endosomal part	1	Q9HB90,Q7L523,Q8NBW4
0	2.29e-05	260	3	3	1	0.012	GO:0071417	BP	1	cellular response to organonitrogen compound	1	Q9HB90,Q7L523,Q8NBW4
0	3.77e-05	307	3	3	1	0.01	GO:0010243	BP	1	response to organonitrogen compound	1	Q9HB90,Q7L523,Q8NBW4
0	4.07e-05	315	3	3	1	0.01	GO:1901699	BP	1	cellular response to nitrogen compound	1	Q9HB90,Q7L523,Q8NBW4
0	5.22e-05	342	3	3	1	0.009	GO:0000323	CC	1	lytic vacuole	1	Q9HB90,Q7L523,Q8NBW4
0	5.22e-05	342	3	3	1	0.009	GO:0005764	CC	1	lysosome	1	Q9HB90,Q7L523,Q8NBW4
0	6.21e-05	22	3	2	0.667	0.091	REAC:166208	rea	1	mTORC1-mediated signalling	1	Q9HB90,Q7L523
0	7.05e-05	378	3	3	1	0.008	GO:1901698	BP	1	response to nitrogen compound	1	Q9HB90,Q7L523,Q8NBW4
0	7.99e-05	394	3	3	1	0.008	GO:0005773	CC	1	vacuole	1	Q9HB90,Q7L523,Q8NBW4
0	9.44e-05	27	3	2	0.667	0.074	REAC:380972	rea	1	Energy dependent regulation of mTOR by LKB1-AMPK	1	Q9HB90,Q7L523
0	0.000114	444	3	3	1	0.007	GO:1901701	BP	1	cellular response to oxygen-containing compound	1	Q9HB90,Q7L523,Q8NBW4
0	0.000114	444	3	3	1	0.007	GO:0098796	CC	1	membrane protein complex	1	Q9HB90,Q7L523,Q8NBW4
0	0.000132	466	3	3	1	0.006	GO:0005768	CC	1	endosome	1	Q9HB90,Q7L523,Q8NBW4
0	0.000147	483	3	3	1	0.006	GO:1902533	BP	1	positive regulation of intracellular signal transduction	1	Q9HB90,Q7L523,Q8NBW4
0	0.000163	499	3	3	1	0.006	GO:0044433	CC	1	cytoplasmic vesicle part	1	Q9HB90,Q7L523,Q8NBW4
0	0.000189	38	3	2	0.667	0.053	REAC:165159	rea	1	mTOR signalling	1	Q9HB90,Q7L523
0	0.000195	66	3	2	0.667	0.03	GO:0009267	BP	1	cellular response to starvation	1	Q9HB90,Q7L523
0	0.000199	39	3	2	0.667	0.051	REAC:109703	rea	1	PKB-mediated events	1	Q9HB90,Q7L523
0	0.000232	72	3	2	0.667	0.028	GO:0042594	BP	1	response to starvation	1	Q9HB90,Q7L523
0	0.000263	586	3	3	1	0.005	GO:1901700	BP	1	response to oxygen-containing compound	1	Q9HB90,Q7L523,Q8NBW4
0	0.000308	83	3	2	0.667	0.024	GO:0031669	BP	1	cellular response to nutrient levels	1	Q9HB90,Q7L523
0	0.000348	643	3	3	1	0.005	GO:0071495	BP	1	cellular response to endogenous stimulus	1	Q9HB90,Q7L523,Q8NBW4
0	0.000371	91	3	2	0.667	0.022	GO:0031668	BP	1	cellular response to extracellular stimulus	1	Q9HB90,Q7L523
0	0.000466	102	3	2	0.667	0.02	GO:0005525	MF	1	GTP binding	1	Q9HB90,Q7L523
0	0.000473	712	3	3	1	0.004	GO:0009719	BP	1	response to endogenous stimulus	1	Q9HB90,Q7L523,Q8NBW4
0	0.000523	108	3	2	0.667	0.019	GO:0031667	BP	1	response to nutrient levels	1	Q9HB90,Q7L523
0	0.000525	1	3	1	0.333	1	GO:0045919	BP	1	positive regulation of cytolysis	1	Q7L523
0	0.000557	65	3	2	0.667	0.031	REAC:109704	rea	1	PI3K Cascade	1	Q9HB90,Q7L523
0	0.000573	759	3	3	1	0.004	GO:0098805	CC	1	whole membrane	1	Q9HB90,Q7L523,Q8NBW4
0	0.000575	66	3	2	0.667	0.03	REAC:1632852	rea	1	Macroautophagy	1	Q9HB90,Q7L523
0	0.000582	763	3	3	1	0.004	GO:0009967	BP	1	positive regulation of signal transduction	1	Q9HB90,Q7L523,Q8NBW4
0	0.000635	119	3	2	0.667	0.017	GO:0009991	BP	1	response to extracellular stimulus	1	Q9HB90,Q7L523
0	0.000635	119	3	2	0.667	0.017	GO:0071496	BP	1	cellular response to external stimulus	1	Q9HB90,Q7L523
0	0.000666	798	3	3	1	0.004	GO:0010647	BP	1	positive regulation of cell communication	1	Q9HB90,Q7L523,Q8NBW4
0	0.000678	123	3	2	0.667	0.016	GO:0032561	MF	1	guanyl ribonucleotide binding	1	Q9HB90,Q7L523
0	0.000681	804	3	3	1	0.004	GO:0023056	BP	1	positive regulation of signaling	1	Q9HB90,Q7L523,Q8NBW4
0	0.00069	124	3	2	0.667	0.016	GO:0019001	MF	1	guanyl nucleotide binding	1	Q9HB90,Q7L523
0	0.000825	79	3	2	0.667	0.025	REAC:5628897	rea	1	TP53 Regulates Metabolic Genes	1	Q9HB90,Q7L523
0	0.000988	910	3	3	1	0.003	GO:0097708	CC	1	intracellular vesicle	1	Q9HB90,Q7L523,Q8NBW4
0	0.00105	2	3	1	0.333	0.5	GO:0042268	BP	1	regulation of cytolysis	1	Q7L523
0	0.00106	931	3	3	1	0.003	GO:0031410	CC	1	cytoplasmic vesicle	1	Q9HB90,Q7L523,Q8NBW4
0	0.00111	945	3	3	1	0.003	GO:0098588	CC	1	bounding membrane of organelle	1	Q9HB90,Q7L523,Q8NBW4
0	0.00111	1318	3	3	1	0.002	TF:M00693_0	tf	1	Factor: E12; motif: RRCAGGTGNCV; match class: 0	1	Q9HB90,Q7L523,Q8NBW4
0	0.00112	158	3	2	0.667	0.013	GO:0003924	MF	1	GTPase activity	1	Q9HB90,Q7L523
0	0.00142	1027	3	3	1	0.003	GO:1902531	BP	1	regulation of intracellular signal transduction	1	Q9HB90,Q7L523,Q8NBW4
0	0.00144	179	3	2	0.667	0.011	GO:0046982	MF	1	protein heterodimerization activity	1	Q9HB90,Q7L523
0	0.00145	180	3	2	0.667	0.011	GO:0007050	BP	1	cell cycle arrest	1	Q9HB90,Q7L523
0	0.00168	1086	3	3	1	0.003	GO:0048584	BP	1	positive regulation of response to stimulus	1	Q9HB90,Q7L523,Q8NBW4
0	0.00185	203	3	2	0.667	0.01	GO:0016236	BP	1	macroautophagy	1	Q9HB90,Q7L523
0	0.00192	207	3	2	0.667	0.01	GO:0010506	BP	1	regulation of autophagy	1	Q9HB90,Q7L523
0	0.00203	1157	3	3	1	0.003	GO:0071310	BP	1	cellular response to organic substance	1	Q9HB90,Q7L523,Q8NBW4
0	0.00209	216	3	2	0.667	0.009	GO:0005774	CC	1	vacuolar membrane	1	Q9HB90,Q7L523
0	0.0021	4	3	1	0.333	0.25	GO:1990130	CC	1	Iml1 complex	1	Q7L523
0	0.0021	4	3	1	0.333	0.25	GO:1904263	BP	1	positive regulation of TORC1 signaling	1	Q7L523
0	0.00262	5	3	1	0.333	0.2	GO:0019835	BP	1	cytolysis	1	Q7L523
0	0.00315	6	3	1	0.333	0.167	GO:0071986	CC	1	Ragulator complex	1	Q8NBW4
0	0.00347	279	3	2	0.667	0.007	GO:0044437	CC	1	vacuolar part	1	Q9HB90,Q7L523
0	0.00356	1394	3	3	1	0.002	GO:0010033	BP	1	response to organic substance	1	Q9HB90,Q7L523,Q8NBW4
0	0.00371	1414	3	3	1	0.002	GO:0031090	CC	1	organelle membrane	1	Q9HB90,Q7L523,Q8NBW4
0	0.00378	1423	3	3	1	0.002	GO:0070887	BP	1	cellular response to chemical stimulus	1	Q9HB90,Q7L523,Q8NBW4
0	0.00424	18	3	1	0.333	0.056	TF:M05948_0	tf	1	Factor: ZNF582; motif: NTGGAAGAACGC; match class: 0	1	Q9HB90
0	0.00473	1533	3	3	1	0.002	GO:0035556	BP	1	intracellular signal transduction	1	Q9HB90,Q7L523,Q8NBW4
0	0.00476	327	3	2	0.667	0.006	GO:0035639	MF	1	purine ribonucleoside triphosphate binding	1	Q9HB90,Q7L523
0	0.00511	1573	3	3	1	0.002	GO:0009966	BP	1	regulation of signal transduction	1	Q9HB90,Q7L523,Q8NBW4
0	0.00515	340	3	2	0.667	0.006	GO:0006914	BP	1	autophagy	1	Q9HB90,Q7L523
0	0.00542	349	3	2	0.667	0.006	GO:0032549	MF	1	ribonucleoside binding	1	Q9HB90,Q7L523
0	0.00542	349	3	2	0.667	0.006	GO:0032550	MF	1	purine ribonucleoside binding	1	Q9HB90,Q7L523
0	0.00545	350	3	2	0.667	0.006	GO:0001883	MF	1	purine nucleoside binding	1	Q9HB90,Q7L523
0	0.00554	353	3	2	0.667	0.006	GO:0001882	MF	1	nucleoside binding	1	Q9HB90,Q7L523
0	0.00595	366	3	2	0.667	0.005	GO:0032555	MF	1	purine ribonucleotide binding	1	Q9HB90,Q7L523
0	0.00613	585	3	2	0.667	0.003	TF:M00621_1	tf	1	Factor: C/EBPdelta; motif: MATTKCNTMAYY; match class: 1	1	Q7L523,Q8NBW4
0	0.00615	372	3	2	0.667	0.005	GO:0032553	MF	1	ribonucleotide binding	1	Q9HB90,Q7L523
0	0.00628	376	3	2	0.667	0.005	GO:0045786	BP	1	negative regulation of cell cycle	1	Q9HB90,Q7L523
0	0.0063	12	3	1	0.333	0.083	GO:0003333	BP	1	amino acid transmembrane transport	1	Q8NBW4
0	0.00635	378	3	2	0.667	0.005	GO:0017076	MF	1	purine nucleotide binding	1	Q9HB90,Q7L523
0	0.00635	1691	3	3	1	0.002	GO:0010646	BP	1	regulation of cell communication	1	Q9HB90,Q7L523,Q8NBW4
0	0.00641	2365	3	3	1	0.001	TF:M07424_0	tf	1	Factor: MEF-2; motif: NNYTATTTTTAGN; match class: 0	1	Q9HB90,Q7L523,Q8NBW4
0	0.00678	1728	3	3	1	0.002	GO:0023051	BP	1	regulation of signaling	1	Q9HB90,Q7L523,Q8NBW4
0	0.00734	14	3	1	0.333	0.071	GO:0035859	CC	1	Seh1-associated complex	1	Q7L523
0	0.00756	240	3	2	0.667	0.008	REAC:112399	rea	1	IRS-mediated signalling	1	Q9HB90,Q7L523
0	0.00762	241	3	2	0.667	0.008	REAC:2428924	rea	1	IGF1R signaling cascade	1	Q9HB90,Q7L523
0	0.00762	241	3	2	0.667	0.008	REAC:2428928	rea	1	IRS-related events triggered by IGF1R	1	Q9HB90,Q7L523
0	0.00769	242	3	2	0.667	0.008	REAC:74751	rea	1	Insulin receptor signalling cascade	1	Q9HB90,Q7L523
0	0.00769	242	3	2	0.667	0.008	REAC:2404192	rea	1	Signaling by Type 1 Insulin-like Growth Factor 1 Receptor (IGF1R)	1	Q9HB90,Q7L523
0	0.00771	2515	3	3	1	0.001	TF:M00624_1	tf	1	Factor: DBP; motif: AGCAHAC; match class: 1	1	Q9HB90,Q7L523,Q8NBW4
0	0.00776	33	3	1	0.333	0.03	TF:M05798_0	tf	1	Factor: ZNF517; motif: NGGGAAGGCGGC; match class: 0	1	Q8NBW4
0	0.00876	1882	3	3	1	0.002	GO:0042221	BP	1	response to chemical	1	Q9HB90,Q7L523,Q8NBW4
0	0.00906	263	3	2	0.667	0.008	REAC:74752	rea	1	Signaling by Insulin receptor	1	Q9HB90,Q7L523
0	0.00909	2657	3	3	1	0.001	TF:M00132_0	tf	1	Factor: HNF1; motif: GGTTAATNWTTAMCN; match class: 0	1	Q9HB90,Q7L523,Q8NBW4
0	0.0101	479	3	2	0.667	0.004	GO:0000166	MF	1	nucleotide binding	1	Q9HB90,Q7L523
0	0.0102	480	3	2	0.667	0.004	GO:1901265	MF	1	nucleoside phosphate binding	1	Q9HB90,Q7L523
0	0.0108	46	3	1	0.333	0.022	TF:M00972_1	tf	1	Factor: IRF; motif: RAAANTGAAAN; match class: 1	1	Q9HB90
0	0.0121	2096	3	3	1	0.001	GO:0043234	CC	1	protein complex	1	Q9HB90,Q7L523,Q8NBW4
0	0.0122	2101	3	3	1	0.001	GO:0048583	BP	1	regulation of response to stimulus	1	Q9HB90,Q7L523,Q8NBW4
0	0.0128	540	3	2	0.667	0.004	GO:0097367	MF	1	carbohydrate derivative binding	1	Q9HB90,Q7L523
0	0.0135	553	3	2	0.667	0.004	GO:0017111	MF	1	nucleoside-triphosphatase activity	1	Q9HB90,Q7L523
0	0.0138	560	3	2	0.667	0.004	GO:0046983	MF	1	protein dimerization activity	1	Q9HB90,Q7L523
0	0.0143	331	3	2	0.667	0.006	REAC:3700989	rea	1	Transcriptional Regulation by TP53	1	Q9HB90,Q7L523
0	0.0145	62	3	1	0.333	0.016	TF:M02113_0	tf	1	Factor: OCA-B; motif: ATATGCAAATC; match class: 0	1	Q7L523
0	0.0152	2260	3	3	1	0.001	GO:0012505	CC	1	endomembrane system	1	Q9HB90,Q7L523,Q8NBW4
0	0.0153	590	3	2	0.667	0.003	GO:0016462	MF	1	pyrophosphatase activity	1	Q9HB90,Q7L523
0	0.0154	592	3	2	0.667	0.003	GO:0016817	MF	1	hydrolase activity, acting on acid anhydrides	1	Q9HB90,Q7L523
0	0.0154	592	3	2	0.667	0.003	GO:0016818	MF	1	hydrolase activity, acting on acid anhydrides, in phosphorus-containing anhydrides	1	Q9HB90,Q7L523
0	0.0155	3176	3	3	1	0.001	TF:M01020_0	tf	1	Factor: Tbx5; motif: TNAGGTGTKV; match class: 0	1	Q9HB90,Q7L523,Q8NBW4
0	0.0157	30	3	1	0.333	0.033	GO:0019048	BP	1	modulation by virus of host morphology or physiology	1	Q7L523
0	0.0164	612	3	2	0.667	0.003	GO:0036094	MF	1	small molecule binding	1	Q9HB90,Q7L523
0	0.0166	71	3	1	0.333	0.014	TF:M05497_0	tf	1	Factor: TBX20; motif: AGGTGTKAAAN; match class: 0	1	Q9HB90
0	0.0168	32	3	1	0.333	0.031	GO:1903825	BP	1	organic acid transmembrane transport	1	Q8NBW4
0	0.0168	32	3	1	0.333	0.031	GO:0051219	MF	1	phosphoprotein binding	1	Q7L523
0	0.0168	32	3	1	0.333	0.031	GO:1905039	BP	1	carboxylic acid transmembrane transport	1	Q8NBW4
0	0.0183	35	3	1	0.333	0.029	GO:0031902	CC	1	late endosome membrane	1	Q8NBW4
0	0.0184	1025	3	2	0.667	0.002	TF:M07123_0	tf	1	Factor: rfx5; motif: YNSCMTRGCAACAGN; match class: 0	1	Q7L523,Q8NBW4
0	0.0184	2412	3	3	1	0.001	GO:0044425	CC	1	membrane part	1	Q9HB90,Q7L523,Q8NBW4
0	0.0185	378	3	2	0.667	0.005	REAC:2262752	rea	1	Cellular responses to stress	1	Q9HB90,Q7L523
0	0.0188	36	3	1	0.333	0.028	GO:0044003	BP	1	modification by symbiont of host morphology or physiology	1	Q7L523
0	0.0199	85	3	1	0.333	0.012	TF:M00634_1	tf	1	Factor: GCM; motif: CNNRCCCGCATD; match class: 1	1	Q9HB90
0	0.0201	86	3	1	0.333	0.012	TF:M07434_1	tf	1	Factor: TRPS1; motif: DGHHWCTATYTCCTD; match class: 1	1	Q8NBW4
0	0.0201	86	3	1	0.333	0.012	TF:M04133_0	tf	1	Factor: TBX2; motif: GGTGTGANAWNTSACACC; match class: 0	1	Q8NBW4
0	0.0201	679	3	2	0.667	0.003	GO:0051726	BP	1	regulation of cell cycle	1	Q9HB90,Q7L523
0	0.0209	40	3	1	0.333	0.025	GO:0010507	BP	1	negative regulation of autophagy	1	Q7L523
0	0.0213	91	3	1	0.333	0.011	TF:M05748_0	tf	1	Factor: ZNF697; motif: NTGGGCRTCGGC; match class: 0	1	Q9HB90
0	0.0214	1109	3	2	0.667	0.002	TF:M07311_0	tf	1	Factor: STAT5A; motif: TTCYYRGAAAN; match class: 0	1	Q7L523,Q8NBW4
0	0.022	94	3	1	0.333	0.011	TF:M06523_0	tf	1	Factor: ZNF527; motif: KGGAGWATGCGM; match class: 0	1	Q8NBW4
0	0.0225	43	3	1	0.333	0.023	GO:0015171	MF	1	amino acid transmembrane transporter activity	1	Q8NBW4
0	0.023	44	3	1	0.333	0.023	GO:0019003	MF	1	GDP binding	1	Q9HB90
0	0.0234	100	3	1	0.333	0.01	TF:M06541_0	tf	1	Factor: ZNF502; motif: NGKTAGGRAATC; match class: 0	1	Q7L523
0	0.0239	102	3	1	0.333	0.01	TF:M07089_1	tf	1	Factor: Fli-1; motif: RCAGGAAGTGR; match class: 1	1	Q8NBW4
0	0.0248	106	3	1	0.333	0.009	TF:M02104_1	tf	1	Factor: NF-E2; motif: CATGACTCAGCANNCN; match class: 1	1	Q8NBW4
0	0.025	107	3	1	0.333	0.009	TF:M04163_0	tf	1	Factor: BHLHE41; motif: NKCACGTGMC; match class: 0	1	Q9HB90
0	0.0255	109	3	1	0.333	0.009	TF:M04002_1	tf	1	Factor: GCMb; motif: NATGCGGGTN; match class: 1	1	Q9HB90
0	0.0259	111	3	1	0.333	0.009	TF:M05462_0	tf	1	Factor: znf581; motif: NTGTGGGCAC; match class: 0	1	Q7L523
0	0.0272	3828	3	3	1	0.001	TF:M03889_0	tf	1	Factor: TBX2; motif: AGGTGTGARM; match class: 0	1	Q9HB90,Q7L523,Q8NBW4
0	0.0272	3829	3	3	1	0.001	TF:M01709_1	tf	1	Factor: MAFA; motif: TCAGCAN; match class: 1	1	Q9HB90,Q7L523,Q8NBW4
0	0.0277	2761	3	3	1	0.001	GO:0048522	BP	1	positive regulation of cellular process	1	Q9HB90,Q7L523,Q8NBW4
0	0.028	120	3	1	0.333	0.008	TF:M05297_0	tf	1	Factor: Sox-1; motif: TRAATATTWAA; match class: 0	1	Q7L523
0	0.0287	2795	3	3	1	0.001	GO:0031982	CC	1	vesicle	1	Q9HB90,Q7L523,Q8NBW4
0	0.0294	126	3	1	0.333	0.008	TF:M07417_1	tf	1	Factor: Elf-1; motif: NNCAGGAAGNNN; match class: 1	1	Q8NBW4
0	0.0295	826	3	2	0.667	0.002	GO:0043168	MF	1	anion binding	1	Q9HB90,Q7L523
0	0.0302	835	3	2	0.667	0.002	GO:0009605	BP	1	response to external stimulus	1	Q9HB90,Q7L523
0	0.0304	3971	3	3	1	0.001	TF:M03565_0	tf	1	Factor: slug; motif: KCACCTGN; match class: 0	1	Q9HB90,Q7L523,Q8NBW4
0	0.0314	114	3	1	0.333	0.009	HPA:039040_13	hpa	1	soft tissue 1; peripheral nerve[Supportive,High]	1	Q9HB90
0	0.0317	1357	3	2	0.667	0.001	TF:M07391_1	tf	1	Factor: NKX2B; motif: ANNCACTTNA; match class: 1	1	Q9HB90,Q7L523
0	0.0319	4038	3	3	1	0.001	TF:M00790_0	tf	1	Factor: HNF1; motif: WRGTTAATNATTAACNNN; match class: 0	1	Q9HB90,Q7L523,Q8NBW4
0	0.0324	139	3	1	0.333	0.007	TF:M05366_0	tf	1	Factor: Tbr-1; motif: TTNACACCTR; match class: 0	1	Q9HB90
0	0.0324	139	3	1	0.333	0.007	TF:M05321_0	tf	1	Factor: TBR2; motif: TTNACACCTR; match class: 0	1	Q9HB90
0	0.0324	139	3	1	0.333	0.007	TF:M05495_0	tf	1	Factor: T-bet; motif: TTAACACCTA; match class: 0	1	Q9HB90
0	0.0329	63	3	1	0.333	0.016	GO:0051817	BP	1	modification of morphology or physiology of other organism involved in symbiotic interaction	1	Q7L523
0	0.0334	64	3	1	0.333	0.016	GO:0006865	BP	1	amino acid transport	1	Q8NBW4
0	0.0336	144	3	1	0.333	0.007	TF:M07362_1	tf	1	Factor: nanog; motif: CCATTAAAWNGTK; match class: 1	1	Q8NBW4
0	0.0344	4142	3	3	1	0.001	TF:M01665_1	tf	1	Factor: IRF-8; motif: AGTTTCW; match class: 1	1	Q9HB90,Q7L523,Q8NBW4
0	0.0345	1418	3	2	0.667	0.001	TF:M07434_0	tf	1	Factor: TRPS1; motif: DGHHWCTATYTCCTD; match class: 0	1	Q9HB90,Q8NBW4
0	0.0345	66	3	1	0.333	0.015	GO:0035821	BP	1	modification of morphology or physiology of other organism	1	Q7L523
0	0.0356	3004	3	3	1	0.001	GO:0007165	BP	1	signal transduction	1	Q9HB90,Q7L523,Q8NBW4
0	0.036	131	3	1	0.333	0.008	HPA:040040_13	hpa	1	soft tissue 2; peripheral nerve[Supportive,High]	1	Q9HB90
0	0.0363	4215	3	3	1	0.001	TF:M02271_0	tf	1	Factor: HOXA5; motif: CDBWAATK; match class: 0	1	Q9HB90,Q7L523,Q8NBW4
0	0.0366	157	3	1	0.333	0.006	TF:M03824_1	tf	1	Factor: GCMb; motif: RCCCKCAT; match class: 1	1	Q9HB90
0	0.0367	3033	3	3	1	0.001	GO:0048518	BP	1	positive regulation of biological process	1	Q9HB90,Q7L523,Q8NBW4
0	0.0371	71	3	1	0.333	0.014	GO:0098656	BP	1	anion transmembrane transport	1	Q8NBW4
0	0.0375	161	3	1	0.333	0.006	TF:M03892_1	tf	1	Factor: VDR:RXR-alpha; motif: RRGGTCAN; match class: 1	1	Q9HB90
0	0.0376	407	3	2	0.667	0.005	MI:hsa-miR-921	mi	1	MI:hsa-miR-921	1	Q7L523,Q8NBW4
0	0.0385	1274	3	2	0.667	0.002	HPA:006030_12	hpa	1	cerebellum; cells in molecular layer[Supportive,Medium]	1	Q9HB90,Q7L523
0	0.0386	74	3	1	0.333	0.014	GO:0046943	MF	1	carboxylic acid transmembrane transporter activity	1	Q8NBW4
0	0.039	952	3	2	0.667	0.002	GO:0022402	BP	1	cell cycle process	1	Q9HB90,Q7L523
0	0.0391	75	3	1	0.333	0.013	GO:0005342	MF	1	organic acid transmembrane transporter activity	1	Q8NBW4
0	0.0409	176	3	1	0.333	0.006	TF:M07140_1	tf	1	Factor: Kaiso; motif: NTCTCGCGAGANYTN; match class: 1	1	Q7L523
0	0.0409	4387	3	3	1	0.001	TF:M07432_0	tf	1	Factor: Sox2; motif: NNNNNAACAAWGN; match class: 0	1	Q9HB90,Q7L523,Q8NBW4
0	0.0441	190	3	1	0.333	0.005	TF:M05904_0	tf	1	Factor: ZNF564; motif: GGGCAKCCGN; match class: 0	1	Q7L523
0	0.0443	442	3	2	0.667	0.005	MI:hsa-miR-182	mi	1	MI:hsa-miR-182	1	Q7L523,Q8NBW4
0	0.0445	443	3	2	0.667	0.005	MI:hsa-miR-553	mi	1	MI:hsa-miR-553	1	Q7L523,Q8NBW4
0	0.0446	192	3	1	0.333	0.005	TF:M04012_1	tf	1	Factor: HSFY1; motif: TTTCGAACG; match class: 1	1	Q7L523
0	0.0453	1029	3	2	0.667	0.002	GO:0008219	BP	1	cell death	1	Q9HB90,Q7L523
0	0.0456	3262	3	3	1	0.001	GO:0007154	BP	1	cell communication	1	Q9HB90,Q7L523,Q8NBW4
0	0.0459	3268	3	3	1	0.001	GO:0044700	BP	1	single organism signaling	1	Q9HB90,Q7L523,Q8NBW4
0	0.0461	3274	3	3	1	0.001	GO:0023052	BP	1	signaling	1	Q9HB90,Q7L523,Q8NBW4
0	0.0473	4605	3	3	1	0.001	TF:M02034_1	tf	1	Factor: TTF-1; motif: NNNCNCTTGASNNN; match class: 1	1	Q9HB90,Q7L523,Q8NBW4
0	0.0495	1453	3	2	0.667	0.001	HPA:027020_12	hpa	1	pancreas; islets of Langerhans[Supportive,Medium]	1	Q9HB90,Q7L523
0	0.0496	468	3	2	0.667	0.004	MI:hsa-miR-802	mi	1	MI:hsa-miR-802	1	Q7L523,Q8NBW4
0	0.05	96	3	1	0.333	0.01	GO:0008514	MF	1	organic anion transmembrane transporter activity	1	Q8NBW4
0	0.05	134	3	3	1	0.022	KEGG:04150	keg	1	mTOR signaling pathway	1	Q9HB90,Q7L523,Q8NBW4
0	0.05	470	3	2	0.667	0.004	MI:hsa-let-7c*	mi	1	MI:hsa-let-7c*	1	Q7L523,Q8NBW4
1	0.0018	13	1	1	1	0.077	REAC:140342	rea	1	Apoptosis induced DNA fragmentation	1	Q02539
1	0.0018	13	1	1	1	0.077	REAC:211227	rea	1	Activation of DNA fragmentation factor	1	Q02539
1	0.00221	16	1	1	1	0.062	REAC:2559584	rea	1	Formation of Senescence-Associated Heterochromatin Foci (SAHF)	1	Q02539
1	0.00664	48	1	1	1	0.021	REAC:2559586	rea	1	DNA Damage/Telomere Stress Induced Senescence	1	Q02539
1	0.00706	51	1	1	1	0.02	REAC:75153	rea	1	Apoptotic execution phase	1	Q02539
1	0.0137	148	1	1	1	0.007	HPA:004010_13	hpa	1	breast; adipocytes[Supportive,High]	1	Q02539
1	0.0149	161	1	1	1	0.006	HPA:021010_13	hpa	1	liver; bile duct cells[Supportive,High]	1	Q02539
1	0.0182	8	1	1	1	0.125	CORUM:5609	cor	1	Emerin regulatory complex	1	Q02539
1	0.0186	201	1	1	1	0.005	HPA:012010_13	hpa	1	endometrium 2; cells in endometrial stroma[Supportive,High]	1	Q02539
1	0.019	205	1	1	1	0.005	HPA:026020_13	hpa	1	ovary; ovarian stroma cells[Supportive,High]	1	Q02539
1	0.0191	138	1	1	1	0.007	REAC:2559583	rea	1	Cellular Senescence	1	Q02539
1	0.0201	217	1	1	1	0.005	HPA:011010_13	hpa	1	endometrium 1; cells in endometrial stroma[Supportive,High]	1	Q02539
1	0.022	159	1	1	1	0.006	REAC:109581	rea	1	Apoptosis	1	Q02539
1	0.0224	162	1	1	1	0.006	REAC:5357801	rea	1	Programmed Cell Death	1	Q02539
1	0.0284	307	1	1	1	0.003	HPA:004010_03	hpa	1	breast; adipocytes[Uncertain,High]	1	Q02539
1	0.0295	13	1	1	1	0.077	CORUM:5611	cor	1	Emerin complex 24	1	Q02539
1	0.0305	329	1	1	1	0.003	HPA:012010_03	hpa	1	endometrium 2; cells in endometrial stroma[Uncertain,High]	1	Q02539
1	0.0317	332	1	1	1	0.003	MI:hsa-miR-545*	mi	1	MI:hsa-miR-545*	1	Q02539
1	0.0323	349	1	1	1	0.003	HPA:019010_13	hpa	1	kidney; cells in glomeruli[Supportive,High]	1	Q02539
1	0.0325	351	1	1	1	0.003	HPA:004030_13	hpa	1	breast; myoepithelial cells[Supportive,High]	1	Q02539
1	0.0333	360	1	1	1	0.003	HPA:021010_03	hpa	1	liver; bile duct cells[Uncertain,High]	1	Q02539
1	0.0336	363	1	1	1	0.003	HPA:026020_03	hpa	1	ovary; ovarian stroma cells[Uncertain,High]	1	Q02539
1	0.0342	358	1	1	1	0.003	MI:hsa-miR-148a*	mi	1	MI:hsa-miR-148a*	1	Q02539
1	0.0347	375	1	1	1	0.003	HPA:021020_13	hpa	1	liver; hepatocytes[Supportive,High]	1	Q02539
1	0.0357	10	1	1	1	0.1	TF:M05857_0	tf	1	Factor: ZNF710; motif: CNCSAGAATTAAWA; match class: 0	1	Q02539
1	0.0362	391	1	1	1	0.003	HPA:035040_13	hpa	1	skin 1; melanocytes[Supportive,High]	1	Q02539
1	0.0365	394	1	1	1	0.003	HPA:011010_03	hpa	1	endometrium 1; cells in endometrial stroma[Uncertain,High]	1	Q02539
1	0.037	399	1	1	1	0.003	HPA:002020_13	hpa	1	appendix; lymphoid tissue[Supportive,High]	1	Q02539
1	0.0374	404	1	1	1	0.002	HPA:035030_13	hpa	1	skin 1; keratinocytes[Supportive,High]	1	Q02539
1	0.0375	393	1	1	1	0.003	MI:rno-miR-352	mi	1	MI:rno-miR-352	1	Q02539
1	0.0378	408	1	1	1	0.002	HPA:006020_13	hpa	1	cerebellum; cells in granular layer[Supportive,High]	1	Q02539
1	0.0387	406	1	1	1	0.002	MI:mmu-miR-468	mi	1	MI:mmu-miR-468	1	Q02539
1	0.0411	431	1	1	1	0.002	MI:hsa-miR-433	mi	1	MI:hsa-miR-433	1	Q02539
1	0.0414	434	1	1	1	0.002	MI:hsa-miR-139-3p	mi	1	MI:hsa-miR-139-3p	1	Q02539
1	0.0421	454	1	1	1	0.002	HPA:008020_13	hpa	1	cervix, uterine; squamous epithelial cells[Supportive,High]	1	Q02539
1	0.0432	453	1	1	1	0.002	MI:mmu-miR-700	mi	1	MI:mmu-miR-700	1	Q02539
1	0.0441	476	1	1	1	0.002	HPA:017010_13	hpa	1	heart muscle; myocytes[Supportive,High]	1	Q02539
1	0.0443	464	1	1	1	0.002	MI:hsa-miR-876-5p	mi	1	MI:hsa-miR-876-5p	1	Q02539
1	0.0448	484	1	1	1	0.002	HPA:020020_13	hpa	1	lateral ventricle; neuronal cells[Supportive,High]	1	Q02539
1	0.045	486	1	1	1	0.002	HPA:023010_13	hpa	1	lymph node; germinal center cells[Supportive,High]	1	Q02539
1	0.0453	489	1	1	1	0.002	HPA:006030_13	hpa	1	cerebellum; cells in molecular layer[Supportive,High]	1	Q02539
1	0.0455	477	1	1	1	0.002	MI:hsa-miR-498	mi	1	MI:hsa-miR-498	1	Q02539
1	0.0457	479	1	1	1	0.002	MI:hsa-miR-516a-5p	mi	1	MI:hsa-miR-516a-5p	1	Q02539
1	0.046	482	1	1	1	0.002	MI:mmu-miR-464	mi	1	MI:mmu-miR-464	1	Q02539
1	0.0468	505	1	1	1	0.002	HPA:048010_13	hpa	1	vagina; squamous epithelial cells[Supportive,High]	1	Q02539
1	0.0478	501	1	1	1	0.002	MI:mmu-miR-465a-3p	mi	1	MI:mmu-miR-465a-3p	1	Q02539
1	0.0483	506	1	1	1	0.002	MI:mmu-miR-467b	mi	1	MI:mmu-miR-467b	1	Q02539
1	0.0483	506	1	1	1	0.002	MI:hsa-miR-524-3p	mi	1	MI:hsa-miR-524-3p	1	Q02539
1	0.0497	537	1	1	1	0.002	HPA:008010_13	hpa	1	cervix, uterine; glandular cells[Supportive,High]	1	Q02539
1	0.05	22	1	1	1	0.045	CORUM:5615	cor	1	Emerin complex 52	1	Q02539
1	0.05	14	1	1	1	0.071	TF:M04024_0	tf	1	Factor: MEF-2D; motif: NCTAWAAATAGM; match class: 0	1	Q02539
1	0.05	524	1	1	1	0.002	MI:mmu-miR-467d	mi	1	MI:mmu-miR-467d	1	Q02539
1	0.05	14	1	1	1	0.071	GO:0005719	CC	1	nuclear euchromatin	1	Q02539
2	7.01e-14	93	7	7	1	0.075	REAC:3214847	rea	1	HATs acetylate histones	1	Q8IYH5,Q92830,Q92831,Q9H8E8,Q9ULM3,O75528,O75478
2	1.06e-13	14	7	5	0.714	0.357	GO:0005671	CC	1	Ada2/Gcn5/Ada3 transcription activator complex	1	Q92830,Q92831,Q9H8E8,Q9ULM3,O75528
2	2.47e-11	211	7	7	1	0.033	REAC:4839726	rea	1	Chromatin organization	1	Q8IYH5,Q92830,Q92831,Q9H8E8,Q9ULM3,O75528,O75478
2	2.47e-11	211	7	7	1	0.033	REAC:3247509	rea	1	Chromatin modifying enzymes	1	Q8IYH5,Q92830,Q92831,Q9H8E8,Q9ULM3,O75528,O75478
2	2.64e-11	38	7	5	0.714	0.132	GO:1902562	CC	1	H4 histone acetyltransferase complex	1	Q92830,Q92831,Q9H8E8,Q9ULM3,O75528
2	1.23e-10	51	7	5	0.714	0.098	GO:0043966	BP	1	histone H3 acetylation	1	Q92830,Q92831,Q9H8E8,Q9ULM3,O75528
2	1.34e-09	81	7	5	0.714	0.062	GO:0000123	CC	1	histone acetyltransferase complex	1	Q92830,Q92831,Q9H8E8,Q9ULM3,O75528
2	2.42e-09	91	7	5	0.714	0.055	GO:1902493	CC	1	acetyltransferase complex	1	Q92830,Q92831,Q9H8E8,Q9ULM3,O75528
2	2.42e-09	91	7	5	0.714	0.055	GO:0031248	CC	1	protein acetyltransferase complex	1	Q92830,Q92831,Q9H8E8,Q9ULM3,O75528
2	4.56e-09	103	7	5	0.714	0.049	GO:0016573	BP	1	histone acetylation	1	Q92830,Q92831,Q9H8E8,Q9ULM3,O75528
2	5.02e-09	105	7	5	0.714	0.048	GO:0018393	BP	1	internal peptidyl-lysine acetylation	1	Q92830,Q92831,Q9H8E8,Q9ULM3,O75528
2	5.53e-09	107	7	5	0.714	0.047	GO:0018394	BP	1	peptidyl-lysine acetylation	1	Q92830,Q92831,Q9H8E8,Q9ULM3,O75528
2	6.36e-09	110	7	5	0.714	0.045	GO:0006475	BP	1	internal protein amino acid acetylation	1	Q92830,Q92831,Q9H8E8,Q9ULM3,O75528
2	1.32e-08	127	7	5	0.714	0.039	GO:0006473	BP	1	protein acetylation	1	Q92830,Q92831,Q9H8E8,Q9ULM3,O75528
2	2.86e-08	148	7	5	0.714	0.034	GO:0043543	BP	1	protein acylation	1	Q92830,Q92831,Q9H8E8,Q9ULM3,O75528
2	4.63e-08	50	7	4	0.571	0.08	GO:0004402	MF	1	histone acetyltransferase activity	1	Q92830,Q92831,Q9H8E8,O75528
2	5.02e-08	51	7	4	0.571	0.078	GO:0061733	MF	1	peptide-lysine-N-acetyltransferase activity	1	Q92830,Q92831,Q9H8E8,O75528
2	8.51e-08	58	7	4	0.571	0.069	GO:0034212	MF	1	peptide N-acetyltransferase activity	1	Q92830,Q92831,Q9H8E8,O75528
2	1.94e-07	71	7	4	0.571	0.056	GO:0008080	MF	1	N-acetyltransferase activity	1	Q92830,Q92831,Q9H8E8,O75528
2	3.16e-07	80	7	4	0.571	0.05	GO:0016410	MF	1	N-acyltransferase activity	1	Q92830,Q92831,Q9H8E8,O75528
2	3.49e-07	82	7	4	0.571	0.049	GO:0016407	MF	1	acetyltransferase activity	1	Q92830,Q92831,Q9H8E8,O75528
2	7.14e-07	281	7	5	0.714	0.018	GO:0016570	BP	1	histone modification	1	Q92830,Q92831,Q9H8E8,Q9ULM3,O75528
2	8.36e-07	290	7	5	0.714	0.017	GO:0016569	BP	1	covalent chromatin modification	1	Q92830,Q92831,Q9H8E8,Q9ULM3,O75528
2	9.26e-07	296	7	5	0.714	0.017	GO:0018205	BP	1	peptidyl-lysine modification	1	Q92830,Q92831,Q9H8E8,Q9ULM3,O75528
2	2.36e-06	30	7	3	0.429	0.1	GO:0070461	CC	1	SAGA-type complex	1	Q92830,Q92831,O75528
2	2.64e-06	10	7	3	0.429	0.3	CORUM:471	cor	1	PCAF complex	1	Q92831,O75528,O75478
2	2.64e-06	10	7	3	0.429	0.3	CORUM:477	cor	1	PCAF complex	1	Q92831,O75528,O75478
2	4.79e-06	157	7	4	0.571	0.025	GO:0016747	MF	1	transferase activity, transferring acyl groups other than amino-acyl groups	1	Q92830,Q92831,Q9H8E8,O75528
2	7.36e-06	449	7	5	0.714	0.011	GO:0006325	BP	1	chromatin organization	1	Q92830,Q92831,Q9H8E8,Q9ULM3,O75528
2	7.56e-06	176	7	4	0.571	0.023	GO:0016746	MF	1	transferase activity, transferring acyl groups	1	Q92830,Q92831,Q9H8E8,O75528
2	1.54e-05	521	7	5	0.714	0.01	GO:0044451	CC	1	nucleoplasm part	1	Q92830,Q92831,Q9H8E8,Q9ULM3,O75528
2	3.74e-05	624	7	5	0.714	0.008	GO:1990234	CC	1	transferase complex	1	Q92830,Q92831,Q9H8E8,Q9ULM3,O75528
2	5.43e-05	10	7	2	0.286	0.2	REAC:350054	rea	1	Notch-HLH transcription pathway	1	Q92830,Q92831
2	7.4e-05	11	7	2	0.286	0.182	GO:0030914	CC	1	STAGA complex	1	Q92830,O75528
2	7.55e-05	720	7	5	0.714	0.007	GO:0018193	BP	1	peptidyl-amino acid modification	1	Q92830,Q92831,Q9H8E8,Q9ULM3,O75528
2	0.000122	14	7	2	0.286	0.143	GO:0033276	CC	1	transcription factor TFTC complex	1	Q92830,O75528
2	0.00039	26	7	2	0.286	0.077	REAC:1912408	rea	1	Pre-NOTCH Transcription and Translation	1	Q92830,Q92831
2	0.000439	1033	7	5	0.714	0.005	GO:1902494	CC	1	catalytic complex	1	Q92830,Q92831,Q9H8E8,Q9ULM3,O75528
2	0.000454	10	7	2	0.286	0.2	CORUM:438	cor	1	GCN5-TRRAP histone acetyltransferase complex	1	Q92830,O75528
2	0.000663	12	7	2	0.286	0.167	CORUM:475	cor	1	STAGA complex (SPT3-TAF9-GCN5 acetyltransferase complex)	1	Q92830,O75528
2	0.000733	362	7	3	0.429	0.008	TF:M03847_1	tf	1	Factor: Sox15; motif: ACAAWGGG; match class: 1	1	Q8IYH5,Q9H8E8,O75528
2	0.000783	13	7	2	0.286	0.154	CORUM:476	cor	1	STAGA complex (SPT3-TAF9-GCN5 acetyltransferase complex)	1	Q92830,O75528
2	0.000929	40	7	2	0.286	0.05	REAC:2122947	rea	1	NOTCH1 Intracellular Domain Regulates Transcription	1	Q92830,Q92831
2	0.00102	42	7	2	0.286	0.048	REAC:1912422	rea	1	Pre-NOTCH Expression and Processing	1	Q92830,Q92831
2	0.00118	45	7	2	0.286	0.044	REAC:5250924	rea	1	B-WICH complex positively regulates rRNA expression	1	Q92830,Q92831
2	0.0012	16	7	2	0.286	0.125	CORUM:456	cor	1	TFTC complex (TATA-binding protein-free TAF-II-containing complex)	1	Q92830,O75528
2	0.0012	16	7	2	0.286	0.125	CORUM:462	cor	1	TFTC complex (TATA-binding protein-free TAF-II-containing complex)	1	Q92830,O75528
2	0.0012	16	7	2	0.286	0.125	CORUM:455	cor	1	TFTC complex (TATA-binding protein-free TAF-II-containing complex)	1	Q92830,O75528
2	0.0012	16	7	2	0.286	0.125	CORUM:445	cor	1	TFTC complex (TATA-binding protein-free TAF-II-containing complex)	1	Q92830,O75528
2	0.0012	16	7	2	0.286	0.125	CORUM:459	cor	1	TFTC complex (TATA-binding protein-free TAF-II-containing complex)	1	Q92830,O75528
2	0.00122	238	7	3	0.429	0.013	GO:0003713	MF	1	transcription coactivator activity	1	Q92830,Q92831,O75528
2	0.00128	47	7	2	0.286	0.043	REAC:2644606	rea	1	Constitutive Signaling by NOTCH1 PEST Domain Mutants	1	Q92830,Q92831
2	0.00128	47	7	2	0.286	0.043	REAC:73762	rea	1	RNA Polymerase I Transcription Initiation	1	Q92830,Q92831
2	0.00128	47	7	2	0.286	0.043	REAC:2644602	rea	1	Signaling by NOTCH1 PEST Domain Mutants in Cancer	1	Q92830,Q92831
2	0.00128	47	7	2	0.286	0.043	REAC:2894858	rea	1	Signaling by NOTCH1 HD+PEST Domain Mutants in Cancer	1	Q92830,Q92831
2	0.00128	47	7	2	0.286	0.043	REAC:2644603	rea	1	Signaling by NOTCH1 in Cancer	1	Q92830,Q92831
2	0.00128	47	7	2	0.286	0.043	REAC:2894862	rea	1	Constitutive Signaling by NOTCH1 HD+PEST Domain Mutants	1	Q92830,Q92831
2	0.00136	17	7	2	0.286	0.118	CORUM:513	cor	1	TFTC complex (TATA-binding protein-free TAF-II-containing complex)	1	Q92830,O75528
2	0.00136	17	7	2	0.286	0.118	CORUM:470	cor	1	TFTC complex (TATA-binding protein-free TAF-II-containing complex)	1	Q92830,O75528
2	0.00137	348	7	4	0.571	0.011	MI:hsa-miR-518f*	mi	1	MI:hsa-miR-518f*	1	Q8IYH5,Q92830,Q9H8E8,O75528
2	0.00138	105	7	2	0.286	0.019	TF:M07415_0	tf	1	Factor: Elf-1; motif: AWCCCGGAAGTN; match class: 0	1	Q9ULM3,O75528
2	0.00138	46	7	2	0.286	0.043	GO:0045815	BP	1	positive regulation of gene expression, epigenetic	1	Q92830,Q92831
2	0.00176	39	7	2	0.286	0.051	KEGG:04330	keg	1	Notch signaling pathway	1	Q92830,Q92831
2	0.00202	59	7	2	0.286	0.034	REAC:1980143	rea	1	Signaling by NOTCH1	1	Q92830,Q92831
2	0.00209	60	7	2	0.286	0.033	REAC:5250913	rea	1	Positive epigenetic regulation of rRNA expression	1	Q92830,Q92831
2	0.0023	63	7	2	0.286	0.032	REAC:73854	rea	1	RNA Polymerase I Promoter Clearance	1	Q92830,Q92831
2	0.00245	65	7	2	0.286	0.031	REAC:73864	rea	1	RNA Polymerase I Transcription	1	Q92830,Q92831
2	0.00259	63	7	2	0.286	0.032	GO:0042826	MF	1	histone deacetylase binding	1	Q92830,Q92831
2	0.00267	5462	7	7	1	0.001	TF:M00240_1	tf	1	Factor: Nkx2-5; motif: TYAAGTG; match class: 1	1	Q8IYH5,Q92830,Q92831,Q9H8E8,Q9ULM3,O75528,O75478
2	0.00333	335	7	3	0.429	0.009	GO:0008134	MF	1	transcription factor binding	1	Q92830,Q92831,Q9ULM3
2	0.00374	1614	7	5	0.714	0.003	GO:0043933	BP	1	macromolecular complex subunit organization	1	Q92830,Q92831,Q9H8E8,Q9ULM3,O75528
2	0.00515	89	7	2	0.286	0.022	GO:0090575	CC	1	RNA polymerase II transcription factor complex	1	Q92830,O75528
2	0.00518	95	7	2	0.286	0.021	REAC:157118	rea	1	Signaling by NOTCH	1	Q92830,Q92831
2	0.00542	396	7	3	0.429	0.008	GO:0003712	MF	1	transcription cofactor activity	1	Q92830,Q92831,O75528
2	0.00547	6050	7	7	1	0.001	TF:M02057_1	tf	1	Factor: Elf5; motif: CSMGGAARNN; match class: 1	1	Q8IYH5,Q92830,Q92831,Q9H8E8,Q9ULM3,O75528,O75478
2	0.00549	10	7	1	0.143	0.1	TF:M06562_0	tf	1	Factor: ZNF431; motif: NGTTAAGGCAGA; match class: 0	1	Q92830
2	0.0055	92	7	2	0.286	0.022	GO:0016591	CC	1	DNA-directed RNA polymerase II, holoenzyme	1	Q92830,O75528
2	0.00551	98	7	2	0.286	0.02	REAC:504046	rea	1	RNA Polymerase I, RNA Polymerase III, and Mitochondrial Transcription	1	Q92830,Q92831
2	0.00567	2657	7	5	0.714	0.002	TF:M00132_0	tf	1	Factor: HNF1; motif: GGTTAATNWTTAMCN; match class: 0	1	Q8IYH5,Q9H8E8,Q9ULM3,O75528,O75478
2	0.00585	101	7	2	0.286	0.02	REAC:212165	rea	1	Epigenetic regulation of gene expression	1	Q92830,Q92831
2	0.00604	970	7	4	0.571	0.004	GO:0006357	BP	1	regulation of transcription from RNA polymerase II promoter	1	Q92830,Q92831,Q9ULM3,O75528
2	0.00628	2931	7	6	0.857	0.002	GO:0031981	CC	1	nuclear lumen	1	Q8IYH5,Q92830,Q92831,Q9H8E8,Q9ULM3,O75528
2	0.00647	421	7	3	0.429	0.007	GO:0000989	MF	1	transcription factor activity, transcription factor binding	1	Q92830,Q92831,O75528
2	0.00662	101	7	2	0.286	0.02	GO:0044798	CC	1	nuclear transcription factor complex	1	Q92830,O75528
2	0.00674	427	7	3	0.429	0.007	GO:0000988	MF	1	transcription factor activity, protein binding	1	Q92830,Q92831,O75528
2	0.00762	251	7	2	0.286	0.008	TF:M03899_1	tf	1	Factor: EGR4; motif: NNMCGCCCACGCANNN; match class: 1	1	Q8IYH5,Q92831
2	0.00768	14	7	1	0.143	0.071	TF:M04150_1	tf	1	Factor: TFAP2B; motif: NGCCTSAGGCN; match class: 1	1	O75478
2	0.00775	542	7	4	0.571	0.007	MI:hsa-miR-518d-5p	mi	1	MI:hsa-miR-518d-5p	1	Q8IYH5,Q92830,Q9H8E8,O75528
2	0.00778	3	7	1	0.143	0.333	GO:0004468	MF	1	lysine N-acetyltransferase activity, acting on acetyl phosphate as donor	1	Q92831
2	0.00778	3	7	1	0.143	0.333	GO:0010484	MF	1	H3 histone acetyltransferase activity	1	Q92830
2	0.00778	3	7	1	0.143	0.333	GO:0018076	BP	1	N-terminal peptidyl-lysine acetylation	1	Q92831
2	0.0078	2	7	1	0.143	0.5	CORUM:1338	cor	1	FOXO3-PCAF complex, oxidative stress stimulated	1	Q92831
2	0.00792	256	7	2	0.286	0.008	TF:M04624_1	tf	1	Factor: Pax-4; motif: DTTTTCCACCN; match class: 1	1	Q9ULM3,O75528
2	0.00841	114	7	2	0.286	0.018	GO:0000428	CC	1	DNA-directed RNA polymerase complex	1	Q92830,O75528
2	0.00841	114	7	2	0.286	0.018	GO:0055029	CC	1	nuclear DNA-directed RNA polymerase complex	1	Q92830,O75528
2	0.00853	266	7	2	0.286	0.008	TF:M03795_0	tf	1	Factor: LXR;; motif: NTGACCKNNAGTRACCYNN; match class: 0	1	O75528,O75478
2	0.00856	115	7	2	0.286	0.017	GO:0006338	BP	1	chromatin remodeling	1	Q92830,Q92831
2	0.00871	116	7	2	0.286	0.017	GO:0030880	CC	1	RNA polymerase complex	1	Q92830,O75528
2	0.00931	17	7	1	0.143	0.059	TF:M06785_0	tf	1	Factor: ZNF629; motif: NGWTAMGAAACC; match class: 0	1	Q92830
2	0.00979	3168	7	6	0.857	0.002	GO:0044428	CC	1	nuclear part	1	Q8IYH5,Q92830,Q92831,Q9H8E8,Q9ULM3,O75528
2	0.0104	4	7	1	0.143	0.25	GO:0000125	CC	1	PCAF complex	1	Q92831
2	0.0104	4	7	1	0.143	0.25	GO:0010835	BP	1	regulation of protein ADP-ribosylation	1	Q92831
2	0.0109	6678	7	7	1	0.001	TF:M02265_1	tf	1	Factor: NFATC2; motif: TTTTCCA; match class: 1	1	Q8IYH5,Q92830,Q92831,Q9H8E8,Q9ULM3,O75528,O75478
2	0.0116	4666	7	6	0.857	0.001	TF:M00794_1	tf	1	Factor: TTF-1; motif: NNNNCAAGNRNN; match class: 1	1	Q8IYH5,Q92830,Q92831,Q9ULM3,O75528,O75478
2	0.0116	8	7	1	0.143	0.125	REAC:5578768	rea	1	Physiological factors	1	Q92831
2	0.0117	3	7	1	0.143	0.333	CORUM:478	cor	1	STAGA core complex (SPT3-TAF9-GCN5 acetyltransferase complex)	1	Q92830
2	0.0117	3	7	1	0.143	0.333	CORUM:2641	cor	1	p300/CBP-PCAF-MyoD complex	1	Q92831
2	0.0117	3	7	1	0.143	0.333	CORUM:5373	cor	1	Chromatin remodeling complex (TACC2, TACC3, PCAF)	1	Q92831
2	0.0122	321	7	2	0.286	0.006	TF:M07117_0	tf	1	Factor: TR4; motif: NGRGGTCARAGGTCA; match class: 0	1	Q92830,Q9ULM3
2	0.0124	105	7	2	0.286	0.019	KEGG:04919	keg	1	Thyroid hormone signaling pathway	1	Q92830,Q92831
2	0.0125	1177	7	4	0.571	0.003	GO:0006366	BP	1	transcription from RNA polymerase II promoter	1	Q92830,Q92831,Q9ULM3,O75528
2	0.0128	2096	7	5	0.714	0.002	GO:0043234	CC	1	protein complex	1	Q92830,Q92831,Q9H8E8,Q9ULM3,O75528
2	0.013	5	7	1	0.143	0.2	GO:0030274	MF	1	LIM domain binding	1	Q9H8E8
2	0.0142	26	7	1	0.143	0.038	TF:M02268_1	tf	1	Factor: INSM1; motif: TGYCAGGGGGCR; match class: 1	1	Q92830
2	0.0148	354	7	2	0.286	0.006	TF:M01298_0	tf	1	Factor: MECP2; motif: CCGGSNNNANNAWWT; match class: 0	1	Q92830,O75478
2	0.0153	28	7	1	0.143	0.036	TF:M06008_1	tf	1	Factor: ZBTB40; motif: KTCSTATTY; match class: 1	1	Q8IYH5
2	0.0155	2047	7	4	0.571	0.002	TF:M01816_0	tf	1	Factor: ZBP89; motif: YCCYCCCCCM; match class: 0	1	Q92830,Q92831,Q9ULM3,O75478
2	0.0156	4	7	1	0.143	0.25	CORUM:3062	cor	1	RNA polymerase II complex, incomplete (CBP, RPBI, PCAF, BAF47), chromatin structure modifying	1	Q92831
2	0.0156	4	7	1	0.143	0.25	CORUM:4	cor	1	Multisubunit ACTR coactivator complex	1	Q92831
2	0.0156	364	7	2	0.286	0.005	TF:M03981_1	tf	1	Factor: ETV3; motif: ACCGGAAGTN; match class: 1	1	Q9ULM3,O75528
2	0.0158	29	7	1	0.143	0.034	TF:M06629_0	tf	1	Factor: ZNF578; motif: NGAACCWKCCGA; match class: 0	1	Q9H8E8
2	0.0172	384	7	2	0.286	0.005	TF:M02072_1	tf	1	Factor: Pet-1; motif: ACCGGAWRTN; match class: 1	1	Q9ULM3,O75528
2	0.0174	5021	7	6	0.857	0.001	TF:M07208_0	tf	1	Factor: EGR1; motif: NCNCCGCCCCCGCN; match class: 0	1	Q8IYH5,Q92830,Q92831,Q9ULM3,O75528,O75478
2	0.018	168	7	2	0.286	0.012	GO:0005667	CC	1	transcription factor complex	1	Q92830,O75528
2	0.0181	3435	7	5	0.714	0.001	TF:M00483_0	tf	1	Factor: ATF6; motif: TGACGTGG; match class: 0	1	Q92830,Q92831,Q9H8E8,Q9ULM3,O75528
2	0.0184	1125	7	3	0.429	0.003	TF:M04345_0	tf	1	Factor: HOXB13; motif: CCAATAAAAN; match class: 0	1	Q9H8E8,O75528,O75478
2	0.0186	2153	7	4	0.571	0.002	TF:M04341_0	tf	1	Factor: HOXA13; motif: CYAATAAAAN; match class: 0	1	Q92831,Q9H8E8,O75528,O75478
2	0.0186	34	7	1	0.143	0.029	TF:M05768_0	tf	1	Factor: ZNF544; motif: GTWAAAACGM; match class: 0	1	Q92831
2	0.0187	2275	7	5	0.714	0.002	GO:0036211	BP	1	protein modification process	1	Q92830,Q92831,Q9H8E8,Q9ULM3,O75528
2	0.0187	2275	7	5	0.714	0.002	GO:0006464	BP	1	cellular protein modification process	1	Q92830,Q92831,Q9H8E8,Q9ULM3,O75528
2	0.0187	401	7	2	0.286	0.005	TF:M04322_0	tf	1	Factor: GBX1; motif: NCYAATTANN; match class: 0	1	Q92831,O75478
2	0.019	3561	7	6	0.857	0.002	GO:0031974	CC	1	membrane-enclosed lumen	1	Q8IYH5,Q92830,Q92831,Q9H8E8,Q9ULM3,O75528
2	0.019	3561	7	6	0.857	0.002	GO:0070013	CC	1	intracellular organelle lumen	1	Q8IYH5,Q92830,Q92831,Q9H8E8,Q9ULM3,O75528
2	0.019	3561	7	6	0.857	0.002	GO:0043233	CC	1	organelle lumen	1	Q8IYH5,Q92830,Q92831,Q9H8E8,Q9ULM3,O75528
2	0.0191	35	7	1	0.143	0.029	TF:M04418_0	tf	1	Factor: OTX1; motif: NNTAATCCGATTANN; match class: 0	1	Q9H8E8
2	0.0209	181	7	2	0.286	0.011	GO:0040029	BP	1	regulation of gene expression, epigenetic	1	Q92830,Q92831
2	0.0213	429	7	2	0.286	0.005	TF:M00797_0	tf	1	Factor: HIF1; motif: GNNKACGTGCGGNN; match class: 0	1	Q8IYH5,Q9ULM3
2	0.0233	6	7	1	0.143	0.167	CORUM:3061	cor	1	RNA polymerase II complex (CBP, PCAF, RPB1, BAF47, CYCC, CDK8), chromatin structure modifying	1	Q92831
2	0.0233	9	7	1	0.143	0.111	GO:0004861	MF	1	cyclin-dependent protein serine/threonine kinase inhibitor activity	1	Q92831
2	0.0233	9	7	1	0.143	0.111	GO:0060049	BP	1	regulation of protein glycosylation	1	Q92831
2	0.0247	2417	7	5	0.714	0.002	GO:0043412	BP	1	macromolecule modification	1	Q92830,Q92831,Q9H8E8,Q9ULM3,O75528
2	0.0258	1276	7	3	0.429	0.002	TF:M00136_0	tf	1	Factor: Oct-1; motif: NNGAATATKCANNNN; match class: 0	1	Q9H8E8,Q9ULM3,O75528
2	0.026	5402	7	6	0.857	0.001	TF:M01104_1	tf	1	Factor: MOVO-B; motif: GNGGGGG; match class: 1	1	Q8IYH5,Q92830,Q92831,Q9ULM3,O75528,O75478
2	0.026	2370	7	4	0.571	0.002	TF:M04624_0	tf	1	Factor: Pax-4; motif: DTTTTCCACCN; match class: 0	1	Q8IYH5,Q9ULM3,O75528,O75478
2	0.0261	48	7	1	0.143	0.021	TF:M06103_0	tf	1	Factor: ZNF325; motif: NKGGCAAGAARM; match class: 0	1	Q92831
2	0.0261	48	7	1	0.143	0.021	TF:M04116_0	tf	1	Factor: EOMES; motif: TCACACCTNNNNAGGTGTGA; match class: 0	1	O75528
2	0.0271	7	7	1	0.143	0.143	CORUM:3137	cor	1	MASH1 promoter-coactivator complex	1	Q92831
2	0.0283	5486	7	6	0.857	0.001	TF:M02056_0	tf	1	Factor: ELF4; motif: NCCGGAARTN; match class: 0	1	Q92830,Q92831,Q9H8E8,Q9ULM3,O75528,O75478
2	0.0285	501	7	2	0.286	0.004	TF:M01078_1	tf	1	Factor: c-Ets-1; motif: NNNRCCGGAWRYNNNN; match class: 1	1	Q9ULM3,O75528
2	0.0286	162	7	2	0.286	0.012	KEGG:05203	keg	1	Viral carcinogenesis	1	Q92830,Q92831
2	0.0288	53	7	1	0.143	0.019	TF:M06549_0	tf	1	Factor: ZNF721; motif: NGARGTGGGGTG; match class: 0	1	O75528
2	0.0294	216	7	2	0.286	0.009	GO:0061695	CC	1	transferase complex, transferring phosphorus-containing groups	1	Q92830,O75528
2	0.0299	55	7	1	0.143	0.018	TF:M04420_0	tf	1	Factor: OTX2; motif: NNTAATCCGATTANN; match class: 0	1	Q9H8E8
2	0.0299	55	7	1	0.143	0.018	TF:M06134_0	tf	1	Factor: ZNF812; motif: NGCTMATAAATR; match class: 0	1	Q8IYH5
2	0.0303	2529	7	5	0.714	0.002	GO:0005654	CC	1	nucleoplasm	1	Q92830,Q92831,Q9H8E8,Q9ULM3,O75528
2	0.031	8	7	1	0.143	0.125	CORUM:3142	cor	1	CAMK2-delta-MASH1 promoter-coactivator complex	1	Q92831
2	0.031	12	7	1	0.143	0.083	GO:0016922	MF	1	ligand-dependent nuclear receptor binding	1	O75528
2	0.031	12	7	1	0.143	0.083	GO:0000124	CC	1	SAGA complex	1	O75528
2	0.032	59	7	1	0.143	0.017	TF:M03955_0	tf	1	Factor: ONECUT1; motif: NAAAAATCRATANN; match class: 0	1	Q92831
2	0.0331	61	7	1	0.143	0.016	TF:M00766_0	tf	1	Factor: LXR; motif: TGACCGNNAGTRACCC; match class: 0	1	O75528
2	0.0336	13	7	1	0.143	0.077	GO:0017025	MF	1	TBP-class protein binding	1	Q9ULM3
2	0.0347	64	7	1	0.143	0.016	TF:M05899_0	tf	1	Factor: ZNF454; motif: TTGAAAGCGTCTR; match class: 0	1	Q92831
2	0.0347	24	7	1	0.143	0.042	REAC:2032785	rea	1	YAP1- and WWTR1 (TAZ)-stimulated gene expression	1	Q92831
2	0.0349	559	7	2	0.286	0.004	TF:M02063_1	tf	1	Factor: c-ets-1; motif: ACCGGAWGTN; match class: 1	1	Q9ULM3,O75528
2	0.036	1446	7	3	0.429	0.002	TF:M07327_1	tf	1	Factor: Nanog; motif: NTNTAATGSN; match class: 1	1	Q92830,Q92831,O75528
2	0.0362	14	7	1	0.143	0.071	GO:0006474	BP	1	N-terminal protein amino acid acetylation	1	Q92831
2	0.0368	68	7	1	0.143	0.015	TF:M06579_0	tf	1	Factor: ZNF354B; motif: NGKGGAATAAKM; match class: 0	1	Q9H8E8
2	0.0371	712	7	3	0.429	0.004	REAC:597592	rea	1	Post-translational protein modification	1	Q92830,Q92831,O75528
2	0.0373	1465	7	3	0.429	0.002	TF:M01284_1	tf	1	Factor: SOX9; motif: RNACAAAGGVN; match class: 1	1	Q8IYH5,Q9H8E8,O75528
2	0.0373	69	7	1	0.143	0.014	TF:M06709_0	tf	1	Factor: ZNF355P; motif: GWTAAAAMGC; match class: 0	1	Q92831
2	0.0379	70	7	1	0.143	0.014	TF:M06397_0	tf	1	Factor: ZNF761; motif: NGGTYGGGCAWA; match class: 0	1	O75478
2	0.0382	4078	7	5	0.714	0.001	TF:M07277_1	tf	1	Factor: BTEB2; motif: RGGGNGKGGN; match class: 1	1	Q8IYH5,Q92830,Q92831,Q9ULM3,O75528
2	0.0386	10	7	1	0.143	0.1	CORUM:441	cor	1	TFTC-type histone acetyl transferase complex	1	Q92830
2	0.0388	592	7	2	0.286	0.003	TF:M01231_1	tf	1	Factor: ZNF515; motif: GTGGGGGGTM; match class: 1	1	Q92830,Q92831
2	0.039	4097	7	5	0.714	0.001	TF:M03969_0	tf	1	Factor: ELF5; motif: ANSMGGAAGTN; match class: 0	1	Q92831,Q9H8E8,Q9ULM3,O75528,O75478
2	0.0418	1530	7	3	0.429	0.002	TF:M04363_0	tf	1	Factor: HOXD13; motif: CYMATAAAAN; match class: 0	1	Q9H8E8,O75528,O75478
2	0.0418	1530	7	3	0.429	0.002	TF:M04357_0	tf	1	Factor: HOXC13; motif: CYAATAAAAN; match class: 0	1	Q9H8E8,O75528,O75478
2	0.042	618	7	2	0.286	0.003	TF:M01798_1	tf	1	Factor: RPC155; motif: TCMNGRGTTCRAGWCC; match class: 1	1	Q9H8E8,O75478
2	0.0434	629	7	2	0.286	0.003	TF:M03983_1	tf	1	Factor: ETV5; motif: NCCGGAWGYN; match class: 1	1	Q9ULM3,O75528
2	0.0441	1656	7	4	0.571	0.002	GO:0006355	BP	1	regulation of transcription, DNA-templated	1	Q92830,Q92831,Q9ULM3,O75528
2	0.0442	635	7	2	0.286	0.003	TF:M04141_1	tf	1	Factor: TEAD1; motif: NRCATTCCWN; match class: 1	1	Q92831,Q9H8E8
2	0.0442	1563	7	3	0.429	0.002	TF:M04149_1	tf	1	Factor: TFAP2B; motif: NGCCCNNRGGCA; match class: 1	1	Q8IYH5,O75528,O75478
2	0.0442	82	7	1	0.143	0.012	TF:M06210_0	tf	1	Factor: ZNF33a; motif: NGGGHTTAMCGA; match class: 0	1	Q9ULM3
2	0.0443	5964	7	6	0.857	0.001	TF:M04027_0	tf	1	Factor: MEIS1; motif: NTGACAN; match class: 0	1	Q8IYH5,Q92830,Q92831,Q9H8E8,Q9ULM3,O75478
2	0.0447	1663	7	4	0.571	0.002	GO:1903506	BP	1	regulation of nucleic acid-templated transcription	1	Q92830,Q92831,Q9ULM3,O75528
2	0.0458	85	7	1	0.143	0.012	TF:M06863_0	tf	1	Factor: ZNF789; motif: NGGTKAGGCGGW; match class: 0	1	Q92830
2	0.0462	651	7	2	0.286	0.003	TF:M03789_0	tf	1	Factor: ChREBP; motif: CACGTGMCHNCB; match class: 0	1	Q9H8E8,Q9ULM3
2	0.0465	1681	7	4	0.571	0.002	GO:2001141	BP	1	regulation of RNA biosynthetic process	1	Q92830,Q92831,Q9ULM3,O75528
2	0.047	1601	7	3	0.429	0.002	TF:M07362_0	tf	1	Factor: nanog; motif: CCATTAAAWNGTK; match class: 0	1	Q9H8E8,Q9ULM3,O75528
2	0.0472	1603	7	3	0.429	0.002	TF:M02055_1	tf	1	Factor: ESE-1; motif: NSMGGAARTN; match class: 1	1	Q9ULM3,O75528,O75478
2	0.0472	1603	7	3	0.429	0.002	TF:M01214_1	tf	1	Factor: ESE-1; motif: NSMGGAARTN; match class: 1	1	Q9ULM3,O75528,O75478
2	0.0479	89	7	1	0.143	0.011	TF:M04229_0	tf	1	Factor: FOXB1; motif: GAATGACACRGCGA; match class: 0	1	O75478
2	0.0495	92	7	1	0.143	0.011	TF:M03991_0	tf	1	Factor: SPDEF; motif: AMCCGGATGTN; match class: 0	1	Q9ULM3
2	0.05	13	7	1	0.143	0.077	CORUM:3066	cor	1	RNA polymerase II complex, chromatin structure modifying	1	Q92831
2	0.05	1715	7	4	0.571	0.002	GO:0016740	MF	1	transferase activity	1	Q92830,Q92831,Q9H8E8,O75528
2	0.05	365	7	3	0.429	0.008	MI:hsa-miR-518e*	mi	1	MI:hsa-miR-518e*	1	Q8IYH5,Q92830,O75528
2	0.05	309	7	2	0.286	0.006	REAC:5663202	rea	1	Diseases of signal transduction	1	Q92830,Q92831
2	0.05	218	7	2	0.286	0.009	KEGG:05166	keg	1	HTLV-I infection	1	Q92830,Q92831
3	0.00198	499	2	2	1	0.004	MI:hsa-miR-582-5p	mi	1	MI:hsa-miR-582-5p	1	P31942,Q32P51
3	0.0253	147	2	1	0.5	0.007	GO:0005681	CC	1	spliceosomal complex	1	P31942
3	0.0376	219	2	1	0.5	0.005	GO:0030855	BP	1	epithelial cell differentiation	1	P31942
3	0.0454	265	2	1	0.5	0.004	GO:0000377	BP	1	RNA splicing, via transesterification reactions with bulged adenosine as nucleophile	1	P31942
3	0.0454	265	2	1	0.5	0.004	GO:0000398	BP	1	mRNA splicing, via spliceosome	1	P31942
3	0.0461	269	2	1	0.5	0.004	GO:0000375	BP	1	RNA splicing, via transesterification reactions	1	P31942
3	0.05	128	2	1	0.5	0.008	KEGG:03040	keg	1	Spliceosome	1	Q32P51
3	0.05	181	2	2	1	0.011	TF:M00420_0	tf	1	Factor: MEIS1A:HOXA9; motif: TGACAGKTTTAYGA; match class: 0	1	P31942,Q32P51
4	9.51e-06	13	3	2	0.667	0.154	GO:0030126	CC	1	COPI vesicle coat	1	Q9UBF2,P35606
4	1.11e-05	14	3	2	0.667	0.143	GO:0030663	CC	1	COPI-coated vesicle membrane	1	Q9UBF2,P35606
4	1.87e-05	18	3	2	0.667	0.111	GO:0030137	CC	1	COPI-coated vesicle	1	Q9UBF2,P35606
4	5.67e-05	31	3	2	0.667	0.065	GO:0006891	BP	1	intra-Golgi vesicle-mediated transport	1	Q9UBF2,P35606
4	6.4e-05	332	3	3	1	0.009	GO:0000139	CC	1	Golgi membrane	1	Q9UBF2,P35606,Q9NTJ5
4	7.25e-05	35	3	2	0.667	0.057	GO:0030660	CC	1	Golgi-associated vesicle membrane	1	Q9UBF2,P35606
4	7.67e-05	36	3	2	0.667	0.056	GO:0030120	CC	1	vesicle coat	1	Q9UBF2,P35606
4	0.000181	55	3	2	0.667	0.036	GO:0005798	CC	1	Golgi-associated vesicle	1	Q9UBF2,P35606
4	0.000196	482	3	3	1	0.006	GO:0044431	CC	1	Golgi apparatus part	1	Q9UBF2,P35606,Q9NTJ5
4	0.000201	58	3	2	0.667	0.034	GO:0048475	CC	1	coated membrane	1	Q9UBF2,P35606
4	0.000201	58	3	2	0.667	0.034	GO:0030117	CC	1	membrane coat	1	Q9UBF2,P35606
4	0.000258	528	3	3	1	0.006	GO:0005789	CC	1	endoplasmic reticulum membrane	1	Q9UBF2,P35606,Q9NTJ5
4	0.000267	534	3	3	1	0.006	GO:0042175	CC	1	nuclear outer membrane-endoplasmic reticulum membrane network	1	Q9UBF2,P35606,Q9NTJ5
4	0.000337	75	3	2	0.667	0.027	GO:0006890	BP	1	retrograde vesicle-mediated transport, Golgi to ER	1	Q9UBF2,P35606
4	0.0005	658	3	3	1	0.005	GO:0044432	CC	1	endoplasmic reticulum part	1	Q9UBF2,P35606,Q9NTJ5
4	0.000536	73	3	2	0.667	0.027	REAC:6807878	rea	1	COPI-mediated anterograde transport	1	Q9UBF2,P35606
4	0.000565	97	3	2	0.667	0.021	GO:0030662	CC	1	coated vesicle membrane	1	Q9UBF2,P35606
4	0.000613	78	3	2	0.667	0.026	REAC:6811434	rea	1	COPI-dependent Golgi-to-ER retrograde traffic	1	Q9UBF2,P35606
4	0.00106	846	3	3	1	0.004	GO:0005794	CC	1	Golgi apparatus	1	Q9UBF2,P35606,Q9NTJ5
4	0.00115	107	3	2	0.667	0.019	REAC:8856688	rea	1	Golgi-to-ER retrograde transport	1	Q9UBF2,P35606
4	0.00141	153	3	2	0.667	0.013	GO:0006888	BP	1	ER to Golgi vesicle-mediated transport	1	Q9UBF2,P35606
4	0.00141	2	3	1	0.333	0.5	GO:0043812	MF	1	phosphatidylinositol-4-phosphate phosphatase activity	1	Q9NTJ5
4	0.00143	119	3	2	0.667	0.017	REAC:199977	rea	1	ER to Golgi Anterograde Transport	1	Q9UBF2,P35606
4	0.00143	933	3	3	1	0.003	GO:0005783	CC	1	endoplasmic reticulum	1	Q9UBF2,P35606,Q9NTJ5
4	0.00148	945	3	3	1	0.003	GO:0098588	CC	1	bounding membrane of organelle	1	Q9UBF2,P35606,Q9NTJ5
4	0.00148	2	3	1	0.333	0.5	REAC:1483248	rea	1	Synthesis of PIPs at the ER membrane	1	Q9NTJ5
4	0.00154	160	3	2	0.667	0.013	GO:0030135	CC	1	coated vesicle	1	Q9UBF2,P35606
4	0.00203	142	3	2	0.667	0.014	REAC:948021	rea	1	Transport to the Golgi and subsequent modification	1	Q9UBF2,P35606
4	0.00221	192	3	2	0.667	0.01	GO:0030133	CC	1	transport vesicle	1	Q9UBF2,P35606
4	0.00294	171	3	2	0.667	0.012	REAC:6811442	rea	1	Intra-Golgi and retrograde Golgi-to-ER traffic	1	Q9UBF2,P35606
4	0.00307	412	3	2	0.667	0.005	TF:M00102_0	tf	1	Factor: CDP; motif: NWNATCGATTANYNN; match class: 0	1	P35606,Q9NTJ5
4	0.00326	374	3	2	0.667	0.005	MI:hsa-miR-633	mi	1	MI:hsa-miR-633	1	P35606,Q9NTJ5
4	0.00335	379	3	2	0.667	0.005	MI:hsa-miR-654-3p	mi	1	MI:hsa-miR-654-3p	1	P35606,Q9NTJ5
4	0.0036	245	3	2	0.667	0.008	GO:0030659	CC	1	cytoplasmic vesicle membrane	1	Q9UBF2,P35606
4	0.00389	255	3	2	0.667	0.008	GO:0012506	CC	1	vesicle membrane	1	Q9UBF2,P35606
4	0.00462	278	3	2	0.667	0.007	GO:0048193	BP	1	Golgi vesicle transport	1	Q9UBF2,P35606
4	0.00483	2153	3	3	1	0.001	TF:M04381_0	tf	1	Factor: ISX; motif: NYAATTAN; match class: 0	1	Q9UBF2,P35606,Q9NTJ5
4	0.00483	2153	3	3	1	0.001	TF:M04416_0	tf	1	Factor: NKX6-2; motif: NYMATTAA; match class: 0	1	Q9UBF2,P35606,Q9NTJ5
4	0.00496	525	3	2	0.667	0.004	TF:M07140_0	tf	1	Factor: Kaiso; motif: NTCTCGCGAGANYTN; match class: 0	1	P35606,Q9NTJ5
4	0.00498	1414	3	3	1	0.002	GO:0031090	CC	1	organelle membrane	1	Q9UBF2,P35606,Q9NTJ5
4	0.00563	8	3	1	0.333	0.125	GO:0034596	MF	1	phosphatidylinositol phosphate 4-phosphatase activity	1	Q9NTJ5
4	0.00615	248	3	2	0.667	0.008	REAC:446203	rea	1	Asparagine N-linked glycosylation	1	Q9UBF2,P35606
4	0.00632	594	3	2	0.667	0.003	TF:M00935_1	tf	1	Factor: NF-AT; motif: NWGGAAANWN; match class: 1	1	Q9UBF2,Q9NTJ5
4	0.00767	2511	3	3	1	0.001	TF:M00104_0	tf	1	Factor: CDP; motif: NATCGATCGS; match class: 0	1	Q9UBF2,P35606,Q9NTJ5
4	0.00844	12	3	1	0.333	0.083	GO:0046856	BP	1	phosphatidylinositol dephosphorylation	1	Q9NTJ5
4	0.00844	12	3	1	0.333	0.083	GO:0052744	MF	1	phosphatidylinositol monophosphate phosphatase activity	1	Q9NTJ5
4	0.00844	12	3	1	0.333	0.083	GO:0004438	MF	1	phosphatidylinositol-3-phosphatase activity	1	Q9NTJ5
4	0.0087	37	3	1	0.333	0.027	TF:M06085_0	tf	1	Factor: ZNF26; motif: NCTTAAATACGM; match class: 0	1	Q9NTJ5
4	0.00911	2659	3	3	1	0.001	TF:M04440_0	tf	1	Factor: SHOX; motif: NYAATTAN; match class: 0	1	Q9UBF2,P35606,Q9NTJ5
4	0.0103	44	3	1	0.333	0.023	TF:M00102_1	tf	1	Factor: CDP; motif: NWNATCGATTANYNN; match class: 1	1	P35606
4	0.0111	15	3	1	0.333	0.067	REAC:1660514	rea	1	Synthesis of PIPs at the Golgi membrane	1	Q9NTJ5
4	0.0117	444	3	2	0.667	0.005	GO:0098796	CC	1	membrane protein complex	1	Q9UBF2,P35606
4	0.0124	2943	3	3	1	0.001	TF:M01307_1	tf	1	Factor: Oct3; motif: NATGCAANNN; match class: 1	1	Q9UBF2,P35606,Q9NTJ5
4	0.0127	2971	3	3	1	0.001	TF:M01017_1	tf	1	Factor: Pbx-1; motif: NNATCAATCANN; match class: 1	1	Q9UBF2,P35606,Q9NTJ5
4	0.0134	19	3	1	0.333	0.053	GO:0046839	BP	1	phospholipid dephosphorylation	1	Q9NTJ5
4	0.0136	58	3	1	0.333	0.017	TF:M03912_0	tf	1	Factor: KLF13; motif: NTGMCACGCCCCTTTTTG; match class: 0	1	Q9UBF2
4	0.0138	885	3	2	0.667	0.002	TF:M07287_1	tf	1	Factor: FOXO3A; motif: NNNRTAAACANNN; match class: 1	1	Q9UBF2,P35606
4	0.0138	59	3	1	0.333	0.017	TF:M06072_0	tf	1	Factor: ZNF623; motif: KGGGGAAGMTGM; match class: 0	1	Q9UBF2
4	0.0138	59	3	1	0.333	0.017	TF:M01834_1	tf	1	Factor: Hoxd9; motif: AVNCATWAAA; match class: 1	1	Q9UBF2
4	0.0147	499	3	2	0.667	0.004	GO:0044433	CC	1	cytoplasmic vesicle part	1	Q9UBF2,P35606
4	0.0155	3176	3	3	1	0.001	TF:M01020_0	tf	1	Factor: Tbx5; motif: TNAGGTGTKV; match class: 0	1	Q9UBF2,P35606,Q9NTJ5
4	0.0156	3179	3	3	1	0.001	TF:M01197_0	tf	1	Factor: Elf5; motif: WNAAGGAARTW; match class: 0	1	Q9UBF2,P35606,Q9NTJ5
4	0.0165	3239	3	3	1	0.001	TF:M07378_0	tf	1	Factor: cdx; motif: NNTTTATNN; match class: 0	1	Q9UBF2,P35606,Q9NTJ5
4	0.0173	993	3	2	0.667	0.002	TF:M00001_0	tf	1	Factor: MyoD; motif: SRACAGGTGKYG; match class: 0	1	Q9UBF2,Q9NTJ5
4	0.019	27	3	1	0.333	0.037	GO:0052866	MF	1	phosphatidylinositol phosphate phosphatase activity	1	Q9NTJ5
4	0.0192	82	3	1	0.333	0.012	TF:M06271_0	tf	1	Factor: ZNF284; motif: NGGTCRGKAAGA; match class: 0	1	Q9NTJ5
4	0.0197	3440	3	3	1	0.001	TF:M04306_1	tf	1	Factor: DPRX; motif: NNGGATTANN; match class: 1	1	Q9UBF2,P35606,Q9NTJ5
4	0.0203	2260	3	3	1	0.001	GO:0012505	CC	1	endomembrane system	1	Q9UBF2,P35606,Q9NTJ5
4	0.0207	3498	3	3	1	0.001	TF:M07433_0	tf	1	Factor: TCF-1; motif: NNNSWWCAAAGN; match class: 0	1	Q9UBF2,P35606,Q9NTJ5
4	0.0241	103	3	1	0.333	0.01	TF:M00648_0	tf	1	Factor: MAF; motif: TRGRRGGAAGTKKSST; match class: 0	1	Q9NTJ5
4	0.0247	2412	3	3	1	0.001	GO:0044425	CC	1	membrane part	1	Q9UBF2,P35606,Q9NTJ5
4	0.026	1225	3	2	0.667	0.002	TF:M04398_0	tf	1	Factor: MEOX1; motif: NSTAATTANN; match class: 0	1	Q9UBF2,Q9NTJ5
4	0.0266	522	3	2	0.667	0.004	REAC:199991	rea	1	Membrane Trafficking	1	Q9UBF2,P35606
4	0.0269	115	3	1	0.333	0.009	TF:M07103_0	tf	1	Factor: JunB; motif: NRRTGASTCAK; match class: 0	1	Q9NTJ5
4	0.027	3821	3	3	1	0.001	TF:M04415_0	tf	1	Factor: NKX6-1; motif: NTMATTAA; match class: 0	1	Q9UBF2,P35606,Q9NTJ5
4	0.0273	3835	3	3	1	0.001	TF:M02909_0	tf	1	Factor: SOX4; motif: NNNNNAATTGTTNNNNN; match class: 0	1	Q9UBF2,P35606,Q9NTJ5
4	0.0281	3869	3	3	1	0.001	TF:M01718_1	tf	1	Factor: NF-AT2; motif: TTTCCWN; match class: 1	1	Q9UBF2,P35606,Q9NTJ5
4	0.0283	3879	3	3	1	0.001	TF:M03873_0	tf	1	Factor: HOXA10; motif: ANTTTATG; match class: 0	1	Q9UBF2,P35606,Q9NTJ5
4	0.0287	123	3	1	0.333	0.008	TF:M04181_1	tf	1	Factor: MYF6; motif: AACARCTGTT; match class: 1	1	Q9UBF2
4	0.0287	123	3	1	0.333	0.008	TF:M04570_0	tf	1	Factor: MSC; motif: AACAGCTGTT; match class: 0	1	Q9UBF2
4	0.0287	123	3	1	0.333	0.008	TF:M04181_0	tf	1	Factor: MYF6; motif: AACARCTGTT; match class: 0	1	Q9UBF2
4	0.0287	123	3	1	0.333	0.008	TF:M04570_1	tf	1	Factor: MSC; motif: AACAGCTGTT; match class: 1	1	Q9UBF2
4	0.0289	1294	3	2	0.667	0.002	TF:M04147_0	tf	1	Factor: TFAP2A; motif: NGCCYSAGGCN; match class: 0	1	P35606,Q9NTJ5
4	0.0293	549	3	2	0.667	0.004	REAC:5653656	rea	1	Vesicle-mediated transport	1	Q9UBF2,P35606
4	0.0298	1316	3	2	0.667	0.002	TF:M04182_0	tf	1	Factor: NEUROD2; motif: RMCATATGKY; match class: 0	1	Q9UBF2,Q9NTJ5
4	0.0313	134	3	1	0.333	0.007	TF:M04480_0	tf	1	Factor: NR4A2; motif: TTTAAAGGTCA; match class: 0	1	Q9UBF2
4	0.0324	139	3	1	0.333	0.007	TF:M05366_0	tf	1	Factor: Tbr-1; motif: TTNACACCTR; match class: 0	1	Q9NTJ5
4	0.0324	139	3	1	0.333	0.007	TF:M05495_0	tf	1	Factor: T-bet; motif: TTAACACCTA; match class: 0	1	Q9NTJ5
4	0.0324	139	3	1	0.333	0.007	TF:M05321_0	tf	1	Factor: TBR2; motif: TTNACACCTR; match class: 0	1	Q9NTJ5
4	0.0324	1374	3	2	0.667	0.001	TF:M00478_0	tf	1	Factor: Cdc5; motif: GATTTAACATAA; match class: 0	1	Q9UBF2,P35606
4	0.0336	759	3	2	0.667	0.003	GO:0098805	CC	1	whole membrane	1	Q9UBF2,P35606
4	0.0336	4107	3	3	1	0.001	TF:M00729_0	tf	1	Factor: Cdx-2; motif: ANANTTTTATKRCC; match class: 0	1	Q9UBF2,P35606,Q9NTJ5
4	0.0343	147	3	1	0.333	0.007	TF:M07091_0	tf	1	Factor: Fra-1; motif: RRTGASTCAKN; match class: 0	1	P35606
4	0.0349	150	3	1	0.333	0.007	TF:M06119_1	tf	1	Factor: ZNF254; motif: NAGGAAARTATM; match class: 1	1	Q9UBF2
4	0.0361	1453	3	2	0.667	0.001	TF:M04203_0	tf	1	Factor: CEBPE; motif: NTTRCGCAAY; match class: 0	1	Q9UBF2,Q9NTJ5
4	0.0367	4229	3	3	1	0.001	TF:M01250_1	tf	1	Factor: E2F-1; motif: CGTTTCNN; match class: 1	1	Q9UBF2,P35606,Q9NTJ5
4	0.0375	4260	3	3	1	0.001	TF:M00474_0	tf	1	Factor: FOXO1; motif: GNNTTGTTTACNTT; match class: 0	1	Q9UBF2,P35606,Q9NTJ5
4	0.0379	163	3	1	0.333	0.006	TF:M06513_0	tf	1	Factor: ZFP90; motif: NSGTTKGGCMGM; match class: 0	1	Q9UBF2
4	0.0386	4302	3	3	1	0.001	TF:M04402_1	tf	1	Factor: MIXL1; motif: NNYAATTANN; match class: 1	1	Q9UBF2,P35606,Q9NTJ5
4	0.0394	4332	3	3	1	0.001	TF:M04073_0	tf	1	Factor: POU2F2; motif: NWTRMATATKCAWN; match class: 0	1	Q9UBF2,P35606,Q9NTJ5
4	0.04	172	3	1	0.333	0.006	TF:M04314_1	tf	1	Factor: EMX2; motif: NNTAATTANN; match class: 1	1	Q9NTJ5
4	0.04	4354	3	3	1	0.001	TF:M04334_1	tf	1	Factor: HMX2; motif: ANCAMTTAANN; match class: 1	1	Q9UBF2,P35606,Q9NTJ5
4	0.0416	179	3	1	0.333	0.006	TF:M05492_0	tf	1	Factor: NKX1-2; motif: WTAATAAGGA; match class: 0	1	P35606
4	0.0422	1576	3	2	0.667	0.001	TF:M00086_1	tf	1	Factor: Ik-1; motif: NHNTGGGAATRCC; match class: 1	1	P35606,Q9NTJ5
4	0.043	185	3	1	0.333	0.005	TF:M06608_0	tf	1	Factor: ZNF486; motif: NGRGGCTTGGGA; match class: 0	1	P35606
4	0.0442	1616	3	2	0.667	0.001	TF:M03833_1	tf	1	Factor: NKX3A; motif: NCACTTANTYN; match class: 1	1	Q9UBF2,P35606
4	0.0444	191	3	1	0.333	0.005	TF:M06688_0	tf	1	Factor: ZFP; motif: GACAAAACGA; match class: 0	1	Q9NTJ5
4	0.0444	191	3	1	0.333	0.005	TF:M04323_1	tf	1	Factor: GBX2; motif: TAATTGNNCAATTA; match class: 1	1	Q9NTJ5
4	0.0448	1626	3	2	0.667	0.001	TF:M06119_0	tf	1	Factor: ZNF254; motif: NAGGAAARTATM; match class: 0	1	Q9UBF2,Q9NTJ5
4	0.0464	200	3	1	0.333	0.005	TF:M07403_0	tf	1	Factor: FOXP2; motif: NWGTAAACARN; match class: 0	1	P35606
4	0.0464	4575	3	3	1	0.001	TF:M04443_1	tf	1	Factor: UNCX; motif: NYAATTAN; match class: 1	1	Q9UBF2,P35606,Q9NTJ5
4	0.0478	910	3	2	0.667	0.002	GO:0097708	CC	1	intracellular vesicle	1	Q9UBF2,P35606
4	0.0486	712	3	2	0.667	0.003	REAC:597592	rea	1	Post-translational protein modification	1	Q9UBF2,P35606
4	0.0491	212	3	1	0.333	0.005	TF:M05770_0	tf	1	Factor: ZNFpT1; motif: GTWTTTTCGA; match class: 0	1	Q9UBF2
4	0.0494	213	3	1	0.333	0.005	TF:M04417_1	tf	1	Factor: NOTO; motif: NYTAATTANN; match class: 1	1	Q9NTJ5
4	0.05	11	3	1	0.333	0.091	CORUM:5230	cor	1	CHUK-NFKB2-REL-IKBKG-SPAG9-NFKB1-NFKBIE-COPB2-TNIP1-NFKBIA-RELA-TNIP2 complex	1	P35606
4	0.05	931	3	2	0.667	0.002	GO:0031410	CC	1	cytoplasmic vesicle	1	Q9UBF2,P35606
4	0.05	68	3	1	0.333	0.015	REAC:1483255	rea	1	PI Metabolism	1	Q9NTJ5
5	0.00199	331	3	2	0.667	0.006	TF:M07308_1	tf	1	Factor: Sox2; motif: NNNANAACAAWGRNN; match class: 1	1	O60869,Q9BY44
5	0.0041	2	3	1	0.333	0.5	GO:0045504	MF	1	dynein heavy chain binding	1	Q9Y6G9
5	0.00417	481	3	2	0.667	0.004	TF:M01272_0	tf	1	Factor: SOX2; motif: NNNNCCWTTGTTWTKN; match class: 0	1	O60869,Q9Y6G9
5	0.00447	19	3	1	0.333	0.053	TF:M05967_0	tf	1	Factor: ZFP30; motif: KGGTWTACCAAA; match class: 0	1	Q9Y6G9
5	0.00615	3	3	1	0.333	0.333	GO:0005850	CC	1	eukaryotic translation initiation factor 2 complex	1	Q9BY44
5	0.00635	27	3	1	0.333	0.037	TF:M06269_0	tf	1	Factor: ZNF569; motif: NGTGTTAAAAAA; match class: 0	1	Q9Y6G9
5	0.00799	34	3	1	0.333	0.029	TF:M06729_0	tf	1	Factor: ZNF282; motif: CTGGGGWAGTTG; match class: 0	1	Q9BY44
5	0.00926	2674	3	3	1	0.001	TF:M07308_0	tf	1	Factor: Sox2; motif: NNNANAACAAWGRNN; match class: 0	1	O60869,Q9Y6G9,Q9BY44
5	0.0113	2861	3	3	1	0.001	TF:M02053_0	tf	1	Factor: ELF1; motif: NCCGGAARTN; match class: 0	1	O60869,Q9Y6G9,Q9BY44
5	0.012	2470	3	3	1	0.001	HPA:026010_02	hpa	1	ovary; follicle cells[Uncertain,Medium]	1	O60869,Q9Y6G9,Q9BY44
5	0.0122	1336	3	3	1	0.002	GO:0003723	MF	1	RNA binding	1	O60869,Q9Y6G9,Q9BY44
5	0.0127	54	3	1	0.333	0.019	TF:M05980_0	tf	1	Factor: zfp64; motif: NATACGGMTC; match class: 0	1	Q9BY44
5	0.0132	3009	3	3	1	0.001	TF:M01590_1	tf	1	Factor: SMAD1; motif: NANRACAAARGN; match class: 1	1	O60869,Q9Y6G9,Q9BY44
5	0.0143	7	3	1	0.333	0.143	GO:0090267	BP	1	positive regulation of mitotic cell cycle spindle assembly checkpoint	1	Q9Y6G9
5	0.0145	62	3	1	0.333	0.016	TF:M01163_0	tf	1	Factor: Elk-1; motif: AACCGGAAGTR; match class: 0	1	Q9BY44
5	0.0148	63	3	1	0.333	0.016	TF:M06189_0	tf	1	Factor: ZNF91; motif: KGKTAGGRCAKA; match class: 0	1	O60869
5	0.0157	67	3	1	0.333	0.015	TF:M06624_0	tf	1	Factor: ZNF2; motif: NSATCGATCCGA; match class: 0	1	O60869
5	0.0164	8	3	1	0.333	0.125	GO:0090232	BP	1	positive regulation of spindle checkpoint	1	Q9Y6G9
5	0.0166	972	3	2	0.667	0.002	TF:M07432_1	tf	1	Factor: Sox2; motif: NNNNNAACAAWGN; match class: 1	1	O60869,Q9BY44
5	0.0173	993	3	2	0.667	0.002	TF:M00001_0	tf	1	Factor: MyoD; motif: SRACAGGTGKYG; match class: 0	1	O60869,Q9BY44
5	0.0178	76	3	1	0.333	0.013	TF:M01208_1	tf	1	Factor: FLI-1; motif: CMGGAWGTSAN; match class: 1	1	Q9BY44
5	0.018	3335	3	3	1	0.001	TF:M02017_0	tf	1	Factor: HSF1; motif: GAANNTTCTRGNAN; match class: 0	1	O60869,Q9Y6G9,Q9BY44
5	0.018	77	3	1	0.333	0.013	TF:M04223_1	tf	1	Factor: NFIL3; motif: NRTTACRTAAYN; match class: 1	1	Q9BY44
5	0.0184	9	3	1	0.333	0.111	GO:1901978	BP	1	positive regulation of cell cycle checkpoint	1	Q9Y6G9
5	0.0185	872	3	2	0.667	0.002	HPA:040020_02	hpa	1	soft tissue 2; chondrocytes[Uncertain,Medium]	1	Q9Y6G9,Q9BY44
5	0.0185	79	3	1	0.333	0.013	TF:M03974_1	tf	1	Factor: ERF; motif: ACCGGAAGTR; match class: 1	1	Q9BY44
5	0.0188	1037	3	2	0.667	0.002	TF:M07281_0	tf	1	Factor: EKLF; motif: NCCMCACCCW; match class: 0	1	O60869,Q9BY44
5	0.019	1042	3	2	0.667	0.002	TF:M00672_0	tf	1	Factor: TEF; motif: ATGTTWAYATAA; match class: 0	1	Q9Y6G9,Q9BY44
5	0.0216	3547	3	3	1	0.001	TF:M00413_0	tf	1	Factor: AREB6; motif: WNWCACCTGWNN; match class: 0	1	O60869,Q9Y6G9,Q9BY44
5	0.0218	93	3	1	0.333	0.011	TF:M05540_0	tf	1	Factor: ZBTB34; motif: NATAGGRATAT; match class: 0	1	Q9Y6G9
5	0.0218	93	3	1	0.333	0.011	TF:M00260_1	tf	1	Factor: HLF; motif: GTTACRYAAT; match class: 1	1	Q9BY44
5	0.0218	93	3	1	0.333	0.011	TF:M06674_0	tf	1	Factor: znf587; motif: NGGGRCTGATGA; match class: 0	1	Q9Y6G9
5	0.0225	11	3	1	0.333	0.091	GO:1903504	BP	1	regulation of mitotic spindle checkpoint	1	Q9Y6G9
5	0.0225	11	3	1	0.333	0.091	GO:0090266	BP	1	regulation of mitotic cell cycle spindle assembly checkpoint	1	Q9Y6G9
5	0.0227	97	3	1	0.333	0.01	TF:M07420_1	tf	1	Factor: HES-1; motif: NCTNGTGN; match class: 1	1	Q9BY44
5	0.0234	100	3	1	0.333	0.01	TF:M06551_0	tf	1	Factor: znf417; motif: NGGGRCTGATGA; match class: 0	1	Q9Y6G9
5	0.0236	3653	3	3	1	0.001	TF:M01247_1	tf	1	Factor: Nanog; motif: NNWNNANAACAAWRGNNNNN; match class: 1	1	O60869,Q9Y6G9,Q9BY44
5	0.0241	103	3	1	0.333	0.01	TF:M03985_1	tf	1	Factor: ETV6; motif: NSCGGAAGTR; match class: 1	1	Q9BY44
5	0.0245	105	3	1	0.333	0.01	TF:M00954_0	tf	1	Factor: PR; motif: NNNNNNGGNACRNNNTGTTCTNNNNNN; match class: 0	1	Q9Y6G9
5	0.025	107	3	1	0.333	0.009	TF:M00241_1	tf	1	Factor: Nkx2-5; motif: CWTAATTG; match class: 1	1	Q9BY44
5	0.0266	13	3	1	0.333	0.077	GO:0005868	CC	1	cytoplasmic dynein complex	1	Q9Y6G9
5	0.028	120	3	1	0.333	0.008	TF:M06463_0	tf	1	Factor: ZNF595; motif: NGKGGCGGCMGM; match class: 0	1	O60869
5	0.0287	14	3	1	0.333	0.071	GO:0090231	BP	1	regulation of spindle checkpoint	1	Q9Y6G9
5	0.0294	126	3	1	0.333	0.008	TF:M00045_0	tf	1	Factor: E4BP4; motif: NRTTAYGTAAYN; match class: 0	1	Q9BY44
5	0.0299	1317	3	2	0.667	0.002	TF:M01208_0	tf	1	Factor: FLI-1; motif: CMGGAWGTSAN; match class: 0	1	O60869,Q9BY44
5	0.0349	381	3	2	0.667	0.005	MI:hsa-miR-622	mi	1	MI:hsa-miR-622	1	O60869,Q9BY44
5	0.0349	381	3	2	0.667	0.005	MI:hsa-miR-511	mi	1	MI:hsa-miR-511	1	O60869,Q9BY44
5	0.0356	153	3	1	0.333	0.007	TF:M03886_1	tf	1	Factor: Sox2; motif: NNCCWTTGTTNTKN; match class: 1	1	O60869
5	0.0358	3559	3	3	1	0.001	HPA:035010_02	hpa	1	skin 1; Langerhans[Uncertain,Medium]	1	O60869,Q9Y6G9,Q9BY44
5	0.0367	4229	3	3	1	0.001	TF:M01250_1	tf	1	Factor: E2F-1; motif: CGTTTCNN; match class: 1	1	O60869,Q9Y6G9,Q9BY44
5	0.037	159	3	1	0.333	0.006	TF:M06705_0	tf	1	Factor: PRDM9; motif: NRGGCAGTRGGA; match class: 0	1	O60869
5	0.0379	397	3	2	0.667	0.005	MI:hsa-miR-203	mi	1	MI:hsa-miR-203	1	O60869,Q9BY44
5	0.0387	4307	3	3	1	0.001	TF:M00172_0	tf	1	Factor: AP-1; motif: RSTGACTNMNW; match class: 0	1	O60869,Q9Y6G9,Q9BY44
5	0.0402	409	3	2	0.667	0.005	MI:hsa-miR-375	mi	1	MI:hsa-miR-375	1	O60869,Q9BY44
5	0.0404	3704	3	3	1	0.001	HPA:026010_01	hpa	1	ovary; follicle cells[Uncertain,Low]	1	O60869,Q9Y6G9,Q9BY44
5	0.0409	4387	3	3	1	0.001	TF:M07432_0	tf	1	Factor: Sox2; motif: NNNNNAACAAWGN; match class: 0	1	O60869,Q9Y6G9,Q9BY44
5	0.0409	20	3	1	0.333	0.05	GO:0043388	BP	1	positive regulation of DNA binding	1	O60869
5	0.0417	4414	3	3	1	0.001	TF:M00188_0	tf	1	Factor: AP-1; motif: RGTGACTMANN; match class: 0	1	O60869,Q9Y6G9,Q9BY44
5	0.0423	182	3	1	0.333	0.005	TF:M06292_0	tf	1	Factor: ZNF766; motif: NCGTGAAGGAAA; match class: 0	1	Q9BY44
5	0.0427	184	3	1	0.333	0.005	TF:M05438_0	tf	1	Factor: Osx; motif: WGGGCGGGTS; match class: 0	1	Q9Y6G9
5	0.0437	188	3	1	0.333	0.005	TF:M04212_1	tf	1	Factor: HLF; motif: NNTTACRTAAYN; match class: 1	1	Q9BY44
5	0.0445	431	3	2	0.667	0.005	MI:hsa-miR-29a*	mi	1	MI:hsa-miR-29a*	1	O60869,Q9BY44
5	0.0448	1380	3	2	0.667	0.001	HPA:040020_01	hpa	1	soft tissue 2; chondrocytes[Uncertain,Low]	1	Q9Y6G9,Q9BY44
5	0.045	194	3	1	0.333	0.005	TF:M00957_0	tf	1	Factor: PR; motif: NNNNNNRGNACNNKNTGTTCTNNNNNN; match class: 0	1	Q9Y6G9
5	0.0471	23	3	1	0.333	0.043	GO:0045502	MF	1	dynein binding	1	Q9Y6G9
5	0.0471	23	3	1	0.333	0.043	GO:0007094	BP	1	mitotic spindle assembly checkpoint	1	Q9Y6G9
5	0.0472	444	3	2	0.667	0.005	MI:hsa-miR-507	mi	1	MI:hsa-miR-507	1	Q9Y6G9,Q9BY44
5	0.0472	2096	3	3	1	0.001	GO:0043234	CC	1	protein complex	1	O60869,Q9Y6G9,Q9BY44
5	0.0472	4602	3	3	1	0.001	TF:M01855_1	tf	1	Factor: AHR; motif: CACGCN; match class: 1	1	O60869,Q9Y6G9,Q9BY44
5	0.0484	1694	3	2	0.667	0.001	TF:M03886_0	tf	1	Factor: Sox2; motif: NNCCWTTGTTNTKN; match class: 0	1	O60869,Q9Y6G9
5	0.0486	3939	3	3	1	0.001	HPA:009030_02	hpa	1	colon; peripheral nerve/ganglion[Uncertain,Medium]	1	O60869,Q9Y6G9,Q9BY44
5	0.0487	210	3	1	0.333	0.005	TF:M06245_0	tf	1	Factor: ZNF763; motif: NGAATAAGCCNT; match class: 0	1	O60869
5	0.0491	24	3	1	0.333	0.042	GO:0030286	CC	1	dynein complex	1	Q9Y6G9
5	0.0491	24	3	1	0.333	0.042	GO:0071173	BP	1	spindle assembly checkpoint	1	Q9Y6G9
5	0.05	1723	3	2	0.667	0.001	TF:M02069_0	tf	1	Factor: Erm; motif: ACCGGAAGTN; match class: 0	1	O60869,Q9BY44
5	0.05	2136	3	3	1	0.001	GO:0003676	MF	1	nucleic acid binding	1	O60869,Q9Y6G9,Q9BY44
5	0.05	457	3	2	0.667	0.004	MI:mmu-miR-713	mi	1	MI:mmu-miR-713	1	O60869,Q9BY44
6	0.000354	1	2	1	0.5	1	GO:0006343	BP	1	establishment of chromatin silencing	1	Q96EB6
6	0.000354	1	2	1	0.5	1	GO:0071441	BP	1	negative regulation of histone H3-K14 acetylation	1	Q96EB6
6	0.000354	1	2	1	0.5	1	GO:2000654	BP	1	regulation of cellular response to testosterone stimulus	1	Q96EB6
6	0.000354	1	2	1	0.5	1	GO:2000655	BP	1	negative regulation of cellular response to testosterone stimulus	1	Q96EB6
6	0.000354	1	2	1	0.5	1	GO:0000720	BP	1	pyrimidine dimer repair by nucleotide-excision repair	1	Q96EB6
6	0.000709	2	2	1	0.5	0.5	GO:0031392	BP	1	regulation of prostaglandin biosynthetic process	1	Q96EB6
6	0.000709	2	2	1	0.5	0.5	GO:0043398	MF	1	HLH domain binding	1	Q96EB6
6	0.000709	2	2	1	0.5	0.5	GO:1904177	BP	1	regulation of adipose tissue development	1	Q96EB6
6	0.000709	2	2	1	0.5	0.5	GO:0006344	BP	1	maintenance of chromatin silencing	1	Q96EB6
6	0.000709	2	2	1	0.5	0.5	GO:1904179	BP	1	positive regulation of adipose tissue development	1	Q96EB6
6	0.000709	2	2	1	0.5	0.5	GO:2000619	BP	1	negative regulation of histone H4-K16 acetylation	1	Q96EB6
6	0.000709	2	2	1	0.5	0.5	GO:0031393	BP	1	negative regulation of prostaglandin biosynthetic process	1	Q96EB6
6	0.000709	2	2	1	0.5	0.5	GO:0045348	BP	1	positive regulation of MHC class II biosynthetic process	1	Q96EB6
6	0.000709	2	2	1	0.5	0.5	GO:0032129	MF	1	histone deacetylase activity (H3-K9 specific)	1	Q96EB6
6	0.000709	2	2	1	0.5	0.5	GO:0046969	MF	1	NAD-dependent histone deacetylase activity (H3-K9 specific)	1	Q96EB6
6	0.000709	2	2	1	0.5	0.5	GO:2001279	BP	1	regulation of unsaturated fatty acid biosynthetic process	1	Q96EB6
6	0.000709	2	2	1	0.5	0.5	GO:0046628	BP	1	positive regulation of insulin receptor signaling pathway	1	Q96EB6
6	0.000709	2	2	1	0.5	0.5	GO:0006290	BP	1	pyrimidine dimer repair	1	Q96EB6
6	0.000709	2	2	1	0.5	0.5	GO:0006642	BP	1	triglyceride mobilization	1	Q96EB6
6	0.00072	217	2	2	1	0.009	GO:0006260	BP	1	DNA replication	1	Q96EB6,Q8NAP3
6	0.000852	236	2	2	1	0.008	GO:0051052	BP	1	regulation of DNA metabolic process	1	Q96EB6,Q8NAP3
6	0.00106	3	2	1	0.5	0.333	GO:0034390	BP	1	smooth muscle cell apoptotic process	1	Q96EB6
6	0.00106	3	2	1	0.5	0.333	GO:0090241	BP	1	negative regulation of histone H4 acetylation	1	Q96EB6
6	0.00106	3	2	1	0.5	0.333	GO:2000111	BP	1	positive regulation of macrophage apoptotic process	1	Q96EB6
6	0.00106	3	2	1	0.5	0.333	GO:0051097	BP	1	negative regulation of helicase activity	1	Q96EB6
6	0.00106	3	2	1	0.5	0.333	GO:0033574	BP	1	response to testosterone	1	Q96EB6
6	0.00106	3	2	1	0.5	0.333	GO:0045346	BP	1	regulation of MHC class II biosynthetic process	1	Q96EB6
6	0.00106	3	2	1	0.5	0.333	GO:0071394	BP	1	cellular response to testosterone stimulus	1	Q96EB6
6	0.00106	3	2	1	0.5	0.333	GO:0045342	BP	1	MHC class II biosynthetic process	1	Q96EB6
6	0.00106	3	2	1	0.5	0.333	GO:0035356	BP	1	cellular triglyceride homeostasis	1	Q96EB6
6	0.00106	3	2	1	0.5	0.333	GO:0034391	BP	1	regulation of smooth muscle cell apoptotic process	1	Q96EB6
6	0.00106	3	2	1	0.5	0.333	GO:0090335	BP	1	regulation of brown fat cell differentiation	1	Q96EB6
6	0.00106	3	2	1	0.5	0.333	GO:0071440	BP	1	regulation of histone H3-K14 acetylation	1	Q96EB6
6	0.00106	3	2	1	0.5	0.333	GO:1990254	MF	1	keratin filament binding	1	Q96EB6
6	0.00108	419	2	2	1	0.005	TF:M05469_0	tf	1	Factor: Sall1; motif: CAWTGCGYA; match class: 0	1	Q96EB6,Q8NAP3
6	0.00142	4	2	1	0.5	0.25	GO:0033553	CC	1	rDNA heterochromatin	1	Q96EB6
6	0.00142	4	2	1	0.5	0.25	GO:0017136	MF	1	NAD-dependent histone deacetylase activity	1	Q96EB6
6	0.00142	4	2	1	0.5	0.25	GO:2000481	BP	1	positive regulation of cAMP-dependent protein kinase activity	1	Q96EB6
6	0.00142	4	2	1	0.5	0.25	GO:0070857	BP	1	regulation of bile acid biosynthetic process	1	Q96EB6
6	0.00142	4	2	1	0.5	0.25	GO:0044154	BP	1	histone H3-K14 acetylation	1	Q96EB6
6	0.00142	4	2	1	0.5	0.25	GO:2000774	BP	1	positive regulation of cellular senescence	1	Q96EB6
6	0.00142	4	2	1	0.5	0.25	GO:0050872	BP	1	white fat cell differentiation	1	Q96EB6
6	0.00142	4	2	1	0.5	0.25	GO:0033034	BP	1	positive regulation of myeloid cell apoptotic process	1	Q96EB6
6	0.00177	5	2	1	0.5	0.2	GO:0051574	BP	1	positive regulation of histone H3-K9 methylation	1	Q96EB6
6	0.00177	5	2	1	0.5	0.2	GO:0034979	MF	1	NAD-dependent protein deacetylase activity	1	Q96EB6
6	0.00177	5	2	1	0.5	0.2	GO:1904251	BP	1	regulation of bile acid metabolic process	1	Q96EB6
6	0.00177	5	2	1	0.5	0.2	GO:2000109	BP	1	regulation of macrophage apoptotic process	1	Q96EB6
6	0.00177	5	2	1	0.5	0.2	GO:0090343	BP	1	positive regulation of cell aging	1	Q96EB6
6	0.00177	5	2	1	0.5	0.2	GO:2000773	BP	1	negative regulation of cellular senescence	1	Q96EB6
6	0.00177	5	2	1	0.5	0.2	GO:0090400	BP	1	stress-induced premature senescence	1	Q96EB6
6	0.00177	5	2	1	0.5	0.2	GO:2000618	BP	1	regulation of histone H4-K16 acetylation	1	Q96EB6
6	0.00213	6	2	1	0.5	0.167	GO:0000012	BP	1	single strand break repair	1	Q96EB6
6	0.00213	6	2	1	0.5	0.167	GO:2000480	BP	1	negative regulation of cAMP-dependent protein kinase activity	1	Q96EB6
6	0.00213	6	2	1	0.5	0.167	GO:0010934	BP	1	macrophage cytokine production	1	Q96EB6
6	0.00213	6	2	1	0.5	0.167	GO:0071888	BP	1	macrophage apoptotic process	1	Q96EB6
6	0.00213	6	2	1	0.5	0.167	GO:0035358	BP	1	regulation of peroxisome proliferator activated receptor signaling pathway	1	Q96EB6
6	0.00213	6	2	1	0.5	0.167	GO:0033210	BP	1	leptin-mediated signaling pathway	1	Q96EB6
6	0.00213	6	2	1	0.5	0.167	GO:0055089	BP	1	fatty acid homeostasis	1	Q96EB6
6	0.00248	7	2	1	0.5	0.143	GO:0031937	BP	1	positive regulation of chromatin silencing	1	Q96EB6
6	0.00248	7	2	1	0.5	0.143	GO:0032071	BP	1	regulation of endodeoxyribonuclease activity	1	Q96EB6
6	0.00248	7	2	1	0.5	0.143	GO:0005677	CC	1	chromatin silencing complex	1	Q96EB6
6	0.00248	7	2	1	0.5	0.143	GO:1900078	BP	1	positive regulation of cellular response to insulin stimulus	1	Q96EB6
6	0.00248	7	2	1	0.5	0.143	GO:0050873	BP	1	brown fat cell differentiation	1	Q96EB6
6	0.00248	7	2	1	0.5	0.143	GO:0006925	BP	1	inflammatory cell apoptotic process	1	Q96EB6
6	0.00248	7	2	1	0.5	0.143	GO:0044320	BP	1	cellular response to leptin stimulus	1	Q96EB6
6	0.00248	7	2	1	0.5	0.143	GO:0034983	BP	1	peptidyl-lysine deacetylation	1	Q96EB6
6	0.00283	18	2	1	0.5	0.056	TF:M06374_0	tf	1	Factor: ZNF626; motif: CCTGCTGAWGSA; match class: 0	1	Q8NAP3
6	0.00283	8	2	1	0.5	0.125	GO:0061082	BP	1	myeloid leukocyte cytokine production	1	Q96EB6
6	0.00283	8	2	1	0.5	0.125	GO:0019215	MF	1	intermediate filament binding	1	Q96EB6
6	0.00283	8	2	1	0.5	0.125	GO:0090344	BP	1	negative regulation of cell aging	1	Q96EB6
6	0.00283	8	2	1	0.5	0.125	GO:0033032	BP	1	regulation of myeloid cell apoptotic process	1	Q96EB6
6	0.00283	8	2	1	0.5	0.125	GO:0044321	BP	1	response to leptin	1	Q96EB6
6	0.00283	8	2	1	0.5	0.125	GO:0033158	BP	1	regulation of protein import into nucleus, translocation	1	Q96EB6
6	0.00283	8	2	1	0.5	0.125	GO:0032070	BP	1	regulation of deoxyribonuclease activity	1	Q96EB6
6	0.00319	9	2	1	0.5	0.111	GO:0051095	BP	1	regulation of helicase activity	1	Q96EB6
6	0.00319	9	2	1	0.5	0.111	GO:0045717	BP	1	negative regulation of fatty acid biosynthetic process	1	Q96EB6
6	0.00319	9	2	1	0.5	0.111	GO:0070914	BP	1	UV-damage excision repair	1	Q96EB6
6	0.00319	9	2	1	0.5	0.111	GO:0035067	BP	1	negative regulation of histone acetylation	1	Q96EB6
6	0.00319	9	2	1	0.5	0.111	GO:0060766	BP	1	negative regulation of androgen receptor signaling pathway	1	Q96EB6
6	0.00319	9	2	1	0.5	0.111	GO:0060612	BP	1	adipose tissue development	1	Q96EB6
6	0.00319	9	2	1	0.5	0.111	GO:0090239	BP	1	regulation of histone H4 acetylation	1	Q96EB6
6	0.00354	10	2	1	0.5	0.1	GO:0043518	BP	1	negative regulation of DNA damage response, signal transduction by p53 class mediator	1	Q96EB6
6	0.00354	10	2	1	0.5	0.1	GO:2000479	BP	1	regulation of cAMP-dependent protein kinase activity	1	Q96EB6
6	0.00354	10	2	1	0.5	0.1	GO:0033028	BP	1	myeloid cell apoptotic process	1	Q96EB6
6	0.00354	10	2	1	0.5	0.1	GO:0035357	BP	1	peroxisome proliferator activated receptor signaling pathway	1	Q96EB6
6	0.00354	10	2	1	0.5	0.1	GO:0000183	BP	1	chromatin silencing at rDNA	1	Q96EB6
6	0.00354	10	2	1	0.5	0.1	GO:2000757	BP	1	negative regulation of peptidyl-lysine acetylation	1	Q96EB6
6	0.00354	758	2	2	1	0.003	TF:M04318_1	tf	1	Factor: EN2; motif: NNYAATTANN; match class: 1	1	Q96EB6,Q8NAP3
6	0.0039	11	2	1	0.5	0.091	GO:1901984	BP	1	negative regulation of protein acetylation	1	Q96EB6
6	0.0039	11	2	1	0.5	0.091	GO:1902166	BP	1	negative regulation of intrinsic apoptotic signaling pathway in response to DNA damage by p53 class mediator	1	Q96EB6
6	0.0039	11	2	1	0.5	0.091	GO:1902165	BP	1	regulation of intrinsic apoptotic signaling pathway in response to DNA damage by p53 class mediator	1	Q96EB6
6	0.00408	516	2	2	1	0.004	GO:0045944	BP	1	positive regulation of transcription from RNA polymerase II promoter	1	Q96EB6,Q8NAP3
6	0.00416	821	2	2	1	0.002	TF:M02013_1	tf	1	Factor: HNF-1alpha; motif: RGTTAATNWTT; match class: 1	1	Q96EB6,Q8NAP3
6	0.00425	12	2	1	0.5	0.083	GO:0001516	BP	1	prostaglandin biosynthetic process	1	Q96EB6
6	0.00425	12	2	1	0.5	0.083	GO:0070932	BP	1	histone H3 deacetylation	1	Q96EB6
6	0.00425	12	2	1	0.5	0.083	GO:0010657	BP	1	muscle cell apoptotic process	1	Q96EB6
6	0.00425	12	2	1	0.5	0.083	GO:0046457	BP	1	prostanoid biosynthetic process	1	Q96EB6
6	0.00425	12	2	1	0.5	0.083	GO:0010660	BP	1	regulation of muscle cell apoptotic process	1	Q96EB6
6	0.00425	12	2	1	0.5	0.083	GO:0010875	BP	1	positive regulation of cholesterol efflux	1	Q96EB6
6	0.00425	12	2	1	0.5	0.083	GO:0051570	BP	1	regulation of histone H3-K9 methylation	1	Q96EB6
6	0.0046	13	2	1	0.5	0.077	GO:2000108	BP	1	positive regulation of leukocyte apoptotic process	1	Q96EB6
6	0.0046	13	2	1	0.5	0.077	GO:1902254	BP	1	negative regulation of intrinsic apoptotic signaling pathway by p53 class mediator	1	Q96EB6
6	0.0046	13	2	1	0.5	0.077	GO:0055090	BP	1	acylglycerol homeostasis	1	Q96EB6
6	0.0046	13	2	1	0.5	0.077	GO:0030225	BP	1	macrophage differentiation	1	Q96EB6
6	0.0046	13	2	1	0.5	0.077	GO:0070328	BP	1	triglyceride homeostasis	1	Q96EB6
6	0.00496	14	2	1	0.5	0.071	GO:0032376	BP	1	positive regulation of cholesterol transport	1	Q96EB6
6	0.00496	14	2	1	0.5	0.071	GO:0051019	MF	1	mitogen-activated protein kinase binding	1	Q96EB6
6	0.00496	14	2	1	0.5	0.071	GO:0010874	BP	1	regulation of cholesterol efflux	1	Q96EB6
6	0.00496	14	2	1	0.5	0.071	GO:0045922	BP	1	negative regulation of fatty acid metabolic process	1	Q96EB6
6	0.00496	14	2	1	0.5	0.071	GO:0032373	BP	1	positive regulation of sterol transport	1	Q96EB6
6	0.00496	14	2	1	0.5	0.071	GO:1902253	BP	1	regulation of intrinsic apoptotic signaling pathway by p53 class mediator	1	Q96EB6
6	0.00496	14	2	1	0.5	0.071	GO:0005719	CC	1	nuclear euchromatin	1	Q96EB6
6	0.00531	15	2	1	0.5	0.067	GO:2000772	BP	1	regulation of cellular senescence	1	Q96EB6
6	0.00531	15	2	1	0.5	0.067	GO:0006346	BP	1	methylation-dependent chromatin silencing	1	Q96EB6
6	0.00531	15	2	1	0.5	0.067	GO:0043425	MF	1	bHLH transcription factor binding	1	Q96EB6
6	0.00531	15	2	1	0.5	0.067	GO:1902176	BP	1	negative regulation of oxidative stress-induced intrinsic apoptotic signaling pathway	1	Q96EB6
6	0.00537	592	2	2	1	0.003	GO:0006974	BP	1	cellular response to DNA damage stimulus	1	Q96EB6,Q8NAP3
6	0.00566	16	2	1	0.5	0.062	GO:0008327	MF	1	methyl-CpG binding	1	Q8NAP3
6	0.00566	16	2	1	0.5	0.062	GO:0006699	BP	1	bile acid biosynthetic process	1	Q96EB6
6	0.00566	16	2	1	0.5	0.062	GO:0003950	MF	1	NAD+ ADP-ribosyltransferase activity	1	Q96EB6
6	0.00566	16	2	1	0.5	0.062	GO:0051567	BP	1	histone H3-K9 methylation	1	Q96EB6
6	0.00566	16	2	1	0.5	0.062	GO:0035098	CC	1	ESC/E(Z) complex	1	Q96EB6
6	0.00566	16	2	1	0.5	0.062	GO:0006693	BP	1	prostaglandin metabolic process	1	Q96EB6
6	0.00566	16	2	1	0.5	0.062	GO:0006692	BP	1	prostanoid metabolic process	1	Q96EB6
6	0.00588	619	2	2	1	0.003	GO:0045892	BP	1	negative regulation of transcription, DNA-templated	1	Q96EB6,Q8NAP3
6	0.00595	623	2	2	1	0.003	GO:1903507	BP	1	negative regulation of nucleic acid-templated transcription	1	Q96EB6,Q8NAP3
6	0.00602	17	2	1	0.5	0.059	GO:0000791	CC	1	euchromatin	1	Q96EB6
6	0.00612	632	2	2	1	0.003	GO:1902679	BP	1	negative regulation of RNA biosynthetic process	1	Q96EB6,Q8NAP3
6	0.00637	18	2	1	0.5	0.056	GO:0005720	CC	1	nuclear heterochromatin	1	Q96EB6
6	0.00642	647	2	2	1	0.003	GO:0042802	MF	1	identical protein binding	1	Q96EB6,Q8NAP3
6	0.00673	19	2	1	0.5	0.053	GO:0042304	BP	1	regulation of fatty acid biosynthetic process	1	Q96EB6
6	0.00673	19	2	1	0.5	0.053	GO:1901797	BP	1	negative regulation of signal transduction by p53 class mediator	1	Q96EB6
6	0.00673	19	2	1	0.5	0.053	GO:0090342	BP	1	regulation of cell aging	1	Q96EB6
6	0.00673	19	2	1	0.5	0.053	GO:1901655	BP	1	cellular response to ketone	1	Q96EB6
6	0.00673	19	2	1	0.5	0.053	GO:0031935	BP	1	regulation of chromatin silencing	1	Q96EB6
6	0.00673	19	2	1	0.5	0.053	GO:0032069	BP	1	regulation of nuclease activity	1	Q96EB6
6	0.00673	19	2	1	0.5	0.053	GO:1901570	BP	1	fatty acid derivative biosynthetic process	1	Q96EB6
6	0.00673	19	2	1	0.5	0.053	GO:0046456	BP	1	icosanoid biosynthetic process	1	Q96EB6
6	0.00682	667	2	2	1	0.003	GO:0051253	BP	1	negative regulation of RNA metabolic process	1	Q96EB6,Q8NAP3
6	0.00688	670	2	2	1	0.003	GO:0006259	BP	1	DNA metabolic process	1	Q96EB6,Q8NAP3
6	0.00708	20	2	1	0.5	0.05	GO:0032370	BP	1	positive regulation of lipid transport	1	Q96EB6
6	0.00708	20	2	1	0.5	0.05	GO:0060765	BP	1	regulation of androgen receptor signaling pathway	1	Q96EB6
6	0.00708	20	2	1	0.5	0.05	GO:0006471	BP	1	protein ADP-ribosylation	1	Q96EB6
6	0.00708	20	2	1	0.5	0.05	GO:0055081	BP	1	anion homeostasis	1	Q96EB6
6	0.00743	21	2	1	0.5	0.048	GO:0061647	BP	1	histone H3-K9 modification	1	Q96EB6
6	0.00743	21	2	1	0.5	0.048	GO:0008206	BP	1	bile acid metabolic process	1	Q96EB6
6	0.00743	21	2	1	0.5	0.048	GO:0050810	BP	1	regulation of steroid biosynthetic process	1	Q96EB6
6	0.00743	21	2	1	0.5	0.048	GO:1902230	BP	1	negative regulation of intrinsic apoptotic signaling pathway in response to DNA damage	1	Q96EB6
6	0.00743	21	2	1	0.5	0.048	GO:0043516	BP	1	regulation of DNA damage response, signal transduction by p53 class mediator	1	Q96EB6
6	0.00779	22	2	1	0.5	0.045	GO:0031648	BP	1	protein destabilization	1	Q96EB6
6	0.00779	22	2	1	0.5	0.045	GO:1902175	BP	1	regulation of oxidative stress-induced intrinsic apoptotic signaling pathway	1	Q96EB6
6	0.00779	22	2	1	0.5	0.045	GO:0051898	BP	1	negative regulation of protein kinase B signaling	1	Q96EB6
6	0.00779	22	2	1	0.5	0.045	GO:0033144	BP	1	negative regulation of intracellular steroid hormone receptor signaling pathway	1	Q96EB6
6	0.00779	22	2	1	0.5	0.045	GO:0031057	BP	1	negative regulation of histone modification	1	Q96EB6
6	0.00814	23	2	1	0.5	0.043	GO:0031062	BP	1	positive regulation of histone methylation	1	Q96EB6
6	0.00814	23	2	1	0.5	0.043	GO:0045599	BP	1	negative regulation of fat cell differentiation	1	Q96EB6
6	0.00814	23	2	1	0.5	0.043	GO:1900408	BP	1	negative regulation of cellular response to oxidative stress	1	Q96EB6
6	0.00814	23	2	1	0.5	0.043	GO:1903202	BP	1	negative regulation of oxidative stress-induced cell death	1	Q96EB6
6	0.00814	23	2	1	0.5	0.043	GO:0090568	CC	1	nuclear transcriptional repressor complex	1	Q96EB6
6	0.00814	23	2	1	0.5	0.043	GO:1902883	BP	1	negative regulation of response to oxidative stress	1	Q96EB6
6	0.00814	23	2	1	0.5	0.043	GO:0005637	CC	1	nuclear inner membrane	1	Q96EB6
6	0.00842	741	2	2	1	0.003	GO:1903508	BP	1	positive regulation of nucleic acid-templated transcription	1	Q96EB6,Q8NAP3
6	0.00842	741	2	2	1	0.003	GO:0045893	BP	1	positive regulation of transcription, DNA-templated	1	Q96EB6,Q8NAP3
6	0.00849	24	2	1	0.5	0.042	GO:0043984	BP	1	histone H4-K16 acetylation	1	Q96EB6
6	0.00849	24	2	1	0.5	0.042	GO:1902229	BP	1	regulation of intrinsic apoptotic signaling pathway in response to DNA damage	1	Q96EB6
6	0.0087	753	2	2	1	0.003	GO:0045934	BP	1	negative regulation of nucleobase-containing compound metabolic process	1	Q96EB6,Q8NAP3
6	0.00884	1197	2	2	1	0.002	TF:M04405_0	tf	1	Factor: MSX1; motif: NCAATTAN; match class: 0	1	Q96EB6,Q8NAP3
6	0.00885	25	2	1	0.5	0.04	GO:0046626	BP	1	regulation of insulin receptor signaling pathway	1	Q96EB6
6	0.00885	25	2	1	0.5	0.04	GO:0032374	BP	1	regulation of cholesterol transport	1	Q96EB6
6	0.00885	25	2	1	0.5	0.04	GO:0051055	BP	1	negative regulation of lipid biosynthetic process	1	Q96EB6
6	0.00885	25	2	1	0.5	0.04	GO:0032371	BP	1	regulation of sterol transport	1	Q96EB6
6	0.00891	762	2	2	1	0.003	GO:1902680	BP	1	positive regulation of RNA biosynthetic process	1	Q96EB6,Q8NAP3
6	0.00894	57	2	1	0.5	0.018	TF:M01650_0	tf	1	Factor: PNR; motif: RAGRTCAAARRTCA; match class: 0	1	Q8NAP3
6	0.00898	765	2	2	1	0.003	GO:2000113	BP	1	negative regulation of cellular macromolecule biosynthetic process	1	Q96EB6,Q8NAP3
6	0.0092	26	2	1	0.5	0.038	GO:0000060	BP	1	protein import into nucleus, translocation	1	Q96EB6
6	0.0092	26	2	1	0.5	0.038	GO:0042771	BP	1	intrinsic apoptotic signaling pathway in response to DNA damage by p53 class mediator	1	Q96EB6
6	0.00955	27	2	1	0.5	0.037	GO:0010883	BP	1	regulation of lipid storage	1	Q96EB6
6	0.00955	27	2	1	0.5	0.037	GO:0032007	BP	1	negative regulation of TOR signaling	1	Q96EB6
6	0.0096	791	2	2	1	0.003	GO:0051254	BP	1	positive regulation of RNA metabolic process	1	Q96EB6,Q8NAP3
6	0.00967	794	2	2	1	0.003	GO:0010558	BP	1	negative regulation of macromolecule biosynthetic process	1	Q96EB6,Q8NAP3
6	0.00991	28	2	1	0.5	0.036	GO:0002821	BP	1	positive regulation of adaptive immune response	1	Q96EB6
6	0.00991	28	2	1	0.5	0.036	GO:0006636	BP	1	unsaturated fatty acid biosynthetic process	1	Q96EB6
6	0.0103	29	2	1	0.5	0.034	GO:0014068	BP	1	positive regulation of phosphatidylinositol 3-kinase signaling	1	Q96EB6
6	0.0104	822	2	2	1	0.002	GO:0031327	BP	1	negative regulation of cellular biosynthetic process	1	Q96EB6,Q8NAP3
6	0.0106	30	2	1	0.5	0.033	GO:0016239	BP	1	positive regulation of macroautophagy	1	Q96EB6
6	0.0106	30	2	1	0.5	0.033	GO:1900076	BP	1	regulation of cellular response to insulin stimulus	1	Q96EB6
6	0.0106	30	2	1	0.5	0.033	GO:1905268	BP	1	negative regulation of chromatin organization	1	Q96EB6
6	0.0106	30	2	1	0.5	0.033	GO:0033344	BP	1	cholesterol efflux	1	Q96EB6
6	0.0106	30	2	1	0.5	0.033	GO:0035065	BP	1	regulation of histone acetylation	1	Q96EB6
6	0.0107	834	2	2	1	0.002	GO:0009890	BP	1	negative regulation of biosynthetic process	1	Q96EB6,Q8NAP3
6	0.011	31	2	1	0.5	0.032	GO:2000756	BP	1	regulation of peptidyl-lysine acetylation	1	Q96EB6
6	0.011	31	2	1	0.5	0.032	GO:0008631	BP	1	intrinsic apoptotic signaling pathway in response to oxidative stress	1	Q96EB6
6	0.0111	852	2	2	1	0.002	GO:0051172	BP	1	negative regulation of nitrogen compound metabolic process	1	Q96EB6,Q8NAP3
6	0.0113	32	2	1	0.5	0.031	GO:0002367	BP	1	cytokine production involved in immune response	1	Q96EB6
6	0.0114	861	2	2	1	0.002	GO:0010629	BP	1	negative regulation of gene expression	1	Q96EB6,Q8NAP3
6	0.0117	33	2	1	0.5	0.03	GO:0001938	BP	1	positive regulation of endothelial cell proliferation	1	Q96EB6
6	0.0117	33	2	1	0.5	0.03	GO:1901654	BP	1	response to ketone	1	Q96EB6
6	0.0117	33	2	1	0.5	0.03	GO:0070301	BP	1	cellular response to hydrogen peroxide	1	Q96EB6
6	0.0117	33	2	1	0.5	0.03	GO:0090398	BP	1	cellular senescence	1	Q96EB6
6	0.012	34	2	1	0.5	0.029	GO:1901983	BP	1	regulation of protein acetylation	1	Q96EB6
6	0.012	34	2	1	0.5	0.029	GO:0071479	BP	1	cellular response to ionizing radiation	1	Q96EB6
6	0.012	34	2	1	0.5	0.029	GO:1903201	BP	1	regulation of oxidative stress-induced cell death	1	Q96EB6
6	0.012	34	2	1	0.5	0.029	GO:0031060	BP	1	regulation of histone methylation	1	Q96EB6
6	0.012	34	2	1	0.5	0.029	GO:0019218	BP	1	regulation of steroid metabolic process	1	Q96EB6
6	0.0121	22	2	1	0.5	0.045	REAC:427359	rea	1	SIRT1 negatively regulates rRNA Expression	1	Q96EB6
6	0.0123	896	2	2	1	0.002	GO:0010557	BP	1	positive regulation of macromolecule biosynthetic process	1	Q96EB6,Q8NAP3
6	0.0124	79	2	1	0.5	0.013	TF:M00105_0	tf	1	Factor: CDP; motif: CACCRATANNTATBG; match class: 0	1	Q96EB6
6	0.0124	35	2	1	0.5	0.029	GO:0042632	BP	1	cholesterol homeostasis	1	Q96EB6
6	0.0124	35	2	1	0.5	0.029	GO:0055092	BP	1	sterol homeostasis	1	Q96EB6
6	0.0124	35	2	1	0.5	0.029	GO:0045739	BP	1	positive regulation of DNA repair	1	Q96EB6
6	0.0127	23	2	1	0.5	0.043	REAC:1368082	rea	1	RORA activates gene expression	1	Q96EB6
6	0.0127	36	2	1	0.5	0.028	GO:2000106	BP	1	regulation of leukocyte apoptotic process	1	Q96EB6
6	0.013	922	2	2	1	0.002	GO:0010628	BP	1	positive regulation of gene expression	1	Q96EB6,Q8NAP3
6	0.0131	37	2	1	0.5	0.027	GO:0043124	BP	1	negative regulation of I-kappaB kinase/NF-kappaB signaling	1	Q96EB6
6	0.0131	37	2	1	0.5	0.027	GO:0004407	MF	1	histone deacetylase activity	1	Q96EB6
6	0.0131	37	2	1	0.5	0.027	GO:0019915	BP	1	lipid storage	1	Q96EB6
6	0.0134	933	2	2	1	0.002	GO:0045935	BP	1	positive regulation of nucleobase-containing compound metabolic process	1	Q96EB6,Q8NAP3
6	0.0134	38	2	1	0.5	0.026	GO:1903845	BP	1	negative regulation of cellular response to transforming growth factor beta stimulus	1	Q96EB6
6	0.0134	38	2	1	0.5	0.026	GO:0033558	MF	1	protein deacetylase activity	1	Q96EB6
6	0.0134	38	2	1	0.5	0.026	GO:0030512	BP	1	negative regulation of transforming growth factor beta receptor signaling pathway	1	Q96EB6
6	0.0138	39	2	1	0.5	0.026	GO:0000792	CC	1	heterochromatin	1	Q96EB6
6	0.014	956	2	2	1	0.002	GO:0031328	BP	1	positive regulation of cellular biosynthetic process	1	Q96EB6,Q8NAP3
6	0.0141	90	2	1	0.5	0.011	TF:M06087_0	tf	1	Factor: ZNF21; motif: NANTCCTAAAGA; match class: 0	1	Q96EB6
6	0.0141	40	2	1	0.5	0.025	GO:2001021	BP	1	negative regulation of response to DNA damage stimulus	1	Q96EB6
6	0.0141	40	2	1	0.5	0.025	GO:1900407	BP	1	regulation of cellular response to oxidative stress	1	Q96EB6
6	0.0141	40	2	1	0.5	0.025	GO:0045833	BP	1	negative regulation of lipid metabolic process	1	Q96EB6
6	0.0144	970	2	2	1	0.002	GO:0006357	BP	1	regulation of transcription from RNA polymerase II promoter	1	Q96EB6,Q8NAP3
6	0.0145	971	2	2	1	0.002	GO:0009891	BP	1	positive regulation of biosynthetic process	1	Q96EB6,Q8NAP3
6	0.0149	42	2	1	0.5	0.024	GO:1902882	BP	1	regulation of response to oxidative stress	1	Q96EB6
6	0.0149	42	2	1	0.5	0.024	GO:0016763	MF	1	transferase activity, transferring pentosyl groups	1	Q96EB6
6	0.0149	42	2	1	0.5	0.024	GO:0032922	BP	1	circadian regulation of gene expression	1	Q96EB6
6	0.0151	993	2	2	1	0.002	GO:0051173	BP	1	positive regulation of nitrogen compound metabolic process	1	Q96EB6,Q8NAP3
6	0.0152	43	2	1	0.5	0.023	GO:0032368	BP	1	regulation of lipid transport	1	Q96EB6
6	0.0152	43	2	1	0.5	0.023	GO:0001678	BP	1	cellular glucose homeostasis	1	Q96EB6
6	0.0152	43	2	1	0.5	0.023	GO:0072332	BP	1	intrinsic apoptotic signaling pathway by p53 class mediator	1	Q96EB6
6	0.0152	43	2	1	0.5	0.023	GO:0031519	CC	1	PcG protein complex	1	Q96EB6
6	0.0152	43	2	1	0.5	0.023	GO:0071887	BP	1	leukocyte apoptotic process	1	Q96EB6
6	0.0152	43	2	1	0.5	0.023	GO:0033143	BP	1	regulation of intracellular steroid hormone receptor signaling pathway	1	Q96EB6
6	0.0153	98	2	1	0.5	0.01	TF:M07233_1	tf	1	Factor: USF1; motif: NNCAYGTGACC; match class: 1	1	Q96EB6
6	0.0155	99	2	1	0.5	0.01	TF:M04162_0	tf	1	Factor: BHLHE40; motif: NKCACGTGMC; match class: 0	1	Q96EB6
6	0.0155	99	2	1	0.5	0.01	TF:M04188_0	tf	1	Factor: SREBF2; motif: ATCACGTGAY; match class: 0	1	Q96EB6
6	0.0156	44	2	1	0.5	0.023	GO:0036473	BP	1	cell death in response to oxidative stress	1	Q96EB6
6	0.0156	44	2	1	0.5	0.023	GO:0042542	BP	1	response to hydrogen peroxide	1	Q96EB6
6	0.0156	44	2	1	0.5	0.023	GO:0016575	BP	1	histone deacetylation	1	Q96EB6
6	0.0156	44	2	1	0.5	0.023	GO:0060968	BP	1	regulation of gene silencing	1	Q96EB6
6	0.0159	45	2	1	0.5	0.022	GO:0010906	BP	1	regulation of glucose metabolic process	1	Q96EB6
6	0.0159	45	2	1	0.5	0.022	GO:0019217	BP	1	regulation of fatty acid metabolic process	1	Q96EB6
6	0.0159	45	2	1	0.5	0.022	GO:0032088	BP	1	negative regulation of NF-kappaB transcription factor activity	1	Q96EB6
6	0.0159	45	2	1	0.5	0.022	GO:0019213	MF	1	deacetylase activity	1	Q96EB6
6	0.0163	46	2	1	0.5	0.022	GO:0045598	BP	1	regulation of fat cell differentiation	1	Q96EB6
6	0.0163	46	2	1	0.5	0.022	GO:0002819	BP	1	regulation of adaptive immune response	1	Q96EB6
6	0.0167	1	2	1	0.5	1	CORUM:2592	cor	1	SIRT1 homotrimer complex	1	Q96EB6
6	0.0173	49	2	1	0.5	0.02	GO:0034644	BP	1	cellular response to UV	1	Q96EB6
6	0.0173	49	2	1	0.5	0.02	GO:0030301	BP	1	cholesterol transport	1	Q96EB6
6	0.0177	50	2	1	0.5	0.02	GO:0006690	BP	1	icosanoid metabolic process	1	Q96EB6
6	0.0177	50	2	1	0.5	0.02	GO:1901568	BP	1	fatty acid derivative metabolic process	1	Q96EB6
6	0.0177	50	2	1	0.5	0.02	GO:0002039	MF	1	p53 binding	1	Q96EB6
6	0.0177	50	2	1	0.5	0.02	GO:0007569	BP	1	cell aging	1	Q96EB6
6	0.018	51	2	1	0.5	0.02	GO:0015918	BP	1	sterol transport	1	Q96EB6
6	0.018	51	2	1	0.5	0.02	GO:0043966	BP	1	histone H3 acetylation	1	Q96EB6
6	0.0184	52	2	1	0.5	0.019	GO:0016605	CC	1	PML body	1	Q96EB6
6	0.0184	52	2	1	0.5	0.019	GO:0031058	BP	1	positive regulation of histone modification	1	Q96EB6
6	0.0184	52	2	1	0.5	0.019	GO:0045766	BP	1	positive regulation of angiogenesis	1	Q96EB6
6	0.0186	1737	2	2	1	0.001	TF:M01011_1	tf	1	Factor: HNF1; motif: NNNNGNTAAWNATTAACYNNN; match class: 1	1	Q96EB6,Q8NAP3
6	0.0187	53	2	1	0.5	0.019	GO:0043967	BP	1	histone H4 acetylation	1	Q96EB6
6	0.0187	53	2	1	0.5	0.019	GO:0030521	BP	1	androgen receptor signaling pathway	1	Q96EB6
6	0.0187	53	2	1	0.5	0.019	GO:0001936	BP	1	regulation of endothelial cell proliferation	1	Q96EB6
6	0.0187	53	2	1	0.5	0.019	GO:0006342	BP	1	chromatin silencing	1	Q96EB6
6	0.0191	122	2	1	0.5	0.008	TF:M04178_0	tf	1	Factor: MLXIPL; motif: RTCACGTGAT; match class: 0	1	Q96EB6
6	0.0191	54	2	1	0.5	0.019	GO:0090101	BP	1	negative regulation of transmembrane receptor protein serine/threonine kinase signaling pathway	1	Q96EB6
6	0.0191	54	2	1	0.5	0.019	GO:2001022	BP	1	positive regulation of response to DNA damage stimulus	1	Q96EB6
6	0.0191	54	2	1	0.5	0.019	GO:0006476	BP	1	protein deacetylation	1	Q96EB6
6	0.0198	56	2	1	0.5	0.018	GO:0034968	BP	1	histone lysine methylation	1	Q96EB6
6	0.0201	57	2	1	0.5	0.018	GO:1905269	BP	1	positive regulation of chromatin organization	1	Q96EB6
6	0.0205	58	2	1	0.5	0.017	GO:0035601	BP	1	protein deacylation	1	Q96EB6
6	0.0205	58	2	1	0.5	0.017	GO:2001243	BP	1	negative regulation of intrinsic apoptotic signaling pathway	1	Q96EB6
6	0.0205	58	2	1	0.5	0.017	GO:0006641	BP	1	triglyceride metabolic process	1	Q96EB6
6	0.0205	58	2	1	0.5	0.017	GO:0098732	BP	1	macromolecule deacylation	1	Q96EB6
6	0.0205	58	2	1	0.5	0.017	GO:0002440	BP	1	production of molecular mediator of immune response	1	Q96EB6
6	0.0208	59	2	1	0.5	0.017	GO:0017015	BP	1	regulation of transforming growth factor beta receptor signaling pathway	1	Q96EB6
6	0.0208	59	2	1	0.5	0.017	GO:0032006	BP	1	regulation of TOR signaling	1	Q96EB6
6	0.0208	59	2	1	0.5	0.017	GO:0050679	BP	1	positive regulation of epithelial cell proliferation	1	Q96EB6
6	0.0208	59	2	1	0.5	0.017	GO:1903844	BP	1	regulation of cellular response to transforming growth factor beta stimulus	1	Q96EB6
6	0.0208	59	2	1	0.5	0.017	GO:0010675	BP	1	regulation of cellular carbohydrate metabolic process	1	Q96EB6
6	0.0212	60	2	1	0.5	0.017	GO:0051896	BP	1	regulation of protein kinase B signaling	1	Q96EB6
6	0.0212	60	2	1	0.5	0.017	GO:0010508	BP	1	positive regulation of autophagy	1	Q96EB6
6	0.0212	60	2	1	0.5	0.017	GO:0007568	BP	1	aging	1	Q96EB6
6	0.0213	1177	2	2	1	0.002	GO:0006366	BP	1	transcription from RNA polymerase II promoter	1	Q96EB6,Q8NAP3
6	0.0216	61	2	1	0.5	0.016	GO:0008630	BP	1	intrinsic apoptotic signaling pathway in response to DNA damage	1	Q96EB6
6	0.0216	61	2	1	0.5	0.016	GO:0001935	BP	1	endothelial cell proliferation	1	Q96EB6
6	0.0216	61	2	1	0.5	0.016	GO:1904018	BP	1	positive regulation of vasculature development	1	Q96EB6
6	0.0219	62	2	1	0.5	0.016	GO:0016811	MF	1	hydrolase activity, acting on carbon-nitrogen (but not peptide) bonds, in linear amides	1	Q96EB6
6	0.0223	63	2	1	0.5	0.016	GO:0090288	BP	1	negative regulation of cellular response to growth factor stimulus	1	Q96EB6
6	0.0223	143	2	1	0.5	0.007	TF:M04202_0	tf	1	Factor: CEBPD; motif: RTTRCGCAAY; match class: 0	1	Q8NAP3
6	0.0225	1212	2	2	1	0.002	GO:0033554	BP	1	cellular response to stress	1	Q96EB6,Q8NAP3
6	0.0226	64	2	1	0.5	0.016	GO:0017053	CC	1	transcriptional repressor complex	1	Q96EB6
6	0.0226	64	2	1	0.5	0.016	GO:0061448	BP	1	connective tissue development	1	Q96EB6
6	0.023	65	2	1	0.5	0.015	GO:0006633	BP	1	fatty acid biosynthetic process	1	Q96EB6
6	0.023	65	2	1	0.5	0.015	GO:0034614	BP	1	cellular response to reactive oxygen species	1	Q96EB6
6	0.023	65	2	1	0.5	0.015	GO:0018022	BP	1	peptidyl-lysine methylation	1	Q96EB6
6	0.0233	66	2	1	0.5	0.015	GO:0033559	BP	1	unsaturated fatty acid metabolic process	1	Q96EB6
6	0.0233	66	2	1	0.5	0.015	GO:0006282	BP	1	regulation of DNA repair	1	Q96EB6
6	0.0233	66	2	1	0.5	0.015	GO:0009267	BP	1	cellular response to starvation	1	Q96EB6
6	0.0237	67	2	1	0.5	0.015	GO:0000731	BP	1	DNA synthesis involved in DNA repair	1	Q96EB6
6	0.0237	67	2	1	0.5	0.015	GO:0043491	BP	1	protein kinase B signaling	1	Q96EB6
6	0.0237	67	2	1	0.5	0.015	GO:0031929	BP	1	TOR signaling	1	Q96EB6
6	0.024	68	2	1	0.5	0.015	GO:0035097	CC	1	histone methyltransferase complex	1	Q96EB6
6	0.024	68	2	1	0.5	0.015	GO:0046890	BP	1	regulation of lipid biosynthetic process	1	Q96EB6
6	0.024	68	2	1	0.5	0.015	GO:0071482	BP	1	cellular response to light stimulus	1	Q96EB6
6	0.0244	69	2	1	0.5	0.014	GO:0045814	BP	1	negative regulation of gene expression, epigenetic	1	Q96EB6
6	0.0244	69	2	1	0.5	0.014	GO:0055088	BP	1	lipid homeostasis	1	Q96EB6
6	0.0244	69	2	1	0.5	0.014	GO:0002573	BP	1	myeloid leukocyte differentiation	1	Q96EB6
6	0.0245	54	2	1	0.5	0.019	KEGG:05031	keg	1	Amphetamine addiction	1	Q96EB6
6	0.0247	70	2	1	0.5	0.014	GO:0006639	BP	1	acylglycerol metabolic process	1	Q96EB6
6	0.0247	70	2	1	0.5	0.014	GO:0071901	BP	1	negative regulation of protein serine/threonine kinase activity	1	Q96EB6
6	0.0247	70	2	1	0.5	0.014	GO:0006638	BP	1	neutral lipid metabolic process	1	Q96EB6
6	0.0254	72	2	1	0.5	0.014	GO:0016571	BP	1	histone methylation	1	Q96EB6
6	0.0254	72	2	1	0.5	0.014	GO:0071456	BP	1	cellular response to hypoxia	1	Q96EB6
6	0.0254	72	2	1	0.5	0.014	GO:0042594	BP	1	response to starvation	1	Q96EB6
6	0.0258	73	2	1	0.5	0.014	GO:1900034	BP	1	regulation of cellular response to heat	1	Q96EB6
6	0.0258	57	2	1	0.5	0.018	KEGG:04213	keg	1	Longevity regulating pathway - multiple species	1	Q96EB6
6	0.0263	1310	2	2	1	0.002	GO:0031324	BP	1	negative regulation of cellular metabolic process	1	Q96EB6,Q8NAP3
6	0.0265	75	2	1	0.5	0.013	GO:0036294	BP	1	cellular response to decreased oxygen levels	1	Q96EB6
6	0.0265	75	2	1	0.5	0.013	GO:0006694	BP	1	steroid biosynthetic process	1	Q96EB6
6	0.0265	75	2	1	0.5	0.013	GO:0043280	BP	1	positive regulation of cysteine-type endopeptidase activity involved in apoptotic process	1	Q96EB6
6	0.0266	1317	2	2	1	0.002	GO:0010605	BP	1	negative regulation of macromolecule metabolic process	1	Q96EB6,Q8NAP3
6	0.0268	76	2	1	0.5	0.013	GO:0006275	BP	1	regulation of DNA replication	1	Q8NAP3
6	0.0268	172	2	1	0.5	0.006	TF:M00006_1	tf	1	Factor: MEF-2A; motif: CTCTAAAAATAACYCY; match class: 1	1	Q96EB6
6	0.0272	77	2	1	0.5	0.013	GO:0031056	BP	1	regulation of histone modification	1	Q96EB6
6	0.0272	77	2	1	0.5	0.013	GO:0006109	BP	1	regulation of carbohydrate metabolic process	1	Q96EB6
6	0.0279	79	2	1	0.5	0.013	GO:0008286	BP	1	insulin receptor signaling pathway	1	Q96EB6
6	0.0279	79	2	1	0.5	0.013	GO:0010212	BP	1	response to ionizing radiation	1	Q96EB6
6	0.0279	79	2	1	0.5	0.013	GO:0071453	BP	1	cellular response to oxygen levels	1	Q96EB6
6	0.0282	80	2	1	0.5	0.013	GO:0033500	BP	1	carbohydrate homeostasis	1	Q96EB6
6	0.0282	80	2	1	0.5	0.013	GO:0042593	BP	1	glucose homeostasis	1	Q96EB6
6	0.0286	81	2	1	0.5	0.012	GO:0014066	BP	1	regulation of phosphatidylinositol 3-kinase signaling	1	Q96EB6
6	0.0287	184	2	1	0.5	0.005	TF:M00998_1	tf	1	Factor: Pbx; motif: GATTGATKGNNS; match class: 1	1	Q8NAP3
6	0.0289	82	2	1	0.5	0.012	GO:0045444	BP	1	fat cell differentiation	1	Q96EB6
6	0.0289	82	2	1	0.5	0.012	GO:0043433	BP	1	negative regulation of sequence-specific DNA binding transcription factor activity	1	Q96EB6
6	0.0293	83	2	1	0.5	0.012	GO:0072562	CC	1	blood microparticle	1	Q8NAP3
6	0.0293	83	2	1	0.5	0.012	GO:2001056	BP	1	positive regulation of cysteine-type endopeptidase activity	1	Q96EB6
6	0.0293	83	2	1	0.5	0.012	GO:0031669	BP	1	cellular response to nutrient levels	1	Q96EB6
6	0.03	85	2	1	0.5	0.012	GO:0034605	BP	1	cellular response to heat	1	Q96EB6
6	0.0302	2213	2	2	1	0.001	TF:M00724_1	tf	1	Factor: HNF3alpha; motif: TRTTTGYTYWN; match class: 1	1	Q96EB6,Q8NAP3
6	0.0307	87	2	1	0.5	0.011	GO:0030330	BP	1	DNA damage response, signal transduction by p53 class mediator	1	Q96EB6
6	0.0307	87	2	1	0.5	0.011	GO:0034708	CC	1	methyltransferase complex	1	Q96EB6
6	0.0311	1424	2	2	1	0.001	GO:0009892	BP	1	negative regulation of metabolic process	1	Q96EB6,Q8NAP3
6	0.0318	90	2	1	0.5	0.011	GO:0030518	BP	1	intracellular steroid hormone receptor signaling pathway	1	Q96EB6
6	0.0318	90	2	1	0.5	0.011	GO:0010950	BP	1	positive regulation of endopeptidase activity	1	Q96EB6
6	0.0321	91	2	1	0.5	0.011	GO:0031668	BP	1	cellular response to extracellular stimulus	1	Q96EB6
6	0.0322	2283	2	2	1	0.001	TF:M04324_1	tf	1	Factor: GBX2; motif: NNYAATTANN; match class: 1	1	Q96EB6,Q8NAP3
6	0.0326	209	2	1	0.5	0.005	TF:M04201_0	tf	1	Factor: CEBPB; motif: ATTRCGCAAY; match class: 0	1	Q8NAP3
6	0.0328	93	2	1	0.5	0.011	GO:2001242	BP	1	regulation of intrinsic apoptotic signaling pathway	1	Q96EB6
6	0.0328	93	2	1	0.5	0.011	GO:0009411	BP	1	response to UV	1	Q96EB6
6	0.0328	93	2	1	0.5	0.011	GO:0043401	BP	1	steroid hormone mediated signaling pathway	1	Q96EB6
6	0.033	60	2	1	0.5	0.017	REAC:400253	rea	1	Circadian Clock	1	Q96EB6
6	0.0332	94	2	1	0.5	0.011	GO:0010952	BP	1	positive regulation of peptidase activity	1	Q96EB6
6	0.0332	94	2	1	0.5	0.011	GO:0014065	BP	1	phosphatidylinositol 3-kinase signaling	1	Q96EB6
6	0.0332	94	2	1	0.5	0.011	GO:0006479	BP	1	protein methylation	1	Q96EB6
6	0.0332	94	2	1	0.5	0.011	GO:0042306	BP	1	regulation of protein import into nucleus	1	Q96EB6
6	0.0332	94	2	1	0.5	0.011	GO:0008213	BP	1	protein alkylation	1	Q96EB6
6	0.0333	2	2	1	0.5	0.5	CORUM:2821	cor	1	hSIR2-p53 complex	1	Q96EB6
6	0.0333	2	2	1	0.5	0.5	CORUM:2593	cor	1	FOXO3-SIRT1 complex, oxidative stress stimulated	1	Q96EB6
6	0.0335	95	2	1	0.5	0.011	GO:0035257	MF	1	nuclear hormone receptor binding	1	Q96EB6
6	0.0335	95	2	1	0.5	0.011	GO:0002250	BP	1	adaptive immune response	1	Q96EB6
6	0.0339	96	2	1	0.5	0.01	GO:0071478	BP	1	cellular response to radiation	1	Q96EB6
6	0.0339	96	2	1	0.5	0.01	GO:1904589	BP	1	regulation of protein import	1	Q96EB6
6	0.0342	97	2	1	0.5	0.01	GO:1902275	BP	1	regulation of chromatin organization	1	Q96EB6
6	0.0342	97	2	1	0.5	0.01	GO:0007623	BP	1	circadian rhythm	1	Q96EB6
6	0.0346	98	2	1	0.5	0.01	GO:0000302	BP	1	response to reactive oxygen species	1	Q96EB6
6	0.0347	63	2	1	0.5	0.016	REAC:5250941	rea	1	Negative epigenetic regulation of rRNA expression	1	Q96EB6
6	0.0349	99	2	1	0.5	0.01	GO:0042770	BP	1	signal transduction in response to DNA damage	1	Q96EB6
6	0.0349	99	2	1	0.5	0.01	GO:0016241	BP	1	regulation of macroautophagy	1	Q96EB6
6	0.0349	99	2	1	0.5	0.01	GO:0016810	MF	1	hydrolase activity, acting on carbon-nitrogen (but not peptide) bonds	1	Q96EB6
6	0.0353	100	2	1	0.5	0.01	GO:0015850	BP	1	organic hydroxy compound transport	1	Q96EB6
6	0.0353	100	2	1	0.5	0.01	GO:0072330	BP	1	monocarboxylic acid biosynthetic process	1	Q96EB6
6	0.0353	100	2	1	0.5	0.01	GO:0009408	BP	1	response to heat	1	Q96EB6
6	0.0353	100	2	1	0.5	0.01	GO:0030308	BP	1	negative regulation of cell growth	1	Q96EB6
6	0.036	102	2	1	0.5	0.01	GO:1901617	BP	1	organic hydroxy compound biosynthetic process	1	Q96EB6
6	0.0363	103	2	1	0.5	0.01	GO:0016573	BP	1	histone acetylation	1	Q96EB6
6	0.037	105	2	1	0.5	0.01	GO:0018393	BP	1	internal peptidyl-lysine acetylation	1	Q96EB6
6	0.037	105	2	1	0.5	0.01	GO:0051427	MF	1	hormone receptor binding	1	Q96EB6
6	0.037	105	2	1	0.5	0.01	GO:0045765	BP	1	regulation of angiogenesis	1	Q96EB6
6	0.037	238	2	1	0.5	0.004	TF:M00082_0	tf	1	Factor: Evi-1; motif: AGATAAGATAN; match class: 0	1	Q8NAP3
6	0.0374	2461	2	2	1	0.001	TF:M00436_0	tf	1	Factor: ipf1; motif: GHNNTAATGACM; match class: 0	1	Q96EB6,Q8NAP3
6	0.0375	83	2	1	0.5	0.012	KEGG:04211	keg	1	Longevity regulating pathway	1	Q96EB6
6	0.0377	242	2	1	0.5	0.004	TF:M00079_0	tf	1	Factor: Evi-1; motif: AGAYAAGATAA; match class: 0	1	Q8NAP3
6	0.0377	242	2	1	0.5	0.004	TF:M05961_1	tf	1	Factor: ZNF407; motif: CAACATGGA; match class: 1	1	Q96EB6
6	0.0377	107	2	1	0.5	0.009	GO:0006289	BP	1	nucleotide-excision repair	1	Q96EB6
6	0.0377	107	2	1	0.5	0.009	GO:0018394	BP	1	peptidyl-lysine acetylation	1	Q96EB6
6	0.0381	108	2	1	0.5	0.009	GO:0010565	BP	1	regulation of cellular ketone metabolic process	1	Q96EB6
6	0.0381	108	2	1	0.5	0.009	GO:0008022	MF	1	protein C-terminus binding	1	Q96EB6
6	0.0381	108	2	1	0.5	0.009	GO:0031667	BP	1	response to nutrient levels	1	Q96EB6
6	0.0381	108	2	1	0.5	0.009	GO:0007179	BP	1	transforming growth factor beta receptor signaling pathway	1	Q96EB6
6	0.0381	108	2	1	0.5	0.009	GO:0071383	BP	1	cellular response to steroid hormone stimulus	1	Q96EB6
6	0.0381	108	2	1	0.5	0.009	GO:0009755	BP	1	hormone-mediated signaling pathway	1	Q96EB6
6	0.0384	109	2	1	0.5	0.009	GO:0032869	BP	1	cellular response to insulin stimulus	1	Q96EB6
6	0.0384	247	2	1	0.5	0.004	TF:M01029_1	tf	1	Factor: TFE; motif: TCATGTGN; match class: 1	1	Q8NAP3
6	0.0388	110	2	1	0.5	0.009	GO:0006475	BP	1	internal protein amino acid acetylation	1	Q96EB6
6	0.0388	110	2	1	0.5	0.009	GO:0006006	BP	1	glucose metabolic process	1	Q96EB6
6	0.0389	2511	2	2	1	0.001	TF:M00104_0	tf	1	Factor: CDP; motif: NATCGATCGS; match class: 0	1	Q96EB6,Q8NAP3
6	0.039	2515	2	2	1	0.001	TF:M00624_1	tf	1	Factor: DBP; motif: AGCAHAC; match class: 1	1	Q96EB6,Q8NAP3
6	0.0391	111	2	1	0.5	0.009	GO:0090092	BP	1	regulation of transmembrane receptor protein serine/threonine kinase signaling pathway	1	Q96EB6
6	0.0398	113	2	1	0.5	0.009	GO:0050678	BP	1	regulation of epithelial cell proliferation	1	Q96EB6
6	0.0402	89	2	1	0.5	0.011	KEGG:04922	keg	1	Glucagon signaling pathway	1	Q96EB6
6	0.0402	114	2	1	0.5	0.009	GO:0032868	BP	1	response to insulin	1	Q96EB6
6	0.0404	260	2	1	0.5	0.004	TF:M00080_0	tf	1	Factor: Evi-1; motif: AGATAAGATAA; match class: 0	1	Q8NAP3
6	0.0405	115	2	1	0.5	0.009	GO:0001666	BP	1	response to hypoxia	1	Q96EB6
6	0.0405	115	2	1	0.5	0.009	GO:0090287	BP	1	regulation of cellular response to growth factor stimulus	1	Q96EB6
6	0.0409	263	2	1	0.5	0.004	TF:M06419_0	tf	1	Factor: ZNF493; motif: NGKTAYKGGMGA; match class: 0	1	Q96EB6
6	0.041	1635	2	2	1	0.001	GO:0031325	BP	1	positive regulation of cellular metabolic process	1	Q96EB6,Q8NAP3
6	0.0413	75	2	1	0.5	0.013	REAC:3371453	rea	1	Regulation of HSF1-mediated heat shock response	1	Q96EB6
6	0.0414	266	2	1	0.5	0.004	TF:M04196_1	tf	1	Factor: USF1; motif: RNCACGTGAY; match class: 1	1	Q96EB6
6	0.0414	266	2	1	0.5	0.004	TF:M04196_0	tf	1	Factor: USF1; motif: RNCACGTGAY; match class: 0	1	Q96EB6
6	0.0415	1644	2	2	1	0.001	GO:0010604	BP	1	positive regulation of macromolecule metabolic process	1	Q96EB6,Q8NAP3
6	0.0416	118	2	1	0.5	0.008	GO:0048511	BP	1	rhythmic process	1	Q96EB6
6	0.0416	118	2	1	0.5	0.008	GO:0036293	BP	1	response to decreased oxygen levels	1	Q96EB6
6	0.0416	118	2	1	0.5	0.008	GO:0048015	BP	1	phosphatidylinositol-mediated signaling	1	Q96EB6
6	0.0419	119	2	1	0.5	0.008	GO:0071496	BP	1	cellular response to external stimulus	1	Q96EB6
6	0.0419	119	2	1	0.5	0.008	GO:0009991	BP	1	response to extracellular stimulus	1	Q96EB6
6	0.0419	119	2	1	0.5	0.008	GO:0048017	BP	1	inositol lipid-mediated signaling	1	Q96EB6
6	0.0419	119	2	1	0.5	0.008	GO:2001020	BP	1	regulation of response to DNA damage stimulus	1	Q96EB6
6	0.0419	119	2	1	0.5	0.008	GO:0009266	BP	1	response to temperature stimulus	1	Q96EB6
6	0.0419	119	2	1	0.5	0.008	GO:1900180	BP	1	regulation of protein localization to nucleus	1	Q96EB6
6	0.0421	1656	2	2	1	0.001	GO:0006355	BP	1	regulation of transcription, DNA-templated	1	Q96EB6,Q8NAP3
6	0.0423	120	2	1	0.5	0.008	GO:1901342	BP	1	regulation of vasculature development	1	Q96EB6
6	0.0423	120	2	1	0.5	0.008	GO:2001234	BP	1	negative regulation of apoptotic signaling pathway	1	Q96EB6
6	0.0424	2622	2	2	1	0.001	TF:M04072_0	tf	1	Factor: POU2F2; motif: NTATGCWAATN; match class: 0	1	Q96EB6,Q8NAP3
6	0.0424	1663	2	2	1	0.001	GO:1903506	BP	1	regulation of nucleic acid-templated transcription	1	Q96EB6,Q8NAP3
6	0.0425	2624	2	2	1	0.001	TF:M04088_0	tf	1	Factor: POU5F1B; motif: TATGCWAAT; match class: 0	1	Q96EB6,Q8NAP3
6	0.0426	121	2	1	0.5	0.008	GO:0043281	BP	1	regulation of cysteine-type endopeptidase activity involved in apoptotic process	1	Q96EB6
6	0.043	122	2	1	0.5	0.008	GO:0034599	BP	1	cellular response to oxidative stress	1	Q96EB6
6	0.043	122	2	1	0.5	0.008	GO:0046822	BP	1	regulation of nucleocytoplasmic transport	1	Q96EB6
6	0.043	122	2	1	0.5	0.008	GO:0045926	BP	1	negative regulation of growth	1	Q96EB6
6	0.043	122	2	1	0.5	0.008	GO:0070482	BP	1	response to oxygen levels	1	Q96EB6
6	0.0434	1681	2	2	1	0.001	GO:2001141	BP	1	regulation of RNA biosynthetic process	1	Q96EB6,Q8NAP3
6	0.0444	126	2	1	0.5	0.008	GO:0044262	BP	1	cellular carbohydrate metabolic process	1	Q96EB6
6	0.0447	127	2	1	0.5	0.008	GO:0006473	BP	1	protein acetylation	1	Q96EB6
6	0.0447	127	2	1	0.5	0.008	GO:0048545	BP	1	response to steroid hormone	1	Q96EB6
6	0.0451	128	2	1	0.5	0.008	GO:0071560	BP	1	cellular response to transforming growth factor beta stimulus	1	Q96EB6
6	0.0451	128	2	1	0.5	0.008	GO:0051054	BP	1	positive regulation of DNA metabolic process	1	Q96EB6
6	0.0454	129	2	1	0.5	0.008	GO:0042393	MF	1	histone binding	1	Q96EB6
6	0.0454	129	2	1	0.5	0.008	GO:0071559	BP	1	response to transforming growth factor beta	1	Q96EB6
6	0.0465	132	2	1	0.5	0.008	GO:0030099	BP	1	myeloid cell differentiation	1	Q96EB6
6	0.0467	1745	2	2	1	0.001	GO:0009893	BP	1	positive regulation of metabolic process	1	Q96EB6,Q8NAP3
6	0.0468	133	2	1	0.5	0.008	GO:0050673	BP	1	epithelial cell proliferation	1	Q96EB6
6	0.0468	133	2	1	0.5	0.008	GO:0006469	BP	1	negative regulation of protein kinase activity	1	Q96EB6
6	0.0479	136	2	1	0.5	0.007	GO:0071356	BP	1	cellular response to tumor necrosis factor	1	Q96EB6
6	0.0479	2787	2	2	1	0.001	TF:M02015_1	tf	1	Factor: HNF-3gamma; motif: TGTTTRYT; match class: 1	1	Q96EB6,Q8NAP3
6	0.0482	107	2	1	0.5	0.009	KEGG:04152	keg	1	AMPK signaling pathway	1	Q96EB6
6	0.0482	137	2	1	0.5	0.007	GO:0019318	BP	1	hexose metabolic process	1	Q96EB6
6	0.0484	1775	2	2	1	0.001	GO:0051252	BP	1	regulation of RNA metabolic process	1	Q96EB6,Q8NAP3
6	0.0484	312	2	1	0.5	0.003	TF:M07221_0	tf	1	Factor: NF-kappaB1; motif: KGGRNTTTCCM; match class: 0	1	Q96EB6
6	0.049	139	2	1	0.5	0.007	GO:1901796	BP	1	regulation of signal transduction by p53 class mediator	1	Q96EB6
6	0.049	139	2	1	0.5	0.007	GO:2000116	BP	1	regulation of cysteine-type endopeptidase activity	1	Q96EB6
6	0.0493	140	2	1	0.5	0.007	GO:0071897	BP	1	DNA biosynthetic process	1	Q96EB6
6	0.0493	140	2	1	0.5	0.007	GO:0008202	BP	1	steroid metabolic process	1	Q96EB6
6	0.0495	319	2	1	0.5	0.003	TF:M01830_0	tf	1	Factor: MAX; motif: CNNGMCACGTGN; match class: 0	1	Q96EB6
6	0.0497	2837	2	2	1	0.001	TF:M04439_0	tf	1	Factor: SHOX2; motif: NYAATTAN; match class: 0	1	Q96EB6,Q8NAP3
6	0.0497	2837	2	2	1	0.001	TF:M04390_0	tf	1	Factor: LHX9; motif: NYAATTAN; match class: 0	1	Q96EB6,Q8NAP3
6	0.05	142	2	1	0.5	0.007	GO:0042180	BP	1	cellular ketone metabolic process	1	Q96EB6
6	0.05	3	2	1	0.5	0.333	CORUM:2590	cor	1	FOXO1-FHL2-SIRT1 complex	1	Q96EB6
6	0.05	3	2	1	0.5	0.333	CORUM:1177	cor	1	Polycomb repressive complex 4 (PRC4)	1	Q96EB6
6	0.05	111	2	1	0.5	0.009	KEGG:04068	keg	1	FoxO signaling pathway	1	Q96EB6
7	0.00872	872	6	3	0.5	0.003	HPA:040020_02	hpa	1	soft tissue 2; chondrocytes[Uncertain,Medium]	1	A6ZKI3,Q9BWD3,Q17RB0
7	0.0233	24	6	1	0.167	0.042	REAC:4085001	rea	1	Sialic acid metabolism	1	Q9BXD5
7	0.0309	1380	6	3	0.5	0.002	HPA:040020_01	hpa	1	soft tissue 2; chondrocytes[Uncertain,Low]	1	A6ZKI3,Q9BWD3,Q17RB0
7	0.0312	408	6	2	0.333	0.005	MI:mmu-miR-677	mi	1	MI:mmu-miR-677	1	A6ZKI3,Q9BXD5
7	0.0347	432	6	2	0.333	0.005	MI:hsa-miR-887	mi	1	MI:hsa-miR-887	1	A6ZKI3,O95751
7	0.0396	463	6	2	0.333	0.004	MI:hsa-miR-105	mi	1	MI:hsa-miR-105	1	Q9BXD5,O95751
7	0.0407	470	6	2	0.333	0.004	MI:hsa-miR-18a	mi	1	MI:hsa-miR-18a	1	A6ZKI3,Q9BXD5
7	0.0416	475	6	2	0.333	0.004	MI:hsa-miR-196b	mi	1	MI:hsa-miR-196b	1	A6ZKI3,O95751
7	0.0416	1042	6	4	0.667	0.004	TF:M00672_0	tf	1	Factor: TEF; motif: ATGTTWAYATAA; match class: 0	1	A6ZKI3,Q9BXD5,Q9BWD3,Q17RB0
7	0.0421	1550	6	3	0.5	0.002	HPA:003010_03	hpa	1	bone marrow; hematopoietic cells[Uncertain,High]	1	A6ZKI3,Q9BWD3,Q17RB0
7	0.046	501	6	2	0.333	0.004	MI:hsa-miR-196a	mi	1	MI:hsa-miR-196a	1	A6ZKI3,O95751
7	0.0498	523	6	2	0.333	0.004	MI:hsa-miR-582-3p	mi	1	MI:hsa-miR-582-3p	1	A6ZKI3,Q9BXD5
7	0.05	1	6	1	0.167	1	GO:0008747	MF	1	N-acetylneuraminate lyase activity	1	Q9BXD5
7	0.05	52	6	1	0.167	0.019	REAC:446219	rea	1	Synthesis of substrates in N-glycan biosythesis	1	Q9BXD5
7	0.05	1093	6	4	0.667	0.004	TF:M07064_1	tf	1	Factor: STAT1; motif: TTCNRGGAAN; match class: 1	1	A6ZKI3,O95751,Q17RB0,Q86TG7
8	0.00236	15	2	1	0.5	0.067	TF:M06743_0	tf	1	Factor: ZNF287; motif: NTGTTAAGACGM; match class: 0	1	Q15696
8	0.00253	564	2	2	1	0.004	MI:hsa-miR-518e	mi	1	MI:hsa-miR-518e	1	Q96F63,Q15696
8	0.00386	791	2	2	1	0.003	TF:M01259_0	tf	1	Factor: CTCF; motif: NNNNNNCCASNAGRKGGCRS; match class: 0	1	Q96F63,Q15696
8	0.00518	33	2	1	0.5	0.03	TF:M06597_1	tf	1	Factor: ZNF775; motif: KGTTTAAGSG; match class: 1	1	Q96F63
8	0.00581	37	2	1	0.5	0.027	TF:M06762_0	tf	1	Factor: ZNF222; motif: NGGTCRAAACGA; match class: 0	1	Q96F63
8	0.008	51	2	1	0.5	0.02	TF:M06454_0	tf	1	Factor: ZNF786; motif: KGGWTYAGGGGA; match class: 0	1	Q15696
8	0.00834	4	2	1	0.5	0.25	GO:0089701	CC	1	U2AF	1	Q15696
8	0.00869	1187	2	2	1	0.002	TF:M07223_0	tf	1	Factor: PAX5; motif: NNRNKCAGYSRAGCRTGAC; match class: 0	1	Q96F63,Q15696
8	0.00917	1219	2	2	1	0.002	TF:M07435_1	tf	1	Factor: TWIST; motif: MNACACNTGGN; match class: 1	1	Q96F63,Q15696
8	0.01	64	2	1	0.5	0.016	TF:M05826_0	tf	1	Factor: ZNF66; motif: GTSTTCAACTWA; match class: 0	1	Q15696
8	0.0104	5	2	1	0.5	0.2	GO:0030628	MF	1	pre-mRNA 3'-splice site binding	1	Q15696
8	0.0132	84	2	1	0.5	0.012	TF:M05865_0	tf	1	Factor: ZNF709; motif: NGYTCCAACACC; match class: 0	1	Q96F63
8	0.0139	89	2	1	0.5	0.011	TF:M00778_0	tf	1	Factor: AhR; motif: NTNGCGTGNNN; match class: 0	1	Q96F63
8	0.0146	93	2	1	0.5	0.011	TF:M00260_1	tf	1	Factor: HLF; motif: GTTACRYAAT; match class: 1	1	Q15696
8	0.0178	114	2	1	0.5	0.009	TF:M01774_1	tf	1	Factor: TBR2; motif: AGGTGTGAA; match class: 1	1	Q96F63
8	0.0192	1765	2	2	1	0.001	TF:M02024_0	tf	1	Factor: mef-2A; motif: TATTTWWANM; match class: 0	1	Q96F63,Q15696
8	0.0236	151	2	1	0.5	0.007	TF:M04619_1	tf	1	Factor: MTF-1; motif: CCGNGTGCAV; match class: 1	1	Q96F63
8	0.0248	159	2	1	0.5	0.006	TF:M06705_0	tf	1	Factor: PRDM9; motif: NRGGCAGTRGGA; match class: 0	1	Q96F63
8	0.025	160	2	1	0.5	0.006	TF:M06451_0	tf	1	Factor: ZNF614; motif: NGGTCCWGMCGA; match class: 0	1	Q15696
8	0.0298	191	2	1	0.5	0.005	TF:M06688_0	tf	1	Factor: ZFP; motif: GACAAAACGA; match class: 0	1	Q96F63
8	0.0323	1941	2	2	1	0.001	HPA:013010_03	hpa	1	epididymis; glandular cells[Uncertain,High]	1	Q96F63,Q15696
8	0.0324	599	2	2	1	0.003	GO:0030529	CC	1	intracellular ribonucleoprotein complex	1	Q96F63,Q15696
8	0.0325	600	2	2	1	0.003	GO:1990904	CC	1	ribonucleoprotein complex	1	Q96F63,Q15696
8	0.0347	2372	2	2	1	0.001	TF:M04627_0	tf	1	Factor: Rfx1; motif: GTTGCYNNGGARMS; match class: 0	1	Q96F63,Q15696
8	0.0375	18	2	1	0.5	0.056	GO:0036002	MF	1	pre-mRNA binding	1	Q15696
8	0.0378	243	2	1	0.5	0.004	TF:M00233_1	tf	1	Factor: MEF-2A; motif: NNTGTTACTAAAAATAGAAMNN; match class: 1	1	Q96F63
8	0.0378	243	2	1	0.5	0.004	TF:M00641_0	tf	1	Factor: HSF; motif: TTCCMGARGYTTC; match class: 0	1	Q96F63
8	0.0396	19	2	1	0.5	0.053	GO:0005686	CC	1	U2 snRNP	1	Q96F63
8	0.0423	2617	2	2	1	0.001	TF:M03547_1	tf	1	Factor: ER-alpha; motif: TGACCYN; match class: 1	1	Q96F63,Q15696
8	0.0437	281	2	1	0.5	0.004	TF:M05347_1	tf	1	Factor: TR2; motif: NAGGTCAA; match class: 1	1	Q15696
8	0.0452	291	2	1	0.5	0.003	TF:M04303_1	tf	1	Factor: DLX5; motif: NYAATTAN; match class: 1	1	Q15696
8	0.0455	2716	2	2	1	0.001	TF:M03562_0	tf	1	Factor: RAR-gamma; motif: TGACCTBYNKN; match class: 0	1	Q96F63,Q15696
8	0.0464	2743	2	2	1	0.001	TF:M04084_0	tf	1	Factor: POU3F4; motif: TGCATAAWTTA; match class: 0	1	Q96F63,Q15696
8	0.0467	301	2	1	0.5	0.003	TF:M04134_1	tf	1	Factor: TBX2; motif: NAGGTGTGAAN; match class: 1	1	Q96F63
8	0.0478	308	2	1	0.5	0.003	TF:M07305_1	tf	1	Factor: RFX; motif: SNGTTGCYANGGA; match class: 1	1	Q15696
8	0.0479	2787	2	2	1	0.001	TF:M02015_1	tf	1	Factor: HNF-3gamma; motif: TGTTTRYT; match class: 1	1	Q96F63,Q15696
8	0.048	309	2	1	0.5	0.003	TF:M05390_0	tf	1	Factor: TBPL2; motif: CTTTTAAATC; match class: 0	1	Q15696
8	0.05	23	2	1	0.5	0.043	CORUM:430	cor	1	18S U11/U12 snRNP	1	Q15696
8	0.05	51	2	1	0.5	0.02	REAC:72165	rea	1	mRNA Splicing - Minor Pathway	1	Q15696
8	0.05	24	2	1	0.5	0.042	GO:0005689	CC	1	U12-type spliceosomal complex	1	Q15696
9	1.69e-07	20	4	3	0.75	0.15	REAC:212676	rea	1	Dopamine Neurotransmitter Release Cycle	1	Q9HAP6,O14936,Q9NUP9
9	9.69e-07	35	4	3	0.75	0.086	REAC:112310	rea	1	Neurotransmitter Release Cycle	1	Q9HAP6,O14936,Q9NUP9
9	1.92e-06	320	4	4	1	0.013	GO:0098590	CC	1	plasma membrane region	1	Q9HAP6,O75970,O14936,Q9NUP9
9	2.97e-06	5	4	2	0.5	0.4	GO:1903361	BP	1	protein localization to basolateral plasma membrane	1	Q9HAP6,Q9NUP9
9	3.9e-06	78	4	3	0.75	0.038	GO:0007269	BP	1	neurotransmitter secretion	1	Q9HAP6,O14936,Q9NUP9
9	3.9e-06	78	4	3	0.75	0.038	GO:0099643	BP	1	signal release from synapse	1	Q9HAP6,O14936,Q9NUP9
9	5.43e-06	87	4	3	0.75	0.034	GO:0099531	BP	1	presynaptic process involved in chemical synaptic transmission	1	Q9HAP6,O14936,Q9NUP9
9	6.24e-06	7	4	2	0.5	0.286	GO:0045199	BP	1	maintenance of epithelial cell apical/basal polarity	1	Q9HAP6,Q9NUP9
9	6.24e-06	7	4	2	0.5	0.286	GO:0035090	BP	1	maintenance of apical/basal cell polarity	1	Q9HAP6,Q9NUP9
9	8.28e-06	100	4	3	0.75	0.03	GO:0006836	BP	1	neurotransmitter transport	1	Q9HAP6,O14936,Q9NUP9
9	1.07e-05	109	4	3	0.75	0.028	GO:0001505	BP	1	regulation of neurotransmitter levels	1	Q9HAP6,O14936,Q9NUP9
9	1.34e-05	10	4	2	0.5	0.2	GO:0030011	BP	1	maintenance of cell polarity	1	Q9HAP6,Q9NUP9
9	2.46e-05	3	4	2	0.5	0.667	CORUM:617	cor	1	CASK-LIN7C-APBA1 complex	1	O14936,Q9NUP9
9	5.2e-05	184	4	3	0.75	0.016	GO:0023061	BP	1	signal release	1	Q9HAP6,O14936,Q9NUP9
9	5.64e-05	20	4	2	0.5	0.1	GO:0045197	BP	1	establishment or maintenance of epithelial cell apical/basal polarity	1	Q9HAP6,Q9NUP9
9	7.5e-05	23	4	2	0.5	0.087	GO:0035088	BP	1	establishment or maintenance of apical/basal cell polarity	1	Q9HAP6,Q9NUP9
9	7.5e-05	23	4	2	0.5	0.087	GO:0061245	BP	1	establishment or maintenance of bipolar cell polarity	1	Q9HAP6,Q9NUP9
9	0.000105	164	4	3	0.75	0.018	REAC:112315	rea	1	Transmission across Chemical Synapses	1	Q9HAP6,O14936,Q9NUP9
9	0.000162	269	4	3	0.75	0.011	GO:0099536	BP	1	synaptic signaling	1	Q9HAP6,O14936,Q9NUP9
9	0.000162	269	4	3	0.75	0.011	GO:0098916	BP	1	anterograde trans-synaptic signaling	1	Q9HAP6,O14936,Q9NUP9
9	0.000162	269	4	3	0.75	0.011	GO:0007268	BP	1	chemical synaptic transmission	1	Q9HAP6,O14936,Q9NUP9
9	0.000162	269	4	3	0.75	0.011	GO:0099537	BP	1	trans-synaptic signaling	1	Q9HAP6,O14936,Q9NUP9
9	0.000381	252	4	3	0.75	0.012	REAC:112316	rea	1	Neuronal System	1	Q9HAP6,O14936,Q9NUP9
9	0.000485	1272	4	4	1	0.003	GO:0044459	CC	1	plasma membrane part	1	Q9HAP6,O75970,O14936,Q9NUP9
9	0.000615	420	4	3	0.75	0.007	GO:0005911	CC	1	cell-cell junction	1	Q9HAP6,O14936,Q9NUP9
9	0.000818	75	4	2	0.5	0.027	GO:0016323	CC	1	basolateral plasma membrane	1	Q9HAP6,Q9NUP9
9	0.000827	464	4	3	0.75	0.006	GO:0032940	BP	1	secretion by cell	1	Q9HAP6,O14936,Q9NUP9
9	0.000979	491	4	3	0.75	0.006	GO:0046903	BP	1	secretion	1	Q9HAP6,O14936,Q9NUP9
9	0.00151	102	4	2	0.5	0.02	GO:0007163	BP	1	establishment or maintenance of cell polarity	1	Q9HAP6,Q9NUP9
9	0.00325	64	4	2	0.5	0.031	HP:0009879	hp	1	Cortical gyral simplification	1	O75970,O14936
9	0.00335	152	4	2	0.5	0.013	GO:1990778	BP	1	protein localization to cell periphery	1	Q9HAP6,Q9NUP9
9	0.00338	746	4	3	0.75	0.004	GO:0030054	CC	1	cell junction	1	Q9HAP6,O14936,Q9NUP9
9	0.00343	3	4	1	0.25	0.333	GO:0097025	CC	1	MPP7-DLG1-LIN7 complex	1	Q9NUP9
9	0.00343	3	4	1	0.25	0.333	GO:0097016	MF	1	L27 domain binding	1	Q9NUP9
9	0.00349	754	4	3	0.75	0.004	GO:0007267	BP	1	cell-cell signaling	1	Q9HAP6,O14936,Q9NUP9
9	0.00446	3	4	1	0.25	0.333	HP:0000300	hp	1	Oval face	1	O14936
9	0.00457	4	4	1	0.25	0.25	GO:0016327	CC	1	apicolateral plasma membrane	1	O75970
9	0.00457	4	4	1	0.25	0.25	GO:0005652	CC	1	nuclear lamina	1	O14936
9	0.00571	5	4	1	0.25	0.2	GO:0010839	BP	1	negative regulation of keratinocyte proliferation	1	O14936
9	0.00629	2412	4	4	1	0.002	GO:0044425	CC	1	membrane part	1	Q9HAP6,O75970,O14936,Q9NUP9
9	0.00637	2420	4	4	1	0.002	GO:0005886	CC	1	plasma membrane	1	Q9HAP6,O75970,O14936,Q9NUP9
9	0.0069	2469	4	4	1	0.002	GO:0071944	CC	1	cell periphery	1	Q9HAP6,O75970,O14936,Q9NUP9
9	0.00857	244	4	2	0.5	0.008	GO:0006887	BP	1	exocytosis	1	Q9HAP6,Q9NUP9
9	0.0103	8	4	1	0.25	0.125	REAC:5666185	rea	1	RHO GTPases Activate Rhotekin and Rhophilins	1	Q9HAP6
9	0.0125	2	4	1	0.25	0.5	CORUM:3208	cor	1	LIN2-LIN7 complex	1	O14936
9	0.0126	11	4	1	0.25	0.091	GO:0004385	MF	1	guanylate kinase activity	1	O14936
9	0.0127	298	4	2	0.5	0.007	GO:0019904	MF	1	protein domain specific binding	1	Q9HAP6,Q9NUP9
9	0.0163	11	4	1	0.25	0.091	HP:0007227	hp	1	Macrogyria	1	O14936
9	0.0167	1	4	1	0.25	1	OMIM:300422	omi	1	FG SYNDROME 4; FGS4MENTAL RETARDATION, X-LINKED, WITH OR WITHOUT NYSTAGMUS, INCLUDED	1	O14936
9	0.0167	1	4	1	0.25	1	OMIM:615219	omi	1	HYDROCEPHALUS, NONSYNDROMIC, AUTOSOMAL RECESSIVE 2; HYC2	1	O75970
9	0.0167	1	4	1	0.25	1	OMIM:300749	omi	1	MENTAL RETARDATION AND MICROCEPHALY WITH PONTINE AND CEREBELLAR HYPOPLASIA;MICPCH;;MICPCH SYNDROME;;MENTAL RETARDATION, X-LINKED, SYNDROMIC, NAJM TYPE; MRXSNA	1	O14936
9	0.0171	288	4	2	0.5	0.007	MI:hsa-miR-424*	mi	1	MI:hsa-miR-424*	1	O75970,O14936
9	0.0182	16	4	1	0.25	0.062	GO:0010837	BP	1	regulation of keratinocyte proliferation	1	O14936
9	0.0193	369	4	2	0.5	0.005	GO:0072657	BP	1	protein localization to membrane	1	Q9HAP6,Q9NUP9
9	0.0219	170	4	2	0.5	0.012	HP:0002536	hp	1	Abnormal cortical gyration	1	O75970,O14936
9	0.0228	20	4	1	0.25	0.05	GO:0001953	BP	1	negative regulation of cell-matrix adhesion	1	O14936
9	0.0232	18	4	1	0.25	0.056	REAC:3000170	rea	1	Syndecan interactions	1	O14936
9	0.0251	4	4	1	0.25	0.25	CORUM:3207	cor	1	LIN2-LIN7-SAP97-MINT1 complex	1	O14936
9	0.0251	22	4	1	0.25	0.045	GO:0019201	MF	1	nucleotide kinase activity	1	O14936
9	0.0251	22	4	1	0.25	0.045	GO:0043616	BP	1	keratinocyte proliferation	1	O14936
9	0.0258	1493	4	3	0.75	0.002	GO:0051649	BP	1	establishment of localization in cell	1	Q9HAP6,O14936,Q9NUP9
9	0.026	1498	4	3	0.75	0.002	GO:0044765	BP	1	single-organism transport	1	Q9HAP6,O14936,Q9NUP9
9	0.0262	23	4	1	0.25	0.043	GO:0042734	CC	1	presynaptic membrane	1	O14936
9	0.0263	187	4	2	0.5	0.011	HP:0002538	hp	1	Abnormality of the cerebral cortex	1	O75970,O14936
9	0.0269	363	4	2	0.5	0.006	MI:mmu-miR-295	mi	1	MI:mmu-miR-295	1	Q9HAP6,O14936
9	0.0276	368	4	2	0.5	0.005	MI:hsa-miR-372	mi	1	MI:hsa-miR-372	1	Q9HAP6,O14936
9	0.028	19	4	1	0.25	0.053	HP:0010851	hp	1	EEG with burst suppression	1	O14936
9	0.0283	22	4	1	0.25	0.045	REAC:373753	rea	1	Nephrin interactions	1	O14936
9	0.0303	386	4	2	0.5	0.005	MI:hsa-miR-765	mi	1	MI:hsa-miR-765	1	Q9HAP6,O75970
9	0.0309	21	4	1	0.25	0.048	HP:0010818	hp	1	Generalized tonic seizures	1	O14936
9	0.033	29	4	1	0.25	0.034	GO:0060170	CC	1	ciliary membrane	1	O14936
9	0.0335	406	4	2	0.5	0.005	MI:hsa-miR-544	mi	1	MI:hsa-miR-544	1	O75970,O14936
9	0.0338	23	4	1	0.25	0.043	HP:0007105	hp	1	Infantile encephalopathy	1	O14936
9	0.0342	30	4	1	0.25	0.033	GO:0002011	BP	1	morphogenesis of an epithelial sheet	1	Q9NUP9
9	0.0345	1652	4	3	0.75	0.002	GO:1902578	BP	1	single-organism localization	1	Q9HAP6,O14936,Q9NUP9
9	0.0353	31	4	1	0.25	0.032	GO:0010812	BP	1	negative regulation of cell-substrate adhesion	1	O14936
9	0.0363	2392	4	3	0.75	0.001	HPA:020010_02	hpa	1	lateral ventricle; glial cells[Uncertain,Medium]	1	Q9HAP6,O75970,Q9NUP9
9	0.0368	426	4	2	0.5	0.005	MI:hsa-miR-576-5p	mi	1	MI:hsa-miR-576-5p	1	O75970,O14936
9	0.0382	26	4	1	0.25	0.038	HP:0001151	hp	1	Impaired horizontal smooth pursuit	1	O14936
9	0.039	439	4	2	0.5	0.005	MI:hsa-miR-363	mi	1	MI:hsa-miR-363	1	O75970,O14936
9	0.0398	35	4	1	0.25	0.029	GO:0005604	CC	1	basement membrane	1	O14936
9	0.0404	447	4	2	0.5	0.004	MI:hsa-miR-216b	mi	1	MI:hsa-miR-216b	1	O75970,O14936
9	0.041	36	4	1	0.25	0.028	GO:0016776	MF	1	phosphotransferase activity, phosphate group as acceptor	1	O14936
9	0.0421	37	4	1	0.25	0.027	GO:0061045	BP	1	negative regulation of wound healing	1	O14936
9	0.0422	240	4	2	0.5	0.008	HP:0002269	hp	1	Abnormality of neuronal migration	1	O75970,O14936
9	0.0423	2527	4	3	0.75	0.001	HPA:005010_03	hpa	1	bronchus; respiratory epithelial cells[Uncertain,High]	1	Q9HAP6,O75970,Q9NUP9
9	0.0439	30	4	1	0.25	0.033	HP:0012469	hp	1	Infantile spasms	1	O14936
9	0.0443	4954	4	4	1	0.001	HPA:039030_01	hpa	1	soft tissue 1; fibroblasts[Uncertain,Low]	1	Q9HAP6,O75970,O14936,Q9NUP9
9	0.0445	470	4	2	0.5	0.004	MI:hsa-miR-195	mi	1	MI:hsa-miR-195	1	O75970,O14936
9	0.0466	41	4	1	0.25	0.024	GO:1903035	BP	1	negative regulation of response to wounding	1	O14936
9	0.0468	1836	4	3	0.75	0.002	GO:0051641	BP	1	cellular localization	1	Q9HAP6,O14936,Q9NUP9
9	0.0469	582	4	2	0.5	0.003	GO:0005912	CC	1	adherens junction	1	O14936,Q9NUP9
9	0.0475	5041	4	4	1	0.001	HPA:020010_01	hpa	1	lateral ventricle; glial cells[Uncertain,Low]	1	Q9HAP6,O75970,O14936,Q9NUP9
9	0.0483	33	4	1	0.25	0.03	HP:0011097	hp	1	Epileptic spasms	1	O14936
9	0.0483	33	4	1	0.25	0.03	HP:0006808	hp	1	Cerebral hypomyelination	1	O14936
9	0.0484	591	4	2	0.5	0.003	GO:0070161	CC	1	anchoring junction	1	O14936,Q9NUP9
9	0.0485	491	4	2	0.5	0.004	MI:mmu-miR-743b-5p	mi	1	MI:mmu-miR-743b-5p	1	Q9HAP6,O14936
9	0.05	111	4	2	0.5	0.018	KEGG:04530	keg	1	Tight junction	1	O75970,O14936
9	0.05	3	4	1	0.25	0.333	OMIM:236600	omi	1	Congenital Hydrocephalus	1	O75970
9	0.05	8	4	1	0.25	0.125	CORUM:848	cor	1	RICH1/AMOT polarity complex, Flag-Amot precipitated	1	O75970
9	0.05	499	4	2	0.5	0.004	MI:hsa-miR-582-5p	mi	1	MI:hsa-miR-582-5p	1	O75970,O14936
9	0.05	521	4	3	0.75	0.006	TF:M07205_0	tf	1	Factor: CEBPA; motif: ATTGCAYAAYN; match class: 0	1	Q9HAP6,O75970,O14936
9	0.05	44	4	1	0.25	0.023	GO:0019205	MF	1	nucleobase-containing compound kinase activity	1	O14936
9	0.05	3	4	1	0.25	0.333	OMIM:305450	omi	1	FG Syndrome	1	O14936
9	0.05	39	4	1	0.25	0.026	REAC:3000171	rea	1	Non-integrin membrane-ECM interactions	1	O14936
10	0.0112	416	4	2	0.5	0.005	HPA:027020_13	hpa	1	pancreas; islets of Langerhans[Supportive,High]	1	O75071,Q6P4E1
10	0.0125	1492	4	3	0.75	0.002	HPA:012010_11	hpa	1	endometrium 2; cells in endometrial stroma[Supportive,Low]	1	Q96HH9,O75071,Q6P4E1
10	0.0153	1600	4	3	0.75	0.002	HPA:003010_12	hpa	1	bone marrow; hematopoietic cells[Supportive,Medium]	1	Q96HH9,O75071,Q6P4E1
10	0.016	1622	4	3	0.75	0.002	HPA:011010_11	hpa	1	endometrium 1; cells in endometrial stroma[Supportive,Low]	1	Q96HH9,O75071,Q6P4E1
10	0.016	1622	4	3	0.75	0.002	HPA:028010_12	hpa	1	parathyroid gland; glandular cells[Supportive,Medium]	1	Q96HH9,O75071,Q6P4E1
10	0.016	1623	4	3	0.75	0.002	HPA:026020_11	hpa	1	ovary; ovarian stroma cells[Supportive,Low]	1	Q96HH9,O75071,Q6P4E1
10	0.0185	1707	4	3	0.75	0.002	HPA:022010_12	hpa	1	lung; macrophages[Supportive,Medium]	1	Q96HH9,O75071,Q6P4E1
10	0.0196	555	4	2	0.5	0.004	HPA:039020_12	hpa	1	soft tissue 1; chondrocytes[Supportive,Medium]	1	O75071,Q6P4E1
10	0.0208	1780	4	3	0.75	0.002	HPA:007010_11	hpa	1	cerebral cortex; endothelial cells[Supportive,Low]	1	Q96HH9,O75071,Q6P4E1
10	0.0214	1797	4	3	0.75	0.002	HPA:012020_12	hpa	1	endometrium 2; glandular cells[Supportive,Medium]	1	Q96HH9,O75071,Q6P4E1
10	0.0222	1820	4	3	0.75	0.002	HPA:011020_12	hpa	1	endometrium 1; glandular cells[Supportive,Medium]	1	Q96HH9,O75071,Q6P4E1
10	0.0243	1880	4	3	0.75	0.002	HPA:019010_11	hpa	1	kidney; cells in glomeruli[Supportive,Low]	1	Q96HH9,O75071,Q6P4E1
10	0.0245	1885	4	3	0.75	0.002	HPA:009030_11	hpa	1	colon; peripheral nerve/ganglion[Supportive,Low]	1	Q96HH9,O75071,Q6P4E1
10	0.0246	624	4	2	0.5	0.003	HPA:033010_13	hpa	1	seminal vesicle; glandular cells[Supportive,High]	1	O75071,Q6P4E1
10	0.0252	1904	4	3	0.75	0.002	HPA:022020_11	hpa	1	lung; pneumocytes[Supportive,Low]	1	Q96HH9,O75071,Q6P4E1
10	0.0254	1909	4	3	0.75	0.002	HPA:006030_11	hpa	1	cerebellum; cells in molecular layer[Supportive,Low]	1	Q96HH9,O75071,Q6P4E1
10	0.0263	1932	4	3	0.75	0.002	HPA:006020_11	hpa	1	cerebellum; cells in granular layer[Supportive,Low]	1	Q96HH9,O75071,Q6P4E1
10	0.0264	1933	4	3	0.75	0.002	HPA:038010_11	hpa	1	smooth muscle; smooth muscle cells[Supportive,Low]	1	Q96HH9,O75071,Q6P4E1
10	0.0268	653	4	2	0.5	0.003	HPA:028010_13	hpa	1	parathyroid gland; glandular cells[Supportive,High]	1	O75071,Q6P4E1
10	0.027	1950	4	3	0.75	0.002	HPA:045010_12	hpa	1	thyroid gland; glandular cells[Supportive,Medium]	1	Q96HH9,O75071,Q6P4E1
10	0.028	1974	4	3	0.75	0.002	HPA:008020_11	hpa	1	cervix, uterine; squamous epithelial cells[Supportive,Low]	1	Q96HH9,O75071,Q6P4E1
10	0.0285	1986	4	3	0.75	0.002	HPA:023010_11	hpa	1	lymph node; germinal center cells[Supportive,Low]	1	Q96HH9,O75071,Q6P4E1
10	0.0286	1989	4	3	0.75	0.002	HPA:041010_11	hpa	1	spleen; cells in red pulp[Supportive,Low]	1	Q96HH9,O75071,Q6P4E1
10	0.029	1998	4	3	0.75	0.002	HPA:029020_12	hpa	1	placenta; trophoblastic cells[Supportive,Medium]	1	Q96HH9,O75071,Q6P4E1
10	0.03	2024	4	3	0.75	0.001	HPA:009010_11	hpa	1	colon; endothelial cells[Supportive,Low]	1	Q96HH9,O75071,Q6P4E1
10	0.0301	2026	4	3	0.75	0.001	HPA:034010_11	hpa	1	skeletal muscle; myocytes[Supportive,Low]	1	Q96HH9,O75071,Q6P4E1
10	0.0307	2039	4	3	0.75	0.001	HPA:027020_11	hpa	1	pancreas; islets of Langerhans[Supportive,Low]	1	Q96HH9,O75071,Q6P4E1
10	0.0308	2043	4	3	0.75	0.001	HPA:001010_12	hpa	1	adrenal gland; glandular cells[Supportive,Medium]	1	Q96HH9,O75071,Q6P4E1
10	0.0312	2051	4	3	0.75	0.001	HPA:002010_12	hpa	1	appendix; glandular cells[Supportive,Medium]	1	Q96HH9,O75071,Q6P4E1
10	0.0316	2060	4	3	0.75	0.001	HPA:021020_11	hpa	1	liver; hepatocytes[Supportive,Low]	1	Q96HH9,O75071,Q6P4E1
10	0.0321	2071	4	3	0.75	0.001	HPA:028010_11	hpa	1	parathyroid gland; glandular cells[Supportive,Low]	1	Q96HH9,O75071,Q6P4E1
10	0.0321	2072	4	3	0.75	0.001	HPA:039020_10	hpa	1	soft tissue 1; chondrocytes[Supportive,Not detected]	1	Q96HH9,O75071,Q6P4E1
10	0.033	2092	4	3	0.75	0.001	HPA:015010_12	hpa	1	fallopian tube; glandular cells[Supportive,Medium]	1	Q96HH9,O75071,Q6P4E1
10	0.0338	2110	4	3	0.75	0.001	HPA:047010_12	hpa	1	urinary bladder; urothelial cells[Supportive,Medium]	1	Q96HH9,O75071,Q6P4E1
10	0.0342	2119	4	3	0.75	0.001	HPA:005010_12	hpa	1	bronchus; respiratory epithelial cells[Supportive,Medium]	1	Q96HH9,O75071,Q6P4E1
10	0.0351	2139	4	3	0.75	0.001	HPA:020020_11	hpa	1	lateral ventricle; neuronal cells[Supportive,Low]	1	Q96HH9,O75071,Q6P4E1
10	0.0355	2146	4	3	0.75	0.001	HPA:021010_02	hpa	1	liver; bile duct cells[Uncertain,Medium]	1	Q3KR37,O75071,Q6P4E1
10	0.0357	2151	4	3	0.75	0.001	HPA:046010_11	hpa	1	tonsil; germinal center cells[Supportive,Low]	1	Q96HH9,O75071,Q6P4E1
10	0.0358	2154	4	3	0.75	0.001	HPA:006010_11	hpa	1	cerebellum; Purkinje cells[Supportive,Low]	1	Q96HH9,O75071,Q6P4E1
10	0.0361	2159	4	3	0.75	0.001	HPA:042010_12	hpa	1	stomach 1; glandular cells[Supportive,Medium]	1	Q96HH9,O75071,Q6P4E1
10	0.0365	2168	4	3	0.75	0.001	HPA:009020_12	hpa	1	colon; glandular cells[Supportive,Medium]	1	Q96HH9,O75071,Q6P4E1
10	0.0369	2176	4	3	0.75	0.001	HPA:023020_11	hpa	1	lymph node; non-germinal center cells[Supportive,Low]	1	Q96HH9,O75071,Q6P4E1
10	0.0372	775	4	2	0.5	0.003	HPA:007030_13	hpa	1	cerebral cortex; neuronal cells[Supportive,High]	1	O75071,Q6P4E1
10	0.0372	2183	4	3	0.75	0.001	HPA:037010_12	hpa	1	small intestine; glandular cells[Supportive,Medium]	1	Q96HH9,O75071,Q6P4E1
10	0.0374	2188	4	3	0.75	0.001	HPA:018020_11	hpa	1	hippocampus; neuronal cells[Supportive,Low]	1	Q96HH9,O75071,Q6P4E1
10	0.0379	2197	4	3	0.75	0.001	HPA:035030_11	hpa	1	skin 1; keratinocytes[Supportive,Low]	1	Q96HH9,O75071,Q6P4E1
10	0.0381	2202	4	3	0.75	0.001	HPA:019020_12	hpa	1	kidney; cells in tubules[Supportive,Medium]	1	Q96HH9,O75071,Q6P4E1
10	0.0382	4447	4	4	1	0.001	HPA:026020_01	hpa	1	ovary; ovarian stroma cells[Uncertain,Low]	1	Q3KR37,Q96HH9,O75071,Q6P4E1
10	0.0385	2209	4	3	0.75	0.001	HPA:031010_12	hpa	1	rectum; glandular cells[Supportive,Medium]	1	Q96HH9,O75071,Q6P4E1
10	0.0388	2215	4	3	0.75	0.001	HPA:025010_11	hpa	1	oral mucosa; squamous epithelial cells[Supportive,Low]	1	Q96HH9,O75071,Q6P4E1
10	0.0393	798	4	2	0.5	0.003	HPA:021010_12	hpa	1	liver; bile duct cells[Supportive,Medium]	1	O75071,Q6P4E1
10	0.0394	2227	4	3	0.75	0.001	HPA:010010_12	hpa	1	duodenum; glandular cells[Supportive,Medium]	1	Q96HH9,O75071,Q6P4E1
10	0.0394	2227	4	3	0.75	0.001	HPA:016010_12	hpa	1	gallbladder; glandular cells[Supportive,Medium]	1	Q96HH9,O75071,Q6P4E1
10	0.0395	4485	4	4	1	0.001	HPA:011010_01	hpa	1	endometrium 1; cells in endometrial stroma[Uncertain,Low]	1	Q3KR37,Q96HH9,O75071,Q6P4E1
10	0.0415	2270	4	3	0.75	0.001	HPA:003010_11	hpa	1	bone marrow; hematopoietic cells[Supportive,Low]	1	Q96HH9,O75071,Q6P4E1
10	0.0416	2271	4	3	0.75	0.001	HPA:014010_11	hpa	1	esophagus; squamous epithelial cells[Supportive,Low]	1	Q96HH9,O75071,Q6P4E1
10	0.0417	2274	4	3	0.75	0.001	HPA:007030_11	hpa	1	cerebral cortex; neuronal cells[Supportive,Low]	1	Q96HH9,O75071,Q6P4E1
10	0.0418	2276	4	3	0.75	0.001	HPA:012020_11	hpa	1	endometrium 2; glandular cells[Supportive,Low]	1	Q96HH9,O75071,Q6P4E1
10	0.042	2279	4	3	0.75	0.001	HPA:032010_11	hpa	1	salivary gland; glandular cells[Supportive,Low]	1	Q96HH9,O75071,Q6P4E1
10	0.0421	2281	4	3	0.75	0.001	HPA:030010_11	hpa	1	prostate; glandular cells[Supportive,Low]	1	Q96HH9,O75071,Q6P4E1
10	0.0424	2286	4	3	0.75	0.001	HPA:011020_11	hpa	1	endometrium 1; glandular cells[Supportive,Low]	1	Q96HH9,O75071,Q6P4E1
10	0.0426	2290	4	3	0.75	0.001	HPA:033010_11	hpa	1	seminal vesicle; glandular cells[Supportive,Low]	1	Q96HH9,O75071,Q6P4E1
10	0.0429	836	4	2	0.5	0.002	HPA:027010_13	hpa	1	pancreas; exocrine glandular cells[Supportive,High]	1	O75071,Q6P4E1
10	0.0435	2308	4	3	0.75	0.001	HPA:022010_11	hpa	1	lung; macrophages[Supportive,Low]	1	Q96HH9,O75071,Q6P4E1
10	0.0436	2310	4	3	0.75	0.001	HPA:036010_11	hpa	1	skin 2; epidermal cells[Supportive,Low]	1	Q96HH9,O75071,Q6P4E1
10	0.0446	2328	4	3	0.75	0.001	HPA:027010_11	hpa	1	pancreas; exocrine glandular cells[Supportive,Low]	1	Q96HH9,O75071,Q6P4E1
10	0.0454	2342	4	3	0.75	0.001	HPA:045010_11	hpa	1	thyroid gland; glandular cells[Supportive,Low]	1	Q96HH9,O75071,Q6P4E1
10	0.046	867	4	2	0.5	0.002	HPA:027020_03	hpa	1	pancreas; islets of Langerhans[Uncertain,High]	1	O75071,Q6P4E1
10	0.0467	2366	4	3	0.75	0.001	HPA:029020_11	hpa	1	placenta; trophoblastic cells[Supportive,Low]	1	Q96HH9,O75071,Q6P4E1
10	0.0467	874	4	2	0.5	0.002	HPA:015010_13	hpa	1	fallopian tube; glandular cells[Supportive,High]	1	Q96HH9,Q6P4E1
10	0.0477	2385	4	3	0.75	0.001	HPA:013010_11	hpa	1	epididymis; glandular cells[Supportive,Low]	1	Q96HH9,O75071,Q6P4E1
10	0.0483	2395	4	3	0.75	0.001	HPA:044010_11	hpa	1	testis; Leydig cells[Supportive,Low]	1	Q96HH9,O75071,Q6P4E1
10	0.0484	2397	4	3	0.75	0.001	HPA:002010_11	hpa	1	appendix; glandular cells[Supportive,Low]	1	Q96HH9,O75071,Q6P4E1
10	0.0495	2417	4	3	0.75	0.001	HPA:024010_11	hpa	1	nasopharynx; respiratory epithelial cells[Supportive,Low]	1	Q96HH9,O75071,Q6P4E1
10	0.05	906	4	2	0.5	0.002	HPA:005010_13	hpa	1	bronchus; respiratory epithelial cells[Supportive,High]	1	O75071,Q6P4E1
10	0.05	2425	4	3	0.75	0.001	HPA:001010_11	hpa	1	adrenal gland; glandular cells[Supportive,Low]	1	Q96HH9,O75071,Q6P4E1
10	0.05	35	4	1	0.25	0.029	GO:0005881	CC	1	cytoplasmic microtubule	1	Q96HH9
10	0.05	1557	4	4	1	0.003	TF:M07044_1	tf	1	Factor: HNF-1alpha; motif: NGNNAAWNATTAACNN; match class: 1	1	Q3KR37,Q96HH9,O75071,Q6P4E1
10	0.05	435	4	2	0.5	0.005	MI:hsa-miR-32	mi	1	MI:hsa-miR-32	1	Q3KR37,Q96HH9
11	0.000127	68	2	2	1	0.029	GO:0060205	CC	1	cytoplasmic vesicle lumen	1	P04114,O43707
11	0.000131	69	2	2	1	0.029	GO:0031983	CC	1	vesicle lumen	1	P04114,O43707
11	0.000643	1	2	1	0.5	1	GO:0034360	CC	1	chylomicron remnant	1	P04114
11	0.000643	1	2	1	0.5	1	GO:0034359	CC	1	mature chylomicron	1	P04114
11	0.0012	3	2	1	0.5	0.333	REAC:3000497	rea	1	Scavenging by Class H Receptors	1	P04114
11	0.0012	3	2	1	0.5	0.333	REAC:3000471	rea	1	Scavenging by Class B Receptors	1	P04114
11	0.00129	2	2	1	0.5	0.5	GO:0032417	BP	1	positive regulation of sodium:proton antiporter activity	1	O43707
11	0.00129	2	2	1	0.5	0.5	GO:0035473	MF	1	lipase binding	1	P04114
11	0.00193	3	2	1	0.5	0.333	GO:0032415	BP	1	regulation of sodium:proton antiporter activity	1	O43707
11	0.00193	3	2	1	0.5	0.333	GO:0034363	CC	1	intermediate-density lipoprotein particle	1	P04114
11	0.0024	6	2	1	0.5	0.167	REAC:3000484	rea	1	Scavenging by Class F Receptors	1	P04114
11	0.00257	4	2	1	0.5	0.25	GO:0030050	BP	1	vesicle transport along actin filament	1	O43707
11	0.00257	4	2	1	0.5	0.25	GO:0010886	BP	1	positive regulation of cholesterol storage	1	P04114
11	0.00257	4	2	1	0.5	0.25	GO:0034362	CC	1	low-density lipoprotein particle	1	P04114
11	0.0026	306	2	2	1	0.007	GO:0015629	CC	1	actin cytoskeleton	1	P04114,O43707
11	0.00321	5	2	1	0.5	0.2	GO:0042627	CC	1	chylomicron	1	P04114
11	0.00321	5	2	1	0.5	0.2	GO:0010155	BP	1	regulation of proton transport	1	O43707
11	0.00358	1	2	1	0.5	1	OMIM:144010	omi	1	HYPERCHOLESTEROLEMIA, AUTOSOMAL DOMINANT, TYPE B;;APOLIPOPROTEIN B-100, FAMILIAL LIGAND-DEFECTIVE;;HYPERCHOLESTEROLEMIA, FAMILIAL, DUE TO LIGAND-DEFECTIVE APOLIPOPROTEINB;;APOLIPOPROTEIN B-100, FAMILIAL DEFECTIVE	1	P04114
11	0.00358	1	2	1	0.5	1	OMIM:615558	omi	1	Familial Hypobetalipoproteinemia	1	P04114
11	0.00386	6	2	1	0.5	0.167	GO:0042159	BP	1	lipoprotein catabolic process	1	P04114
11	0.00386	6	2	1	0.5	0.167	GO:0034374	BP	1	low-density lipoprotein particle remodeling	1	P04114
11	0.00386	6	2	1	0.5	0.167	GO:0010744	BP	1	positive regulation of macrophage derived foam cell differentiation	1	P04114
11	0.00386	6	2	1	0.5	0.167	GO:0099515	BP	1	actin filament-based transport	1	O43707
11	0.00386	6	2	1	0.5	0.167	GO:0034379	BP	1	very-low-density lipoprotein particle assembly	1	P04114
11	0.00514	8	2	1	0.5	0.125	GO:0010885	BP	1	regulation of cholesterol storage	1	P04114
11	0.00514	8	2	1	0.5	0.125	GO:0034361	CC	1	very-low-density lipoprotein particle	1	P04114
11	0.00514	8	2	1	0.5	0.125	GO:0034385	CC	1	triglyceride-rich lipoprotein particle	1	P04114
11	0.00545	444	2	2	1	0.005	REAC:109582	rea	1	Hemostasis	1	P04114,O43707
11	0.00578	9	2	1	0.5	0.111	GO:1900025	BP	1	negative regulation of substrate adhesion-dependent cell spreading	1	O43707
11	0.00578	9	2	1	0.5	0.111	GO:2000651	BP	1	positive regulation of sodium ion transmembrane transporter activity	1	O43707
11	0.00578	9	2	1	0.5	0.111	GO:0031143	CC	1	pseudopodium	1	O43707
11	0.006	15	2	1	0.5	0.067	REAC:3000480	rea	1	Scavenging by Class A Receptors	1	P04114
11	0.006	15	2	1	0.5	0.067	REAC:171052	rea	1	LDL-mediated lipid transport	1	P04114
11	0.0064	16	2	1	0.5	0.062	REAC:432142	rea	1	Platelet sensitization by LDL	1	P04114
11	0.00643	10	2	1	0.5	0.1	GO:0035357	BP	1	peroxisome proliferator activated receptor signaling pathway	1	O43707
11	0.00643	10	2	1	0.5	0.1	GO:0034383	BP	1	low-density lipoprotein particle clearance	1	P04114
11	0.00643	10	2	1	0.5	0.1	GO:0010878	BP	1	cholesterol storage	1	P04114
11	0.0068	17	2	1	0.5	0.059	REAC:174800	rea	1	Chylomicron-mediated lipid transport	1	P04114
11	0.00692	499	2	2	1	0.004	GO:0044433	CC	1	cytoplasmic vesicle part	1	P04114,O43707
11	0.00707	11	2	1	0.5	0.091	GO:0017127	MF	1	cholesterol transporter activity	1	P04114
11	0.00707	11	2	1	0.5	0.091	GO:0010884	BP	1	positive regulation of lipid storage	1	P04114
11	0.00707	11	2	1	0.5	0.091	GO:0034358	CC	1	plasma lipoprotein particle	1	P04114
11	0.00707	11	2	1	0.5	0.091	GO:1990777	CC	1	lipoprotein particle	1	P04114
11	0.00707	11	2	1	0.5	0.091	GO:0070971	CC	1	endoplasmic reticulum exit site	1	P04114
11	0.00771	12	2	1	0.5	0.083	GO:0034367	BP	1	macromolecular complex remodeling	1	P04114
11	0.00771	12	2	1	0.5	0.083	GO:0034369	BP	1	plasma lipoprotein particle remodeling	1	P04114
11	0.00771	12	2	1	0.5	0.083	GO:0050750	MF	1	low-density lipoprotein particle receptor binding	1	P04114
11	0.00771	12	2	1	0.5	0.083	GO:0034368	BP	1	protein-lipid complex remodeling	1	P04114
11	0.00771	12	2	1	0.5	0.083	GO:1902307	BP	1	positive regulation of sodium ion transmembrane transport	1	O43707
11	0.00811	540	2	2	1	0.004	GO:0097367	MF	1	carbohydrate derivative binding	1	P04114,O43707
11	0.00835	13	2	1	0.5	0.077	GO:0071682	CC	1	endocytic vesicle lumen	1	P04114
11	0.00835	13	2	1	0.5	0.077	GO:0034377	BP	1	plasma lipoprotein particle assembly	1	P04114
11	0.00835	13	2	1	0.5	0.077	GO:0032994	CC	1	protein-lipid complex	1	P04114
11	0.00879	22	2	1	0.5	0.045	REAC:373753	rea	1	Nephrin interactions	1	O43707
11	0.00899	14	2	1	0.5	0.071	GO:0042974	MF	1	retinoic acid receptor binding	1	O43707
11	0.00964	15	2	1	0.5	0.067	GO:0065005	BP	1	protein-lipid complex assembly	1	P04114
11	0.00964	15	2	1	0.5	0.067	GO:0034381	BP	1	plasma lipoprotein particle clearance	1	P04114
11	0.00964	15	2	1	0.5	0.067	GO:0048384	BP	1	retinoic acid receptor signaling pathway	1	O43707
11	0.00964	15	2	1	0.5	0.067	GO:0010743	BP	1	regulation of macrophage derived foam cell differentiation	1	P04114
11	0.0103	16	2	1	0.5	0.062	GO:0015248	MF	1	sterol transporter activity	1	P04114
11	0.0103	16	2	1	0.5	0.062	GO:0070325	MF	1	lipoprotein particle receptor binding	1	P04114
11	0.0108	15	2	1	0.5	0.067	KEGG:04977	keg	1	Vitamin digestion and absorption	1	P04114
11	0.0109	17	2	1	0.5	0.059	GO:0031904	CC	1	endosome lumen	1	P04114
11	0.011	11	2	1	0.5	0.091	TF:M03856_1	tf	1	Factor: Tbx5; motif: YMTYCTCWCACYTGN; match class: 1	1	O43707
11	0.0114	640	2	2	1	0.003	GO:0016477	BP	1	cell migration	1	P04114,O43707
11	0.012	30	2	1	0.5	0.033	REAC:2173782	rea	1	Binding and Uptake of Ligands by Scavenger Receptors	1	P04114
11	0.0124	668	2	2	1	0.003	GO:0005615	CC	1	extracellular space	1	P04114,O43707
11	0.0128	20	2	1	0.5	0.05	GO:0090077	BP	1	foam cell differentiation	1	P04114
11	0.0128	20	2	1	0.5	0.05	GO:0071827	BP	1	plasma lipoprotein particle organization	1	P04114
11	0.0128	20	2	1	0.5	0.05	GO:0010765	BP	1	positive regulation of sodium ion transport	1	O43707
11	0.0128	20	2	1	0.5	0.05	GO:0010742	BP	1	macrophage derived foam cell differentiation	1	P04114
11	0.0132	33	2	1	0.5	0.03	REAC:975634	rea	1	Retinoid metabolism and transport	1	P04114
11	0.0135	21	2	1	0.5	0.048	GO:1901224	BP	1	positive regulation of NIK/NF-kappaB signaling	1	O43707
11	0.0136	700	2	2	1	0.003	GO:0045595	BP	1	regulation of cell differentiation	1	P04114,O43707
11	0.0141	711	2	2	1	0.003	GO:0051674	BP	1	localization of cell	1	P04114,O43707
11	0.0141	711	2	2	1	0.003	GO:0048870	BP	1	cell motility	1	P04114,O43707
11	0.0141	22	2	1	0.5	0.045	GO:0071825	BP	1	protein-lipid complex subunit organization	1	P04114
11	0.0148	23	2	1	0.5	0.043	GO:2000649	BP	1	regulation of sodium ion transmembrane transporter activity	1	O43707
11	0.0149	731	2	2	1	0.003	GO:0005102	MF	1	receptor binding	1	P04114,O43707
11	0.0158	22	2	1	0.5	0.045	KEGG:04975	keg	1	Fat digestion and absorption	1	P04114
11	0.0164	41	2	1	0.5	0.024	REAC:6806667	rea	1	Metabolism of fat-soluble vitamins	1	P04114
11	0.0167	651	2	2	1	0.003	TF:M01123_0	tf	1	Factor: Nanog; motif: GGGNCCATTKCC; match class: 0	1	P04114,O43707
11	0.0167	3	2	1	0.5	0.333	CORUM:5655	cor	1	Ternary complex (LRRC7, CAMK2a, ACTN4)	1	O43707
11	0.0173	27	2	1	0.5	0.037	GO:0010883	BP	1	regulation of lipid storage	1	P04114
11	0.0184	814	2	2	1	0.002	GO:0040011	BP	1	locomotion	1	P04114,O43707
11	0.0186	29	2	1	0.5	0.034	GO:1901222	BP	1	regulation of NIK/NF-kappaB signaling	1	O43707
11	0.0186	29	2	1	0.5	0.034	GO:0097006	BP	1	regulation of plasma lipoprotein particle levels	1	P04114
11	0.0195	49	2	1	0.5	0.02	REAC:174824	rea	1	Lipoprotein metabolism	1	P04114
11	0.0199	31	2	1	0.5	0.032	GO:0010812	BP	1	negative regulation of cell-substrate adhesion	1	O43707
11	0.0205	32	2	1	0.5	0.031	GO:1902305	BP	1	regulation of sodium ion transmembrane transport	1	O43707
11	0.021	21	2	1	0.5	0.048	TF:M00665_1	tf	1	Factor: Sp3; motif: ASMCTTGGGSRGGG; match class: 1	1	P04114
11	0.0212	33	2	1	0.5	0.03	GO:1900024	BP	1	regulation of substrate adhesion-dependent cell spreading	1	O43707
11	0.0218	34	2	1	0.5	0.029	GO:0099518	BP	1	vesicle cytoskeletal trafficking	1	O43707
11	0.0225	35	2	1	0.5	0.029	GO:0032414	BP	1	positive regulation of ion transmembrane transporter activity	1	O43707
11	0.0225	35	2	1	0.5	0.029	GO:0055092	BP	1	sterol homeostasis	1	P04114
11	0.0225	35	2	1	0.5	0.029	GO:0042632	BP	1	cholesterol homeostasis	1	P04114
11	0.0231	910	2	2	1	0.002	GO:0097708	CC	1	intracellular vesicle	1	P04114,O43707
11	0.0237	37	2	1	0.5	0.027	GO:0019915	BP	1	lipid storage	1	P04114
11	0.0241	931	2	2	1	0.002	GO:0031410	CC	1	cytoplasmic vesicle	1	P04114,O43707
11	0.0244	38	2	1	0.5	0.026	GO:0030669	CC	1	clathrin-coated endocytic vesicle membrane	1	P04114
11	0.0247	62	2	1	0.5	0.016	REAC:2187338	rea	1	Visual phototransduction	1	P04114
11	0.0255	958	2	2	1	0.002	GO:0016192	BP	1	vesicle-mediated transport	1	P04114,O43707
11	0.0257	40	2	1	0.5	0.025	GO:1904064	BP	1	positive regulation of cation transmembrane transport	1	O43707
11	0.0263	41	2	1	0.5	0.024	GO:0032411	BP	1	positive regulation of transporter activity	1	O43707
11	0.027	42	2	1	0.5	0.024	GO:0031093	CC	1	platelet alpha granule lumen	1	O43707
11	0.0276	43	2	1	0.5	0.023	GO:0030374	MF	1	ligand-dependent nuclear receptor transcription coactivator activity	1	O43707
11	0.0279	70	2	1	0.5	0.014	REAC:202733	rea	1	Cell surface interactions at the vascular wall	1	P04114
11	0.0281	28	2	1	0.5	0.036	TF:M06846_1	tf	1	Factor: ZFHX2; motif: WGWGGTCCCCC; match class: 1	1	P04114
11	0.0287	72	2	1	0.5	0.014	REAC:418346	rea	1	Platelet homeostasis	1	P04114
11	0.0287	1016	2	2	1	0.002	GO:0006928	BP	1	movement of cell or subcellular component	1	P04114,O43707
11	0.0289	45	2	1	0.5	0.022	GO:0010771	BP	1	negative regulation of cell morphogenesis involved in differentiation	1	O43707
11	0.0291	73	2	1	0.5	0.014	REAC:73923	rea	1	Lipid digestion, mobilization, and transport	1	P04114
11	0.0295	46	2	1	0.5	0.022	GO:0045334	CC	1	clathrin-coated endocytic vesicle	1	P04114
11	0.0295	46	2	1	0.5	0.022	GO:0002028	BP	1	regulation of sodium ion transport	1	O43707
11	0.0296	161	2	1	0.5	0.006	HPA:021010_13	hpa	1	liver; bile duct cells[Supportive,High]	1	O43707
11	0.0301	30	2	1	0.5	0.033	TF:M06475_1	tf	1	Factor: znf679; motif: CTTSAADAKC; match class: 1	1	P04114
11	0.0302	47	2	1	0.5	0.021	GO:0034767	BP	1	positive regulation of ion transmembrane transport	1	O43707
11	0.0302	47	2	1	0.5	0.021	GO:0001523	BP	1	retinoid metabolic process	1	P04114
11	0.0314	49	2	1	0.5	0.02	GO:0016101	BP	1	diterpenoid metabolic process	1	P04114
11	0.0314	49	2	1	0.5	0.02	GO:0030301	BP	1	cholesterol transport	1	P04114
11	0.0317	1067	2	2	1	0.002	GO:0050793	BP	1	regulation of developmental process	1	P04114,O43707
11	0.0327	51	2	1	0.5	0.02	GO:0015918	BP	1	sterol transport	1	P04114
11	0.0334	52	2	1	0.5	0.019	GO:0034764	BP	1	positive regulation of transmembrane transport	1	O43707
11	0.0334	1974	2	2	1	0.001	HPA:008020_11	hpa	1	cervix, uterine; squamous epithelial cells[Supportive,Low]	1	P04114,O43707
11	0.034	53	2	1	0.5	0.019	GO:0015992	BP	1	proton transport	1	O43707
11	0.0346	54	2	1	0.5	0.019	GO:0030665	CC	1	clathrin-coated vesicle membrane	1	P04114
11	0.0346	54	2	1	0.5	0.019	GO:0006721	BP	1	terpenoid metabolic process	1	P04114
11	0.0346	54	2	1	0.5	0.019	GO:0005178	MF	1	integrin binding	1	O43707
11	0.0353	55	2	1	0.5	0.018	GO:0006818	BP	1	hydrogen transport	1	O43707
11	0.0354	949	2	2	1	0.002	TF:M04071_1	tf	1	Factor: POU2F1; motif: NATGMATATKCAWN; match class: 1	1	P04114,O43707
11	0.0359	56	2	1	0.5	0.018	GO:0031091	CC	1	platelet alpha granule	1	O43707
11	0.0365	51	2	1	0.5	0.02	KEGG:05322	keg	1	Systemic lupus erythematosus	1	O43707
11	0.0366	57	2	1	0.5	0.018	GO:0031490	MF	1	chromatin DNA binding	1	O43707
11	0.0366	57	2	1	0.5	0.018	GO:0034774	CC	1	secretory granule lumen	1	O43707
11	0.0366	57	2	1	0.5	0.018	GO:0008201	MF	1	heparin binding	1	P04114
11	0.0368	2072	2	2	1	0.001	HPA:035040_11	hpa	1	skin 1; melanocytes[Supportive,Low]	1	P04114,O43707
11	0.0374	94	2	1	0.5	0.011	REAC:1500931	rea	1	Cell-Cell communication	1	O43707
11	0.0378	59	2	1	0.5	0.017	GO:0034446	BP	1	substrate adhesion-dependent cell spreading	1	O43707
11	0.0394	99	2	1	0.5	0.01	REAC:114608	rea	1	Platelet degranulation	1	O43707
11	0.0397	62	2	1	0.5	0.016	GO:0035725	BP	1	sodium ion transmembrane transport	1	O43707
11	0.0399	451	2	2	1	0.004	MI:hsa-miR-892b	mi	1	MI:hsa-miR-892b	1	P04114,O43707
11	0.0404	1204	2	2	1	0.002	GO:0005856	CC	1	cytoskeleton	1	P04114,O43707
11	0.0409	2183	2	2	1	0.001	HPA:037010_12	hpa	1	small intestine; glandular cells[Supportive,Medium]	1	P04114,O43707
11	0.0413	459	2	2	1	0.004	MI:hsa-miR-769-5p	mi	1	MI:hsa-miR-769-5p	1	P04114,O43707
11	0.0413	104	2	1	0.5	0.01	REAC:76005	rea	1	Response to elevated platelet cytosolic Ca2+	1	O43707
11	0.0421	2215	2	2	1	0.001	HPA:025010_11	hpa	1	oral mucosa; squamous epithelial cells[Supportive,Low]	1	P04114,O43707
11	0.0425	2227	2	2	1	0.001	HPA:010010_12	hpa	1	duodenum; glandular cells[Supportive,Medium]	1	P04114,O43707
11	0.0429	67	2	1	0.5	0.015	GO:0008203	BP	1	cholesterol metabolic process	1	P04114
11	0.0429	67	2	1	0.5	0.015	GO:1902652	BP	1	secondary alcohol metabolic process	1	P04114
11	0.0429	67	2	1	0.5	0.015	GO:0044325	MF	1	ion channel binding	1	O43707
11	0.0436	68	2	1	0.5	0.015	GO:0042158	BP	1	lipoprotein biosynthetic process	1	P04114
11	0.0436	68	2	1	0.5	0.015	GO:0006720	BP	1	isoprenoid metabolic process	1	P04114
11	0.0442	69	2	1	0.5	0.014	GO:0055088	BP	1	lipid homeostasis	1	P04114
11	0.0442	2271	2	2	1	0.001	HPA:014010_11	hpa	1	esophagus; squamous epithelial cells[Supportive,Low]	1	P04114,O43707
11	0.045	63	2	1	0.5	0.016	KEGG:05412	keg	1	Arrhythmogenic right ventricular cardiomyopathy (ARVC)	1	O43707
11	0.0451	45	2	1	0.5	0.022	TF:M06555_0	tf	1	Factor: ZNF721; motif: NGGTGTGGGTGC; match class: 0	1	P04114
11	0.0455	71	2	1	0.5	0.014	GO:0016125	BP	1	sterol metabolic process	1	P04114
11	0.0461	46	2	1	0.5	0.022	TF:M06889_0	tf	1	Factor: znf658b; motif: NTGGNGAAGAGC; match class: 0	1	P04114
11	0.0461	46	2	1	0.5	0.022	TF:M06890_0	tf	1	Factor: ZNF658; motif: NTGGNGAAGAGC; match class: 0	1	P04114
11	0.0461	72	2	1	0.5	0.014	GO:0005319	MF	1	lipid transporter activity	1	P04114
11	0.0491	49	2	1	0.5	0.02	TF:M06768_0	tf	1	Factor: znf443; motif: KGWWGGGGCAGC; match class: 0	1	P04114
11	0.0493	77	2	1	0.5	0.013	GO:0030048	BP	1	actin filament-based movement	1	O43707
11	0.0498	1125	2	2	1	0.002	TF:M04345_0	tf	1	Factor: HOXB13; motif: CCAATAAAAN; match class: 0	1	P04114,O43707
11	0.05	78	2	1	0.5	0.013	GO:0002576	BP	1	platelet degranulation	1	O43707
11	0.05	70	2	1	0.5	0.014	KEGG:04520	keg	1	Adherens junction	1	O43707
11	0.05	1127	2	2	1	0.002	TF:M01045_0	tf	1	Factor: AP-2alphaA; motif: ANNGCCTNAGGSNNT; match class: 0	1	P04114,O43707
11	0.05	9	2	1	0.5	0.111	CORUM:725	cor	1	P2X7 receptor signalling complex	1	O43707
11	0.05	126	2	1	0.5	0.008	REAC:196854	rea	1	Metabolism of vitamins and cofactors	1	P04114
11	0.05	1340	2	2	1	0.001	GO:0032879	BP	1	regulation of localization	1	P04114,O43707
11	0.05	14	2	1	0.5	0.071	OMIM:603278	omi	1	Focal Segmental Glomerulosclerosis and Nephrotic Syndrome	1	O43707
11	0.05	123	2	2	1	0.016	HP:0003119	hp	1	Abnormality of lipid metabolism	1	P04114,O43707
11	0.05	505	2	2	1	0.004	MI:hsa-miR-548a-5p	mi	1	MI:hsa-miR-548a-5p	1	P04114,O43707
12	1.29e-05	24	2	2	1	0.083	GO:0042348	BP	1	NF-kappaB import into nucleus	1	Q9NQC7,Q9NYA1
12	1.29e-05	24	2	2	1	0.083	GO:0042345	BP	1	regulation of NF-kappaB import into nucleus	1	Q9NQC7,Q9NYA1
12	3.65e-05	40	2	2	1	0.05	GO:0010803	BP	1	regulation of tumor necrosis factor-mediated signaling pathway	1	Q9NQC7,Q9NYA1
12	6.21e-05	52	2	2	1	0.038	GO:0042990	BP	1	regulation of transcription factor import into nucleus	1	Q9NQC7,Q9NYA1
12	6.95e-05	55	2	2	1	0.036	GO:0042991	BP	1	transcription factor import into nucleus	1	Q9NQC7,Q9NYA1
12	9.14e-05	63	2	2	1	0.032	GO:0031503	BP	1	protein complex localization	1	Q9NQC7,Q9NYA1
12	0.000179	88	2	2	1	0.023	GO:0001959	BP	1	regulation of cytokine-mediated signaling pathway	1	Q9NQC7,Q9NYA1
12	0.000205	94	2	2	1	0.021	GO:0060759	BP	1	regulation of response to cytokine stimulus	1	Q9NQC7,Q9NYA1
12	0.000205	94	2	2	1	0.021	GO:0042306	BP	1	regulation of protein import into nucleus	1	Q9NQC7,Q9NYA1
12	0.000213	96	2	2	1	0.021	GO:1904589	BP	1	regulation of protein import	1	Q9NQC7,Q9NYA1
12	0.000265	107	2	2	1	0.019	GO:0033209	BP	1	tumor necrosis factor-mediated signaling pathway	1	Q9NQC7,Q9NYA1
12	0.000329	119	2	2	1	0.017	GO:1900180	BP	1	regulation of protein localization to nucleus	1	Q9NQC7,Q9NYA1
12	0.000345	122	2	2	1	0.016	GO:0046822	BP	1	regulation of nucleocytoplasmic transport	1	Q9NQC7,Q9NYA1
12	0.00043	136	2	2	1	0.015	GO:0071356	BP	1	cellular response to tumor necrosis factor	1	Q9NQC7,Q9NYA1
12	0.000502	147	2	2	1	0.014	GO:0034612	BP	1	response to tumor necrosis factor	1	Q9NQC7,Q9NYA1
12	0.00054	1	2	1	0.5	1	GO:0046521	BP	1	sphingoid catabolic process	1	Q9NYA1
12	0.00061	162	2	2	1	0.012	GO:0043122	BP	1	regulation of I-kappaB kinase/NF-kappaB signaling	1	Q9NQC7,Q9NYA1
12	0.000649	167	2	2	1	0.012	GO:0044744	BP	1	protein targeting to nucleus	1	Q9NQC7,Q9NYA1
12	0.000649	167	2	2	1	0.012	GO:0006606	BP	1	protein import into nucleus	1	Q9NQC7,Q9NYA1
12	0.000649	167	2	2	1	0.012	GO:1902593	BP	1	single-organism nuclear import	1	Q9NQC7,Q9NYA1
12	0.000737	178	2	2	1	0.011	GO:0007249	BP	1	I-kappaB kinase/NF-kappaB signaling	1	Q9NQC7,Q9NYA1
12	0.000779	183	2	2	1	0.011	GO:1903533	BP	1	regulation of protein targeting	1	Q9NQC7,Q9NYA1
12	0.000788	184	2	2	1	0.011	GO:0051170	BP	1	nuclear import	1	Q9NQC7,Q9NYA1
12	0.00101	208	2	2	1	0.01	GO:0017038	BP	1	protein import	1	Q9NQC7,Q9NYA1
12	0.00108	2	2	1	0.5	0.5	GO:0017050	MF	1	D-erythro-sphingosine kinase activity	1	Q9NYA1
12	0.00108	2	2	1	0.5	0.5	GO:1990108	BP	1	protein linear deubiquitination	1	Q9NQC7
12	0.00108	2	2	1	0.5	0.5	GO:0008481	MF	1	sphinganine kinase activity	1	Q9NYA1
12	0.00114	221	2	2	1	0.009	GO:0034504	BP	1	protein localization to nucleus	1	Q9NQC7,Q9NYA1
12	0.00131	237	2	2	1	0.008	GO:0033157	BP	1	regulation of intracellular protein transport	1	Q9NQC7,Q9NYA1
12	0.00132	238	2	2	1	0.008	GO:0051090	BP	1	regulation of sequence-specific DNA binding transcription factor activity	1	Q9NQC7,Q9NYA1
12	0.00162	3	2	1	0.5	0.333	GO:0034312	BP	1	diol biosynthetic process	1	Q9NYA1
12	0.00162	3	2	1	0.5	0.333	GO:0038036	MF	1	sphingosine-1-phosphate receptor activity	1	Q9NYA1
12	0.00162	3	2	1	0.5	0.333	GO:0001727	MF	1	lipid kinase activity	1	Q9NYA1
12	0.00162	3	2	1	0.5	0.333	GO:0046512	BP	1	sphingosine biosynthetic process	1	Q9NYA1
12	0.00174	273	2	2	1	0.007	GO:0019221	BP	1	cytokine-mediated signaling pathway	1	Q9NQC7,Q9NYA1
12	0.00216	4	2	1	0.5	0.25	GO:0034311	BP	1	diol metabolic process	1	Q9NYA1
12	0.00216	4	2	1	0.5	0.25	GO:0006670	BP	1	sphingosine metabolic process	1	Q9NYA1
12	0.00216	4	2	1	0.5	0.25	GO:0046520	BP	1	sphingoid biosynthetic process	1	Q9NYA1
12	0.00224	310	2	2	1	0.006	GO:0032386	BP	1	regulation of intracellular transport	1	Q9NQC7,Q9NYA1
12	0.00236	318	2	2	1	0.006	GO:0006913	BP	1	nucleocytoplasmic transport	1	Q9NQC7,Q9NYA1
12	0.00245	324	2	2	1	0.006	GO:0051169	BP	1	nuclear transport	1	Q9NQC7,Q9NYA1
12	0.0027	5	2	1	0.5	0.2	GO:0045125	MF	1	bioactive lipid receptor activity	1	Q9NYA1
12	0.0027	5	2	1	0.5	0.2	GO:0061578	MF	1	Lys63-specific deubiquitinase activity	1	Q9NQC7
12	0.00271	341	2	2	1	0.006	GO:0071345	BP	1	cellular response to cytokine stimulus	1	Q9NQC7,Q9NYA1
12	0.00307	363	2	2	1	0.006	GO:0007346	BP	1	regulation of mitotic cell cycle	1	Q9NQC7,Q9NYA1
12	0.00316	368	2	2	1	0.005	GO:1903827	BP	1	regulation of cellular protein localization	1	Q9NQC7,Q9NYA1
12	0.00324	6	2	1	0.5	0.167	GO:0046519	BP	1	sphingoid metabolic process	1	Q9NYA1
12	0.00359	392	2	2	1	0.005	GO:0034097	BP	1	response to cytokine	1	Q9NQC7,Q9NYA1
12	0.00378	7	2	1	0.5	0.143	GO:0045987	BP	1	positive regulation of smooth muscle contraction	1	Q9NYA1
12	0.00387	407	2	2	1	0.005	GO:0051223	BP	1	regulation of protein transport	1	Q9NQC7,Q9NYA1
12	0.00509	467	2	2	1	0.004	GO:0070201	BP	1	regulation of establishment of protein localization	1	Q9NQC7,Q9NYA1
12	0.00529	10	2	1	0.5	0.1	REAC:5357786	rea	1	TNFR1-induced proapoptotic signaling	1	Q9NQC7
12	0.00549	485	2	2	1	0.004	GO:0072594	BP	1	establishment of protein localization to organelle	1	Q9NQC7,Q9NYA1
12	0.00554	487	2	2	1	0.004	GO:0006605	BP	1	protein targeting	1	Q9NQC7,Q9NYA1
12	0.00594	11	2	1	0.5	0.091	GO:0042346	BP	1	positive regulation of NF-kappaB import into nucleus	1	Q9NYA1
12	0.00607	510	2	2	1	0.004	GO:0060341	BP	1	regulation of cellular localization	1	Q9NQC7,Q9NYA1
12	0.00647	12	2	1	0.5	0.083	GO:0045933	BP	1	positive regulation of muscle contraction	1	Q9NYA1
12	0.00647	12	2	1	0.5	0.083	GO:0070064	MF	1	proline-rich region binding	1	Q9NQC7
12	0.00691	544	2	2	1	0.004	GO:0032880	BP	1	regulation of protein localization	1	Q9NQC7,Q9NYA1
12	0.00755	14	2	1	0.5	0.071	GO:0010800	BP	1	positive regulation of peptidyl-threonine phosphorylation	1	Q9NYA1
12	0.00755	14	2	1	0.5	0.071	GO:0030149	BP	1	sphingolipid catabolic process	1	Q9NYA1
12	0.0077	574	2	2	1	0.003	GO:1902582	BP	1	single-organism intracellular transport	1	Q9NQC7,Q9NYA1
12	0.00821	593	2	2	1	0.003	GO:0046872	MF	1	metal ion binding	1	Q9NQC7,Q9NYA1
12	0.00863	16	2	1	0.5	0.062	GO:0042347	BP	1	negative regulation of NF-kappaB import into nucleus	1	Q9NQC7
12	0.00863	16	2	1	0.5	0.062	GO:0006940	BP	1	regulation of smooth muscle contraction	1	Q9NYA1
12	0.00863	16	2	1	0.5	0.062	GO:0046466	BP	1	membrane lipid catabolic process	1	Q9NYA1
12	0.00917	17	2	1	0.5	0.059	GO:0046173	BP	1	polyol biosynthetic process	1	Q9NYA1
12	0.00971	18	2	1	0.5	0.056	GO:0051721	MF	1	protein phosphatase 2A binding	1	Q9NYA1
12	0.00999	654	2	2	1	0.003	GO:0043169	MF	1	cation binding	1	Q9NQC7,Q9NYA1
12	0.0101	657	2	2	1	0.003	GO:0033365	BP	1	protein localization to organelle	1	Q9NQC7,Q9NYA1
12	0.0102	662	2	2	1	0.003	GO:0070647	BP	1	protein modification by small protein conjugation or removal	1	Q9NQC7,Q9NYA1
12	0.0108	679	2	2	1	0.003	GO:0051726	BP	1	regulation of cell cycle	1	Q9NQC7,Q9NYA1
12	0.0117	709	2	2	1	0.003	GO:0006886	BP	1	intracellular protein transport	1	Q9NQC7,Q9NYA1
12	0.0119	22	2	1	0.5	0.045	GO:0048146	BP	1	positive regulation of fibroblast proliferation	1	Q9NYA1
12	0.0119	22	2	1	0.5	0.045	GO:2001238	BP	1	positive regulation of extrinsic apoptotic signaling pathway	1	Q9NQC7
12	0.0121	721	2	2	1	0.003	GO:0000278	BP	1	mitotic cell cycle	1	Q9NQC7,Q9NYA1
12	0.0122	23	2	1	0.5	0.043	REAC:5357956	rea	1	TNFR1-induced NFkappaB signaling pathway	1	Q9NQC7
12	0.0124	23	2	1	0.5	0.043	GO:0010799	BP	1	regulation of peptidyl-threonine phosphorylation	1	Q9NYA1
12	0.0124	23	2	1	0.5	0.043	GO:0070536	BP	1	protein K63-linked deubiquitination	1	Q9NQC7
12	0.0124	23	2	1	0.5	0.043	GO:0070266	BP	1	necroptotic process	1	Q9NQC7
12	0.013	746	2	2	1	0.003	GO:0042981	BP	1	regulation of apoptotic process	1	Q9NQC7,Q9NYA1
12	0.0134	756	2	2	1	0.003	GO:0043067	BP	1	regulation of programmed cell death	1	Q9NQC7,Q9NYA1
12	0.0135	25	2	1	0.5	0.04	GO:0097300	BP	1	programmed necrotic cell death	1	Q9NQC7
12	0.0136	763	2	2	1	0.003	GO:0009967	BP	1	positive regulation of signal transduction	1	Q9NQC7,Q9NYA1
12	0.0139	771	2	2	1	0.003	GO:1902580	BP	1	single-organism cellular localization	1	Q9NQC7,Q9NYA1
12	0.0143	27	2	1	0.5	0.037	REAC:936440	rea	1	Negative regulators of RIG-I/MDA5 signaling	1	Q9NQC7
12	0.0146	27	2	1	0.5	0.037	GO:0032480	BP	1	negative regulation of type I interferon production	1	Q9NQC7
12	0.0146	27	2	1	0.5	0.037	GO:0042992	BP	1	negative regulation of transcription factor import into nucleus	1	Q9NQC7
12	0.0148	28	2	1	0.5	0.036	REAC:5357905	rea	1	Regulation of TNFR1 signaling	1	Q9NQC7
12	0.0149	798	2	2	1	0.003	GO:0010647	BP	1	positive regulation of cell communication	1	Q9NQC7,Q9NYA1
12	0.0151	28	2	1	0.5	0.036	GO:0042993	BP	1	positive regulation of transcription factor import into nucleus	1	Q9NYA1
12	0.0151	804	2	2	1	0.002	GO:0023056	BP	1	positive regulation of signaling	1	Q9NQC7,Q9NYA1
12	0.0154	811	2	2	1	0.002	GO:0010941	BP	1	regulation of cell death	1	Q9NQC7,Q9NYA1
12	0.0158	30	2	1	0.5	0.033	REAC:168638	rea	1	NOD1/2 Signaling Pathway	1	Q9NQC7
12	0.0162	30	2	1	0.5	0.033	GO:0070423	BP	1	nucleotide-binding oligomerization domain containing signaling pathway	1	Q9NQC7
12	0.0167	31	2	1	0.5	0.032	GO:0035872	BP	1	nucleotide-binding domain, leucine rich repeat containing receptor signaling pathway	1	Q9NQC7
12	0.0172	32	2	1	0.5	0.031	GO:0006939	BP	1	smooth muscle contraction	1	Q9NYA1
12	0.0174	33	2	1	0.5	0.03	REAC:1660661	rea	1	Sphingolipid de novo biosynthesis	1	Q9NYA1
12	0.0183	34	2	1	0.5	0.029	GO:0070265	BP	1	necrotic cell death	1	Q9NQC7
12	0.0189	35	2	1	0.5	0.029	GO:0005881	CC	1	cytoplasmic microtubule	1	Q9NQC7
12	0.0195	37	2	1	0.5	0.027	REAC:390471	rea	1	Association of TriC/CCT with target proteins during biosynthesis	1	Q9NYA1
12	0.0199	37	2	1	0.5	0.027	GO:0043124	BP	1	negative regulation of I-kappaB kinase/NF-kappaB signaling	1	Q9NQC7
12	0.0199	37	2	1	0.5	0.027	GO:0048145	BP	1	regulation of fibroblast proliferation	1	Q9NYA1
12	0.0201	38	2	1	0.5	0.026	REAC:75893	rea	1	TNF signaling	1	Q9NQC7
12	0.0205	936	2	2	1	0.002	GO:0006915	BP	1	apoptotic process	1	Q9NQC7,Q9NYA1
12	0.0205	936	2	2	1	0.002	GO:0051049	BP	1	regulation of transport	1	Q9NQC7,Q9NYA1
12	0.0205	38	2	1	0.5	0.026	GO:0048144	BP	1	fibroblast proliferation	1	Q9NYA1
12	0.0214	956	2	2	1	0.002	GO:0012501	BP	1	programmed cell death	1	Q9NQC7,Q9NYA1
12	0.0216	40	2	1	0.5	0.025	GO:1904590	BP	1	negative regulation of protein import	1	Q9NQC7
12	0.0216	40	2	1	0.5	0.025	GO:0042308	BP	1	negative regulation of protein import into nucleus	1	Q9NQC7
12	0.0217	964	2	2	1	0.002	GO:0015031	BP	1	protein transport	1	Q9NQC7,Q9NYA1
12	0.0221	41	2	1	0.5	0.024	GO:0097542	CC	1	ciliary tip	1	Q9NQC7
12	0.0226	42	2	1	0.5	0.024	GO:0002753	BP	1	cytoplasmic pattern recognition receptor signaling pathway	1	Q9NQC7
12	0.0227	43	2	1	0.5	0.023	REAC:73887	rea	1	Death Receptor Signalling	1	Q9NQC7
12	0.0232	43	2	1	0.5	0.023	GO:1900181	BP	1	negative regulation of protein localization to nucleus	1	Q9NQC7
12	0.0232	44	2	1	0.5	0.023	REAC:168643	rea	1	Nucleotide-binding domain, leucine rich repeat containing receptor (NLR) signaling pathways	1	Q9NQC7
12	0.0242	45	2	1	0.5	0.022	GO:0032088	BP	1	negative regulation of NF-kappaB transcription factor activity	1	Q9NQC7
12	0.0247	1027	2	2	1	0.002	GO:1902531	BP	1	regulation of intracellular signal transduction	1	Q9NQC7,Q9NYA1
12	0.0248	1029	2	2	1	0.002	GO:0008219	BP	1	cell death	1	Q9NQC7,Q9NYA1
12	0.0248	46	2	1	0.5	0.022	GO:0046823	BP	1	negative regulation of nucleocytoplasmic transport	1	Q9NQC7
12	0.0259	48	2	1	0.5	0.021	GO:1902017	BP	1	regulation of cilium assembly	1	Q9NQC7
12	0.0275	51	2	1	0.5	0.02	GO:0042307	BP	1	positive regulation of protein import into nucleus	1	Q9NYA1
12	0.0276	1086	2	2	1	0.002	GO:0048584	BP	1	positive regulation of response to stimulus	1	Q9NQC7,Q9NYA1
12	0.028	52	2	1	0.5	0.019	GO:1904591	BP	1	positive regulation of protein import	1	Q9NYA1
12	0.028	52	2	1	0.5	0.019	GO:0045766	BP	1	positive regulation of angiogenesis	1	Q9NYA1
12	0.0283	1100	2	2	1	0.002	GO:0045184	BP	1	establishment of protein localization	1	Q9NQC7,Q9NYA1
12	0.0289	1111	2	2	1	0.002	GO:0034613	BP	1	cellular protein localization	1	Q9NQC7,Q9NYA1
12	0.0294	1121	2	2	1	0.002	GO:0070727	BP	1	cellular macromolecule localization	1	Q9NQC7,Q9NYA1
12	0.0297	1128	2	2	1	0.002	GO:0007049	BP	1	cell cycle	1	Q9NQC7,Q9NYA1
12	0.0307	57	2	1	0.5	0.018	GO:0090317	BP	1	negative regulation of intracellular protein transport	1	Q9NQC7
12	0.0312	58	2	1	0.5	0.017	GO:0005516	MF	1	calmodulin binding	1	Q9NYA1
12	0.0312	58	2	1	0.5	0.017	GO:0018107	BP	1	peptidyl-threonine phosphorylation	1	Q9NYA1
12	0.0313	1157	2	2	1	0.002	GO:0071310	BP	1	cellular response to organic substance	1	Q9NQC7,Q9NYA1
12	0.0327	62	2	1	0.5	0.016	REAC:168928	rea	1	RIG-I/MDA5 mediated induction of IFN-alpha/beta pathways	1	Q9NQC7
12	0.0328	61	2	1	0.5	0.016	GO:0019751	BP	1	polyol metabolic process	1	Q9NYA1
12	0.0328	61	2	1	0.5	0.016	GO:0018210	BP	1	peptidyl-threonine modification	1	Q9NYA1
12	0.0328	61	2	1	0.5	0.016	GO:1904018	BP	1	positive regulation of vasculature development	1	Q9NYA1
12	0.0334	62	2	1	0.5	0.016	GO:0046165	BP	1	alcohol biosynthetic process	1	Q9NYA1
12	0.0339	63	2	1	0.5	0.016	GO:0036064	CC	1	ciliary basal body	1	Q9NQC7
12	0.0345	64	2	1	0.5	0.016	GO:0030148	BP	1	sphingolipid biosynthetic process	1	Q9NYA1
12	0.0345	64	2	1	0.5	0.016	GO:0004843	MF	1	thiol-dependent ubiquitin-specific protease activity	1	Q9NQC7
12	0.0345	64	2	1	0.5	0.016	GO:0036459	MF	1	thiol-dependent ubiquitinyl hydrolase activity	1	Q9NQC7
12	0.035	65	2	1	0.5	0.015	GO:0046824	BP	1	positive regulation of nucleocytoplasmic transport	1	Q9NYA1
12	0.0354	1230	2	2	1	0.002	GO:0019899	MF	1	enzyme binding	1	Q9NQC7,Q9NYA1
12	0.0355	66	2	1	0.5	0.015	GO:0032387	BP	1	negative regulation of intracellular transport	1	Q9NQC7
12	0.0358	1237	2	2	1	0.002	GO:0046907	BP	1	intracellular transport	1	Q9NQC7,Q9NYA1
12	0.0361	67	2	1	0.5	0.015	GO:0101005	MF	1	ubiquitinyl hydrolase activity	1	Q9NQC7
12	0.0366	68	2	1	0.5	0.015	GO:0006937	BP	1	regulation of muscle contraction	1	Q9NYA1
12	0.0371	69	2	1	0.5	0.014	GO:0045931	BP	1	positive regulation of mitotic cell cycle	1	Q9NYA1
12	0.0373	1263	2	2	1	0.002	GO:0051239	BP	1	regulation of multicellular organismal process	1	Q9NQC7,Q9NYA1
12	0.0379	72	2	1	0.5	0.014	REAC:428157	rea	1	Sphingolipid metabolism	1	Q9NYA1
12	0.0382	71	2	1	0.5	0.014	GO:0019903	MF	1	protein phosphatase binding	1	Q9NYA1
12	0.0387	72	2	1	0.5	0.014	GO:1900182	BP	1	positive regulation of protein localization to nucleus	1	Q9NYA1
12	0.0387	72	2	1	0.5	0.014	GO:0031234	CC	1	extrinsic component of cytoplasmic side of plasma membrane	1	Q9NQC7
12	0.039	1291	2	2	1	0.002	GO:0043167	MF	1	ion binding	1	Q9NQC7,Q9NYA1
12	0.0397	5	2	1	0.5	0.2	TF:M06849_1	tf	1	Factor: ZNF528; motif: NSTCCGGAAGA; match class: 1	1	Q9NYA1
12	0.0404	75	2	1	0.5	0.013	GO:0019783	MF	1	ubiquitin-like protein-specific protease activity	1	Q9NQC7
12	0.0414	77	2	1	0.5	0.013	GO:0019722	BP	1	calcium-mediated signaling	1	Q9NYA1
12	0.042	78	2	1	0.5	0.013	GO:0032606	BP	1	type I interferon production	1	Q9NQC7
12	0.042	78	2	1	0.5	0.013	GO:0032479	BP	1	regulation of type I interferon production	1	Q9NQC7
12	0.042	78	2	1	0.5	0.013	GO:0030307	BP	1	positive regulation of cell growth	1	Q9NYA1
12	0.042	1340	2	2	1	0.001	GO:0032879	BP	1	regulation of localization	1	Q9NQC7,Q9NYA1
12	0.0441	82	2	1	0.5	0.012	GO:0043433	BP	1	negative regulation of sequence-specific DNA binding transcription factor activity	1	Q9NQC7
12	0.0443	1377	2	2	1	0.001	GO:0071702	BP	1	organic substance transport	1	Q9NQC7,Q9NYA1
12	0.0446	83	2	1	0.5	0.012	GO:2001236	BP	1	regulation of extrinsic apoptotic signaling pathway	1	Q9NQC7
12	0.045	1388	2	2	1	0.001	GO:0065009	BP	1	regulation of molecular function	1	Q9NQC7,Q9NYA1
12	0.0452	84	2	1	0.5	0.012	GO:0070507	BP	1	regulation of microtubule cytoskeleton organization	1	Q9NQC7
12	0.0452	86	2	1	0.5	0.012	REAC:390466	rea	1	Chaperonin-mediated protein folding	1	Q9NYA1
12	0.0454	1393	2	2	1	0.001	GO:0008104	BP	1	protein localization	1	Q9NQC7,Q9NYA1
12	0.0454	1394	2	2	1	0.001	GO:0010033	BP	1	response to organic substance	1	Q9NQC7,Q9NYA1
12	0.0457	85	2	1	0.5	0.012	GO:0090257	BP	1	regulation of muscle system process	1	Q9NYA1
12	0.0463	86	2	1	0.5	0.012	GO:1903828	BP	1	negative regulation of cellular protein localization	1	Q9NQC7
12	0.0463	86	2	1	0.5	0.012	GO:0016579	BP	1	protein deubiquitination	1	Q9NQC7
12	0.0469	1416	2	2	1	0.001	GO:0007166	BP	1	cell surface receptor signaling pathway	1	Q9NQC7,Q9NYA1
12	0.0473	88	2	1	0.5	0.011	GO:0046467	BP	1	membrane lipid biosynthetic process	1	Q9NYA1
12	0.0473	1423	2	2	1	0.001	GO:0070887	BP	1	cellular response to chemical stimulus	1	Q9NQC7,Q9NYA1
12	0.0484	1438	2	2	1	0.001	GO:0051128	BP	1	regulation of cellular component organization	1	Q9NQC7,Q9NYA1
12	0.0484	92	2	1	0.5	0.011	REAC:391251	rea	1	Protein folding	1	Q9NYA1
12	0.05	1	2	1	0.5	1	OMIM:605041	omi	1	BROOKE-SPIEGLER SYNDROME; BRSS;;BSS;;SPIEGLER-BROOKE SYNDROME; SBS	1	Q9NQC7
12	0.05	14	2	1	0.5	0.071	HP:0001056	hp	1	Milia	1	Q9NQC7
12	0.05	93	2	1	0.5	0.011	GO:2001242	BP	1	regulation of intrinsic apoptotic signaling pathway	1	Q9NQC7
12	0.05	38	2	1	0.5	0.026	KEGG:00600	keg	1	Sphingolipid metabolism	1	Q9NYA1
12	0.05	1	2	1	0.5	1	OMIM:132700	omi	1	CYLINDROMATOSIS, FAMILIAL;;ANCELL-SPIEGLER CYLINDROMAS;;'TURBAN TUMOR' SYNDROME;;CYLINDROMAS, DERMAL ECCRINE	1	Q9NQC7
12	0.05	1169	2	2	1	0.002	REAC:392499	rea	1	Metabolism of proteins	1	Q9NQC7,Q9NYA1
12	0.05	349	2	2	1	0.006	MI:hsa-miR-197	mi	1	MI:hsa-miR-197	1	Q9NQC7,Q9NYA1
12	0.05	401	2	2	1	0.005	TF:M04322_0	tf	1	Factor: GBX1; motif: NCYAATTANN; match class: 0	1	Q9NQC7,Q9NYA1
12	0.05	1	2	1	0.5	1	OMIM:601606	omi	1	TRICHOEPITHELIOMA, MULTIPLE FAMILIAL, 1;;MFT1;;EPITHELIOMA ADENOIDES CYSTICUM OF BROOKE; EAC;;EPITHELIOMA, HEREDITARY MULTIPLE BENIGN CYSTIC;;BROOKE-FORDYCE TRICHOEPITHELIOMAS	1	Q9NQC7
13	0.00835	2	6	1	0.167	0.5	GO:0050220	MF	1	prostaglandin-E synthase activity	1	O14684
13	0.0113	1932	6	4	0.667	0.002	HPA:044010_12	hpa	1	testis; Leydig cells[Supportive,Medium]	1	Q9UI14,Q9HBL7,O14684,O94919
13	0.0128	1998	6	4	0.667	0.002	HPA:029020_12	hpa	1	placenta; trophoblastic cells[Supportive,Medium]	1	Q9UI14,Q9HBL7,O14684,O94919
13	0.0154	376	6	2	0.333	0.005	MI:hsa-miR-218-2*	mi	1	MI:hsa-miR-218-2*	1	Q9HBL7,O14684
13	0.0161	385	6	2	0.333	0.005	MI:hsa-miR-635	mi	1	MI:hsa-miR-635	1	Q9HBL7,O14684
13	0.0168	393	6	2	0.333	0.005	MI:rno-miR-352	mi	1	MI:rno-miR-352	1	Q9UI14,Q9UBU6
13	0.018	408	6	2	0.333	0.005	MI:hsa-miR-570	mi	1	MI:hsa-miR-570	1	Q9HBL7,Q9Y3E0
13	0.0181	2200	6	4	0.667	0.002	HPA:026010_10	hpa	1	ovary; follicle cells[Supportive,Not detected]	1	Q9UI14,Q9HBL7,O14684,O94919
13	0.0185	414	6	2	0.333	0.005	MI:hsa-miR-331-5p	mi	1	MI:hsa-miR-331-5p	1	Q9UI14,O14684
13	0.0204	2274	6	4	0.667	0.002	HPA:046030_11	hpa	1	tonsil; squamous epithelial cells[Supportive,Low]	1	Q9UI14,Q9HBL7,O14684,O94919
13	0.0209	2290	6	4	0.667	0.002	HPA:033010_11	hpa	1	seminal vesicle; glandular cells[Supportive,Low]	1	Q9UI14,Q9HBL7,O14684,O94919
13	0.0211	2295	6	4	0.667	0.002	HPA:004020_11	hpa	1	breast; glandular cells[Supportive,Low]	1	Q9UI14,Q9HBL7,O14684,O94919
13	0.0214	447	6	2	0.333	0.004	MI:hsa-miR-517a	mi	1	MI:hsa-miR-517a	1	Q9Y3E0,O14684
13	0.0221	4187	6	6	1	0.001	TF:M00712_1	tf	1	Factor: myogenin; motif: RGCAGSTG; match class: 1	1	Q9UI14,Q9HBL7,Q9Y3E0,Q9UBU6,O14684,O94919
13	0.023	464	6	2	0.333	0.004	MI:hsa-miR-517c	mi	1	MI:hsa-miR-517c	1	Q9Y3E0,O14684
13	0.0236	2366	6	4	0.667	0.002	HPA:029020_11	hpa	1	placenta; trophoblastic cells[Supportive,Low]	1	Q9UI14,Q9HBL7,O14684,O94919
13	0.0237	454	6	2	0.333	0.004	HPA:008020_13	hpa	1	cervix, uterine; squamous epithelial cells[Supportive,High]	1	Q9UI14,Q9HBL7
13	0.024	475	6	2	0.333	0.004	MI:hsa-miR-425	mi	1	MI:hsa-miR-425	1	Q9UI14,Q9Y3E0
13	0.0246	2395	6	4	0.667	0.002	HPA:044010_11	hpa	1	testis; Leydig cells[Supportive,Low]	1	Q9UI14,Q9HBL7,O14684,O94919
13	0.025	6	6	1	0.167	0.167	GO:0019371	BP	1	cyclooxygenase pathway	1	O14684
13	0.0252	548	6	3	0.5	0.005	TF:M00194_0	tf	1	Factor: NF-kappaB; motif: NGGGGAMTTTCCNN; match class: 0	1	Q9UI14,Q9HBL7,O14684
13	0.0261	2435	6	4	0.667	0.002	HPA:047010_11	hpa	1	urinary bladder; urothelial cells[Supportive,Low]	1	Q9UI14,Q9HBL7,O14684,O94919
13	0.0267	1307	6	3	0.5	0.002	HPA:034010_12	hpa	1	skeletal muscle; myocytes[Supportive,Medium]	1	Q9UI14,Q9HBL7,O94919
13	0.0272	1317	6	3	0.5	0.002	HPA:040040_11	hpa	1	soft tissue 2; peripheral nerve[Supportive,Low]	1	Q9UI14,Q9HBL7,O94919
13	0.0289	2505	6	4	0.667	0.002	HPA:044020_11	hpa	1	testis; cells in seminiferous ducts[Supportive,Low]	1	Q9UI14,Q9HBL7,O14684,O94919
13	0.0304	538	6	2	0.333	0.004	MI:mmu-miR-291a-5p	mi	1	MI:mmu-miR-291a-5p	1	Q9UI14,Q9HBL7
13	0.0309	543	6	2	0.333	0.004	MI:mmu-miR-291b-5p	mi	1	MI:mmu-miR-291b-5p	1	Q9UI14,Q9HBL7
13	0.0318	2574	6	4	0.667	0.002	HPA:039040_10	hpa	1	soft tissue 1; peripheral nerve[Supportive,Not detected]	1	Q9UI14,Q9HBL7,O14684,O94919
13	0.0355	1453	6	3	0.5	0.002	HPA:027020_12	hpa	1	pancreas; islets of Langerhans[Supportive,Medium]	1	Q9UI14,Q9HBL7,O94919
13	0.0359	567	6	2	0.333	0.004	HPA:030010_13	hpa	1	prostate; glandular cells[Supportive,High]	1	Q9HBL7,O94919
13	0.0369	2697	6	5	0.833	0.002	TF:M07046_0	tf	1	Factor: LEF-1; motif: ANNWWCAAAGN; match class: 0	1	Q9UI14,Q9HBL7,Q9Y3E0,Q9UBU6,O14684
13	0.0375	9	6	1	0.167	0.111	GO:0043295	MF	1	glutathione binding	1	O14684
13	0.039	615	6	2	0.333	0.003	MI:hsa-miR-548a-3p	mi	1	MI:hsa-miR-548a-3p	1	Q9HBL7,Q9Y3E0
13	0.0417	10	6	1	0.167	0.1	GO:1900750	MF	1	oligopeptide binding	1	O14684
13	0.0428	624	6	2	0.333	0.003	HPA:033010_13	hpa	1	seminal vesicle; glandular cells[Supportive,High]	1	Q9HBL7,O14684
13	0.0446	1583	6	3	0.5	0.002	HPA:040030_11	hpa	1	soft tissue 2; fibroblasts[Supportive,Low]	1	Q9UI14,Q9HBL7,O94919
13	0.0448	2839	6	4	0.667	0.001	HPA:029010_10	hpa	1	placenta; decidual cells[Supportive,Not detected]	1	Q9UI14,Q9HBL7,O14684,O94919
13	0.0462	650	6	2	0.333	0.003	HPA:046030_13	hpa	1	tonsil; squamous epithelial cells[Supportive,High]	1	Q9HBL7,O14684
13	0.0473	1619	6	3	0.5	0.002	HPA:021010_11	hpa	1	liver; bile duct cells[Supportive,Low]	1	Q9UI14,Q9HBL7,O94919
13	0.0474	1621	6	3	0.5	0.002	HPA:039030_11	hpa	1	soft tissue 1; fibroblasts[Supportive,Low]	1	Q9UI14,Q9HBL7,O94919
13	0.0476	1623	6	3	0.5	0.002	HPA:026020_11	hpa	1	ovary; ovarian stroma cells[Supportive,Low]	1	Q9UI14,Q9HBL7,O94919
13	0.0491	2914	6	4	0.667	0.001	HPA:040040_10	hpa	1	soft tissue 2; peripheral nerve[Supportive,Not detected]	1	Q9UI14,Q9HBL7,O14684,O94919
13	0.05	12	6	1	0.167	0.083	GO:0001516	BP	1	prostaglandin biosynthetic process	1	O14684
13	0.05	36	6	1	0.167	0.028	KEGG:00590	keg	1	Arachidonic acid metabolism	1	O14684
13	0.05	12	6	1	0.167	0.083	GO:0046457	BP	1	prostanoid biosynthetic process	1	O14684
13	0.05	1576	6	4	0.667	0.003	TF:M00086_1	tf	1	Factor: Ik-1; motif: NHNTGGGAATRCC; match class: 1	1	Q9UI14,Q9HBL7,Q9UBU6,O14684
14	1.25e-19	48	8	8	1	0.167	GO:0008023	CC	1	transcription elongation factor complex	1	Q9UHB7,O60583,O00472,O60563,Q03111,P50750,P42568,P51825
14	6.76e-12	57	8	6	0.75	0.105	REAC:75955	rea	1	RNA Polymerase II Transcription Elongation	1	Q9UHB7,O60583,O60563,Q03111,P50750,P42568
14	6.76e-12	57	8	6	0.75	0.105	REAC:112382	rea	1	Formation of RNA Pol II elongation complex	1	Q9UHB7,O60583,O60563,Q03111,P50750,P42568
14	4.22e-11	521	8	8	1	0.015	GO:0044451	CC	1	nucleoplasm part	1	Q9UHB7,O60583,O00472,O60563,Q03111,P50750,P42568,P51825
14	5.15e-11	79	8	6	0.75	0.076	REAC:674695	rea	1	RNA Polymerase II Pre-transcription Events	1	Q9UHB7,O60583,O60563,Q03111,P50750,P42568
14	1.71e-09	140	8	6	0.75	0.043	REAC:73857	rea	1	RNA Polymerase II Transcription	1	Q9UHB7,O60583,O60563,Q03111,P50750,P42568
14	1.12e-08	6	8	3	0.375	0.5	GO:0097322	MF	1	7SK snRNA binding	1	O60583,O60563,P50750
14	1.12e-08	6	8	3	0.375	0.5	GO:0008024	CC	1	cyclin/CDK positive transcription elongation factor complex	1	O60583,O60563,P50750
14	2.04e-07	14	8	3	0.375	0.214	GO:0019908	CC	1	nuclear cyclin-dependent protein kinase holoenzyme complex	1	O60583,O60563,P50750
14	2.19e-07	70	8	4	0.5	0.057	GO:0009301	BP	1	snRNA transcription	1	O60583,O00472,O60563,P50750
14	2.19e-07	70	8	4	0.5	0.057	GO:0042795	BP	1	snRNA transcription from RNA polymerase II promoter	1	O60583,O00472,O60563,P50750
14	4.59e-07	84	8	4	0.5	0.048	GO:0016073	BP	1	snRNA metabolic process	1	O60583,O00472,O60563,P50750
14	5.8e-07	89	8	4	0.5	0.045	GO:0006368	BP	1	transcription elongation from RNA polymerase II promoter	1	O60583,O00472,O60563,P50750
14	6.36e-07	20	8	3	0.375	0.15	GO:0032806	CC	1	carboxy-terminal domain protein kinase complex	1	O60583,O60563,P50750
14	6.64e-07	92	8	4	0.5	0.043	GO:0098781	BP	1	ncRNA transcription	1	O60583,O00472,O60563,P50750
14	7.29e-07	70	8	4	0.5	0.057	REAC:6807505	rea	1	RNA polymerase II transcribes snRNA genes	1	O60583,O00472,O60563,P50750
14	1.63e-06	115	8	4	0.5	0.035	GO:0006354	BP	1	DNA-templated transcription, elongation	1	O60583,O00472,O60563,P50750
14	2.26e-06	30	8	3	0.375	0.1	GO:0000307	CC	1	cyclin-dependent protein kinase holoenzyme complex	1	O60583,O60563,P50750
14	2.5e-06	31	8	3	0.375	0.097	GO:0017069	MF	1	snRNA binding	1	O60583,O60563,P50750
14	3.01e-06	2096	8	8	1	0.004	GO:0043234	CC	1	protein complex	1	Q9UHB7,O60583,O00472,O60563,Q03111,P50750,P42568,P51825
14	4.27e-06	29	8	3	0.375	0.103	REAC:2173796	rea	1	SMAD2/SMAD3:SMAD4 heterotrimer regulates transcription	1	O60583,O60563,P50750
14	4.27e-06	3	8	2	0.25	0.667	REAC:176034	rea	1	Interactions of Tat with host cellular proteins	1	O60563,P50750
14	5.78e-06	32	8	3	0.375	0.094	REAC:167287	rea	1	HIV elongation arrest and recovery	1	O60583,O60563,P50750
14	5.78e-06	32	8	3	0.375	0.094	REAC:167290	rea	1	Pausing and recovery of HIV elongation	1	O60583,O60563,P50750
14	1.08e-05	5	8	2	0.25	0.4	GO:0001223	MF	1	transcription coactivator binding	1	O60583,P50750
14	1.24e-05	41	8	3	0.375	0.073	REAC:2173793	rea	1	Transcriptional activity of SMAD2/SMAD3:SMAD4 heterotrimer	1	O60583,O60563,P50750
14	1.36e-05	2529	8	8	1	0.003	GO:0005654	CC	1	nucleoplasm	1	Q9UHB7,O60583,O00472,O60563,Q03111,P50750,P42568,P51825
14	1.53e-05	44	8	3	0.375	0.068	REAC:167152	rea	1	Formation of HIV elongation complex in the absence of HIV Tat	1	O60583,O60563,P50750
14	1.54e-05	2	8	2	0.25	1	CORUM:1082	cor	1	P-TEFb.1 complex	1	O60563,P50750
14	1.54e-05	2	8	2	0.25	1	CORUM:1080	cor	1	P-TEFb.2 complex	1	O60583,P50750
14	1.54e-05	2	8	2	0.25	1	CORUM:1079	cor	1	P-TEFb.1 complex	1	O60563,P50750
14	3.01e-05	70	8	3	0.375	0.043	GO:1902554	CC	1	serine/threonine protein kinase complex	1	O60583,O60563,P50750
14	3.01e-05	8	8	2	0.25	0.25	GO:1900364	BP	1	negative regulation of mRNA polyadenylation	1	O60563,P50750
14	3.01e-05	8	8	2	0.25	0.25	GO:1901409	BP	1	positive regulation of phosphorylation of RNA polymerase II C-terminal domain	1	O60583,O60563
14	3.01e-05	8	8	2	0.25	0.25	GO:0001221	MF	1	transcription cofactor binding	1	O60583,P50750
14	3.87e-05	9	8	2	0.25	0.222	GO:0031441	BP	1	negative regulation of mRNA 3'-end processing	1	O60563,P50750
14	3.87e-05	9	8	2	0.25	0.222	GO:1901407	BP	1	regulation of phosphorylation of RNA polymerase II C-terminal domain	1	O60583,O60563
14	3.93e-05	60	8	3	0.375	0.05	REAC:6796648	rea	1	TP53 Regulates Transcription of DNA Repair Genes	1	O60583,O60563,P50750
14	4.42e-05	2931	8	8	1	0.003	GO:0031981	CC	1	nuclear lumen	1	Q9UHB7,O60583,O00472,O60563,Q03111,P50750,P42568,P51825
14	4.62e-05	3	8	2	0.25	0.667	CORUM:2873	cor	1	P-TEFb-7SKRNA-HEXIM1 complex	1	O60563,P50750
14	4.62e-05	3	8	2	0.25	0.667	CORUM:2604	cor	1	P-TEFb-SKP2 complex	1	O60563,P50750
14	4.62e-05	3	8	2	0.25	0.667	CORUM:2877	cor	1	BRD4-P-TEFb complex	1	O60563,P50750
14	4.62e-05	3	8	2	0.25	0.667	CORUM:2878	cor	1	P-TEFb-7SKRNA-HEXIM1 complex	1	O60563,P50750
14	4.62e-05	3	8	2	0.25	0.667	CORUM:2605	cor	1	Heterotrimeric complex (CCNT1, CDK9, GRN)	1	O60563,P50750
14	4.62e-05	3	8	2	0.25	0.667	CORUM:2603	cor	1	Transcription elongation factor complex (SUPT5H, CDK9, CCNT1)	1	O60563,P50750
14	4.62e-05	3	8	2	0.25	0.667	CORUM:2875	cor	1	BRD4-P-TEFb complex	1	O60563,P50750
14	4.62e-05	3	8	2	0.25	0.667	CORUM:2602	cor	1	P-TEFb-7SKRNA-HEXIM1 complex	1	O60563,P50750
14	4.62e-05	3	8	2	0.25	0.667	CORUM:1457	cor	1	AFF1-MLLT1-CBX8 complex	1	Q03111,P51825
14	4.67e-05	81	8	3	0.375	0.037	GO:1902911	CC	1	protein kinase complex	1	O60583,O60563,P50750
14	5.48e-05	67	8	3	0.375	0.045	REAC:170834	rea	1	Signaling by TGF-beta Receptor Complex	1	O60583,O60563,P50750
14	5.92e-05	11	8	2	0.25	0.182	GO:1900363	BP	1	regulation of mRNA polyadenylation	1	O60563,P50750
14	5.99e-05	69	8	3	0.375	0.043	REAC:167172	rea	1	Transcription of the HIV genome	1	O60583,O60563,P50750
14	6.68e-05	1177	8	6	0.75	0.005	GO:0006366	BP	1	transcription from RNA polymerase II promoter	1	Q9UHB7,O60583,O00472,O60563,Q03111,P50750
14	8.24e-05	3168	8	8	1	0.003	GO:0044428	CC	1	nuclear part	1	Q9UHB7,O60583,O00472,O60563,Q03111,P50750,P42568,P51825
14	9.23e-05	4	8	2	0.25	0.5	CORUM:2601	cor	1	P-TEFb-BRD4-TRAP220 complex	1	O60563,P50750
14	9.78e-05	14	8	2	0.25	0.143	GO:0070816	BP	1	phosphorylation of RNA polymerase II C-terminal domain	1	O60583,O60563
14	0.000134	1485	8	7	0.875	0.005	REAC:74160	rea	1	Gene Expression	1	Q9UHB7,O60583,O00472,O60563,Q03111,P50750,P42568
14	0.00015	3415	8	8	1	0.002	GO:0032991	CC	1	macromolecular complex	1	Q9UHB7,O60583,O00472,O60563,Q03111,P50750,P42568,P51825
14	0.000154	5	8	2	0.25	0.4	CORUM:2599	cor	1	POLR2A-CCNT1-CDK9-NCL-LEM6-CPSF2 complex	1	O60563,P50750
14	0.000164	18	8	2	0.25	0.111	GO:0031440	BP	1	regulation of mRNA 3'-end processing	1	O60563,P50750
14	0.00021	3561	8	8	1	0.002	GO:0031974	CC	1	membrane-enclosed lumen	1	Q9UHB7,O60583,O00472,O60563,Q03111,P50750,P42568,P51825
14	0.00021	3561	8	8	1	0.002	GO:0043233	CC	1	organelle lumen	1	Q9UHB7,O60583,O00472,O60563,Q03111,P50750,P42568,P51825
14	0.00021	3561	8	8	1	0.002	GO:0070013	CC	1	intracellular organelle lumen	1	Q9UHB7,O60583,O00472,O60563,Q03111,P50750,P42568,P51825
14	0.000225	21	8	2	0.25	0.095	GO:0016538	MF	1	cyclin-dependent protein serine/threonine kinase regulator activity	1	O60583,O60563
14	0.000271	23	8	2	0.25	0.087	GO:0050686	BP	1	negative regulation of mRNA processing	1	O60563,P50750
14	0.000321	25	8	2	0.25	0.08	GO:0045737	BP	1	positive regulation of cyclin-dependent protein serine/threonine kinase activity	1	O60583,O60563
14	0.000321	25	8	2	0.25	0.08	GO:1904031	BP	1	positive regulation of cyclin-dependent protein kinase activity	1	O60583,O60563
14	0.000375	27	8	2	0.25	0.074	GO:1903312	BP	1	negative regulation of mRNA metabolic process	1	O60563,P50750
14	0.000384	164	8	3	0.375	0.018	GO:0019083	BP	1	viral transcription	1	O60583,O60563,P50750
14	0.000387	129	8	3	0.375	0.023	REAC:162599	rea	1	Late Phase of HIV Life Cycle	1	O60583,O60563,P50750
14	0.000428	8	8	2	0.25	0.25	CORUM:2600	cor	1	BRD4 complex	1	O60563,P50750
14	0.000466	175	8	3	0.375	0.017	GO:0019080	BP	1	viral gene expression	1	O60583,O60563,P50750
14	0.000493	140	8	3	0.375	0.021	REAC:162587	rea	1	HIV Life Cycle	1	O60583,O60563,P50750
14	0.000512	492	8	4	0.5	0.008	GO:0034660	BP	1	ncRNA metabolic process	1	O60583,O00472,O60563,P50750
14	0.000622	193	8	3	0.375	0.016	GO:0044033	BP	1	multi-organism metabolic process	1	O60583,O60563,P50750
14	0.000652	31	8	2	0.25	0.065	REAC:167243	rea	1	Tat-mediated HIV elongation arrest and recovery	1	O60563,P50750
14	0.000652	31	8	2	0.25	0.065	REAC:167238	rea	1	Pausing and recovery of Tat-mediated HIV elongation	1	O60563,P50750
14	0.00071	37	8	2	0.25	0.054	GO:0050434	BP	1	positive regulation of viral transcription	1	O60563,P50750
14	0.000749	38	8	2	0.25	0.053	GO:0070063	MF	1	RNA polymerase binding	1	O60583,O60563
14	0.000749	38	8	2	0.25	0.053	GO:0006378	BP	1	mRNA polyadenylation	1	O60563,P50750
14	0.000789	39	8	2	0.25	0.051	GO:0043631	BP	1	RNA polyadenylation	1	O60563,P50750
14	0.000855	215	8	3	0.375	0.014	GO:0045787	BP	1	positive regulation of cell cycle	1	O60583,O60563,P50750
14	0.000867	216	8	3	0.375	0.014	GO:0061695	CC	1	transferase complex, transferring phosphorus-containing groups	1	O60583,O60563,P50750
14	0.000946	1865	8	6	0.75	0.003	GO:0006351	BP	1	transcription, DNA-templated	1	Q9UHB7,O60583,O00472,O60563,Q03111,P50750
14	0.000967	1872	8	6	0.75	0.003	GO:0097659	BP	1	nucleic acid-templated transcription	1	Q9UHB7,O60583,O00472,O60563,Q03111,P50750
14	0.00118	13	8	2	0.25	0.154	CORUM:2639	cor	1	HES1 promoter-Notch enhancer complex	1	O60563,P50750
14	0.00121	4430	8	8	1	0.002	GO:0005634	CC	1	nucleus	1	Q9UHB7,O60583,O00472,O60563,Q03111,P50750,P42568,P51825
14	0.00126	43	8	2	0.25	0.047	REAC:167246	rea	1	Tat-mediated elongation of the HIV-1 transcript	1	O60563,P50750
14	0.00126	43	8	2	0.25	0.047	REAC:167169	rea	1	HIV Transcription Elongation	1	O60563,P50750
14	0.00126	43	8	2	0.25	0.047	REAC:167200	rea	1	Formation of HIV-1 elongation complex containing HIV-1 Tat	1	O60563,P50750
14	0.00133	1980	8	6	0.75	0.003	GO:0032774	BP	1	RNA biosynthetic process	1	Q9UHB7,O60583,O00472,O60563,Q03111,P50750
14	0.00135	51	8	2	0.25	0.039	GO:0046782	BP	1	regulation of viral transcription	1	O60563,P50750
14	0.00178	1	8	1	0.125	1	GO:1903837	BP	1	regulation of mRNA 3'-UTR binding	1	P50750
14	0.00178	1	8	1	0.125	1	GO:1903839	BP	1	positive regulation of mRNA 3'-UTR binding	1	P50750
14	0.00182	219	8	3	0.375	0.014	REAC:162906	rea	1	HIV Infection	1	O60583,O60563,P50750
14	0.002	62	8	2	0.25	0.032	GO:0000079	BP	1	regulation of cyclin-dependent protein serine/threonine kinase activity	1	O60583,O60563
14	0.002	62	8	2	0.25	0.032	GO:1904029	BP	1	regulation of cyclin-dependent protein kinase activity	1	O60583,O60563
14	0.00254	70	8	2	0.25	0.029	GO:0050684	BP	1	regulation of mRNA processing	1	O60563,P50750
14	0.00285	2267	8	6	0.75	0.003	GO:0034654	BP	1	nucleobase-containing compound biosynthetic process	1	Q9UHB7,O60583,O00472,O60563,Q03111,P50750
14	0.00297	329	8	3	0.375	0.009	GO:0004674	MF	1	protein serine/threonine kinase activity	1	O60583,O60563,P50750
14	0.00313	335	8	3	0.375	0.009	GO:0008134	MF	1	transcription factor binding	1	O60583,O60563,P50750
14	0.00313	2305	8	6	0.75	0.003	GO:0019438	BP	1	aromatic compound biosynthetic process	1	Q9UHB7,O60583,O00472,O60563,Q03111,P50750
14	0.00316	78	8	2	0.25	0.026	GO:1903902	BP	1	positive regulation of viral life cycle	1	O60563,P50750
14	0.00317	2310	8	6	0.75	0.003	GO:0018130	BP	1	heterocycle biosynthetic process	1	Q9UHB7,O60583,O00472,O60563,Q03111,P50750
14	0.00329	341	8	3	0.375	0.009	GO:0019058	BP	1	viral life cycle	1	O60583,O60563,P50750
14	0.00332	349	8	3	0.375	0.009	HPA:019010_13	hpa	1	kidney; cells in glomeruli[Supportive,High]	1	O60583,O60563,P50750
14	0.00355	2	8	1	0.125	0.5	GO:1905216	BP	1	positive regulation of RNA binding	1	P50750
14	0.00355	2	8	1	0.125	0.5	GO:1902415	BP	1	regulation of mRNA binding	1	P50750
14	0.00355	2	8	1	0.125	0.5	GO:0019085	BP	1	early viral transcription	1	O60583
14	0.00355	2	8	1	0.125	0.5	GO:1902416	BP	1	positive regulation of mRNA binding	1	P50750
14	0.00357	83	8	2	0.25	0.024	GO:0031124	BP	1	mRNA 3'-end processing	1	O60563,P50750
14	0.00357	83	8	2	0.25	0.024	GO:0048524	BP	1	positive regulation of viral process	1	O60563,P50750
14	0.00369	2374	8	6	0.75	0.003	GO:1901362	BP	1	organic cyclic compound biosynthetic process	1	Q9UHB7,O60583,O00472,O60563,Q03111,P50750
14	0.00419	90	8	2	0.25	0.022	GO:1903311	BP	1	regulation of mRNA metabolic process	1	O60563,P50750
14	0.00427	373	8	3	0.375	0.008	GO:0016032	BP	1	viral process	1	O60583,O60563,P50750
14	0.00433	375	8	3	0.375	0.008	GO:0044764	BP	1	multi-organism cellular process	1	O60583,O60563,P50750
14	0.00466	95	8	2	0.25	0.021	GO:0043902	BP	1	positive regulation of multi-organism process	1	O60563,P50750
14	0.00471	386	8	3	0.375	0.008	GO:0044419	BP	1	interspecies interaction between organisms	1	O60583,O60563,P50750
14	0.00471	386	8	3	0.375	0.008	GO:0044403	BP	1	symbiosis, encompassing mutualism through parasitism	1	O60583,O60563,P50750
14	0.00533	3	8	1	0.125	0.333	GO:2000096	BP	1	positive regulation of Wnt signaling pathway, planar cell polarity pathway	1	P42568
14	0.00533	3	8	1	0.125	0.333	GO:1905214	BP	1	regulation of RNA binding	1	P50750
14	0.00594	114	8	2	0.25	0.018	HPA:039040_13	hpa	1	soft tissue 1; peripheral nerve[Supportive,High]	1	O60583,P50750
14	0.00596	331	8	3	0.375	0.009	REAC:3700989	rea	1	Transcriptional Regulation by TP53	1	O60583,O60563,P50750
14	0.00612	109	8	2	0.25	0.018	GO:0031123	BP	1	RNA 3'-end processing	1	O60563,P50750
14	0.00642	1663	8	5	0.625	0.003	HPA:004010_02	hpa	1	breast; adipocytes[Uncertain,Medium]	1	Q9UHB7,O60583,O00472,P50750,P42568
14	0.00645	112	8	2	0.25	0.018	GO:0019887	MF	1	protein kinase regulator activity	1	O60583,O60563
14	0.00647	2627	8	6	0.75	0.002	GO:0016070	BP	1	RNA metabolic process	1	Q9UHB7,O60583,O00472,O60563,Q03111,P50750
14	0.00676	346	8	3	0.375	0.009	REAC:5663205	rea	1	Infectious disease	1	O60583,O60563,P50750
14	0.0071	4	8	1	0.125	0.25	GO:2001168	BP	1	positive regulation of histone H2B ubiquitination	1	P50750
14	0.0071	4	8	1	0.125	0.25	GO:0019086	BP	1	late viral transcription	1	O60583
14	0.0071	4	8	1	0.125	0.25	GO:2000095	BP	1	regulation of Wnt signaling pathway, planar cell polarity pathway	1	P42568
14	0.0071	4	8	1	0.125	0.25	GO:2001166	BP	1	regulation of histone H2B ubiquitination	1	P50750
14	0.00763	2707	8	6	0.75	0.002	GO:0044271	BP	1	cellular nitrogen compound biosynthetic process	1	Q9UHB7,O60583,O00472,O60563,Q03111,P50750
14	0.00774	459	8	3	0.375	0.007	GO:0001934	BP	1	positive regulation of protein phosphorylation	1	O60583,O60563,P50750
14	0.00789	124	8	2	0.25	0.016	GO:0019207	MF	1	kinase regulator activity	1	O60583,O60563
14	0.00838	472	8	3	0.375	0.006	GO:0004672	MF	1	protein kinase activity	1	O60583,O60563,P50750
14	0.00839	136	8	2	0.25	0.015	HPA:039010_13	hpa	1	soft tissue 1; adipocytes[Supportive,High]	1	O60583,P50750
14	0.00866	2770	8	6	0.75	0.002	GO:0034645	BP	1	cellular macromolecule biosynthetic process	1	Q9UHB7,O60583,O00472,O60563,Q03111,P50750
14	0.00888	5	8	1	0.125	0.2	GO:0033129	BP	1	positive regulation of histone phosphorylation	1	P50750
14	0.00888	5	8	1	0.125	0.2	GO:0033184	BP	1	positive regulation of histone ubiquitination	1	P50750
14	0.00891	3	8	1	0.125	0.333	HP:0100874	hp	1	Thick hair	1	Q9UHB7
14	0.009	484	8	3	0.375	0.006	GO:0042327	BP	1	positive regulation of phosphorylation	1	O60583,O60563,P50750
14	0.00918	134	8	2	0.25	0.015	GO:1903900	BP	1	regulation of viral life cycle	1	O60563,P50750
14	0.00976	509	8	3	0.375	0.006	HPA:018010_03	hpa	1	hippocampus; glial cells[Uncertain,High]	1	Q9UHB7,O60583,P50750
14	0.0101	2	8	1	0.125	0.5	CORUM:3229	cor	1	Heterodimer complex (CDK9, IL6ST)	1	P50750
14	0.0101	2	8	1	0.125	0.5	CORUM:1083	cor	1	P-TEFb.4 complex	1	P50750
14	0.0103	5787	8	8	1	0.001	GO:0044446	CC	1	intracellular organelle part	1	Q9UHB7,O60583,O00472,O60563,Q03111,P50750,P42568,P51825
14	0.0103	125	8	2	0.25	0.016	REAC:162909	rea	1	Host Interactions of HIV factors	1	O60563,P50750
14	0.0105	2869	8	6	0.75	0.002	GO:0009059	BP	1	macromolecule biosynthetic process	1	Q9UHB7,O60583,O00472,O60563,Q03111,P50750
14	0.0106	144	8	2	0.25	0.014	GO:0050792	BP	1	regulation of viral process	1	O60563,P50750
14	0.0106	6	8	1	0.125	0.167	GO:2000052	BP	1	positive regulation of non-canonical Wnt signaling pathway	1	P42568
14	0.0108	516	8	3	0.375	0.006	GO:0045944	BP	1	positive regulation of transcription from RNA polymerase II promoter	1	O60583,O60563,P50750
14	0.0116	529	8	3	0.375	0.006	GO:0045937	BP	1	positive regulation of phosphate metabolic process	1	O60583,O60563,P50750
14	0.0116	529	8	3	0.375	0.006	GO:0010562	BP	1	positive regulation of phosphorus metabolic process	1	O60583,O60563,P50750
14	0.0116	5877	8	8	1	0.001	GO:0044422	CC	1	organelle part	1	Q9UHB7,O60583,O00472,O60563,Q03111,P50750,P42568,P51825
14	0.0119	153	8	2	0.25	0.013	GO:0043903	BP	1	regulation of symbiosis, encompassing mutualism through parasitism	1	O60563,P50750
14	0.0137	3013	8	6	0.75	0.002	GO:0090304	BP	1	nucleic acid metabolic process	1	Q9UHB7,O60583,O00472,O60563,Q03111,P50750
14	0.0138	165	8	2	0.25	0.012	GO:0071902	BP	1	positive regulation of protein serine/threonine kinase activity	1	O60583,O60563
14	0.0142	8	8	1	0.125	0.125	GO:0033127	BP	1	regulation of histone phosphorylation	1	P50750
14	0.0145	169	8	2	0.25	0.012	GO:0043900	BP	1	regulation of multi-organism process	1	O60563,P50750
14	0.0149	3058	8	6	0.75	0.002	GO:0010467	BP	1	gene expression	1	Q9UHB7,O60583,O00472,O60563,Q03111,P50750
14	0.0149	578	8	3	0.375	0.005	GO:0016773	MF	1	phosphotransferase activity, alcohol group as acceptor	1	O60583,O60563,P50750
14	0.016	9	8	1	0.125	0.111	GO:0033182	BP	1	regulation of histone ubiquitination	1	P50750
14	0.0167	616	8	3	0.375	0.005	HPA:032010_13	hpa	1	salivary gland; glandular cells[Supportive,High]	1	O60583,O60563,P50750
14	0.0177	10	8	1	0.125	0.1	GO:0033523	BP	1	histone H2B ubiquitination	1	P50750
14	0.0177	10	8	1	0.125	0.1	GO:2000050	BP	1	regulation of non-canonical Wnt signaling pathway	1	P42568
14	0.0178	631	8	3	0.375	0.005	HPA:003010_13	hpa	1	bone marrow; hematopoietic cells[Supportive,High]	1	O60583,O60563,P50750
14	0.0184	624	8	3	0.375	0.005	GO:1990234	CC	1	transferase complex	1	O60583,O60563,P50750
14	0.0189	630	8	3	0.375	0.005	GO:0016301	MF	1	kinase activity	1	O60583,O60563,P50750
14	0.0194	4407	8	7	0.875	0.002	HPA:035030_02	hpa	1	skin 1; keratinocytes[Uncertain,Medium]	1	Q9UHB7,O60583,O00472,O60563,Q03111,P50750,P42568
14	0.0195	652	8	3	0.375	0.005	HPA:020010_03	hpa	1	lateral ventricle; glial cells[Uncertain,High]	1	Q9UHB7,O60583,P50750
14	0.0207	650	8	3	0.375	0.005	GO:0031401	BP	1	positive regulation of protein modification process	1	O60583,O60563,P50750
14	0.0207	650	8	3	0.375	0.005	GO:0051704	BP	1	multi-organism process	1	O60583,O60563,P50750
14	0.0207	7	8	1	0.125	0.143	HP:0011951	hp	1	Aspiration pneumonia	1	Q9UHB7
14	0.0208	217	8	2	0.25	0.009	HPA:011010_13	hpa	1	endometrium 1; cells in endometrial stroma[Supportive,High]	1	O60563,P50750
14	0.0215	221	8	2	0.25	0.009	HPA:039030_13	hpa	1	soft tissue 1; fibroblasts[Supportive,High]	1	O60583,P50750
14	0.0221	682	8	3	0.375	0.004	HPA:007020_03	hpa	1	cerebral cortex; glial cells[Uncertain,High]	1	Q9UHB7,O60583,P50750
14	0.023	13	8	1	0.125	0.077	GO:0071157	BP	1	negative regulation of cell cycle arrest	1	P50750
14	0.023	13	8	1	0.125	0.077	GO:0043923	BP	1	positive regulation by host of viral transcription	1	O60563
14	0.0233	679	8	3	0.375	0.004	GO:0051726	BP	1	regulation of cell cycle	1	O60583,O60563,P50750
14	0.0248	14	8	1	0.125	0.071	GO:0097472	MF	1	cyclin-dependent protein kinase activity	1	P50750
14	0.0248	14	8	1	0.125	0.071	GO:0004693	MF	1	cyclin-dependent protein serine/threonine kinase activity	1	P50750
14	0.0252	5	8	1	0.125	0.2	CORUM:1191	cor	1	RNA pol II containing coactivator complex Tat-SF	1	P50750
14	0.0254	700	8	3	0.375	0.004	GO:0001932	BP	1	regulation of protein phosphorylation	1	O60583,O60563,P50750
14	0.0258	363	8	2	0.25	0.006	MI:hsa-miR-504	mi	1	MI:hsa-miR-504	1	Q9UHB7,Q03111
14	0.026	3328	8	6	0.75	0.002	HPA:004010_01	hpa	1	breast; adipocytes[Uncertain,Low]	1	Q9UHB7,O60583,O00472,O60563,P50750,P42568
14	0.0266	15	8	1	0.125	0.067	GO:0008353	MF	1	RNA polymerase II carboxy-terminal domain kinase activity	1	P50750
14	0.0267	2286	8	5	0.625	0.002	HPA:011010_02	hpa	1	endometrium 1; cells in endometrial stroma[Uncertain,Medium]	1	O60583,O00472,O60563,P50750,P42568
14	0.0281	3443	8	6	0.75	0.002	GO:0006139	BP	1	nucleobase-containing compound metabolic process	1	Q9UHB7,O60583,O00472,O60563,Q03111,P50750
14	0.0283	16	8	1	0.125	0.062	GO:0035327	CC	1	transcriptionally active chromatin	1	Q9UHB7
14	0.0285	240	8	2	0.25	0.008	GO:0003682	MF	1	chromatin binding	1	O60583,P50750
14	0.0297	741	8	3	0.375	0.004	GO:1903508	BP	1	positive regulation of nucleic acid-templated transcription	1	O60583,O60563,P50750
14	0.0297	741	8	3	0.375	0.004	GO:0045893	BP	1	positive regulation of transcription, DNA-templated	1	O60583,O60563,P50750
14	0.0301	17	8	1	0.125	0.059	GO:0052312	BP	1	modulation of transcription in other organism involved in symbiotic interaction	1	O60563
14	0.0301	17	8	1	0.125	0.059	GO:0052472	BP	1	modulation by host of symbiont transcription	1	O60563
14	0.0301	17	8	1	0.125	0.059	GO:0043921	BP	1	modulation by host of viral transcription	1	O60563
14	0.0305	265	8	2	0.25	0.008	HPA:018010_13	hpa	1	hippocampus; glial cells[Supportive,High]	1	O60583,P50750
14	0.0305	265	8	2	0.25	0.008	HPA:039040_03	hpa	1	soft tissue 1; peripheral nerve[Uncertain,High]	1	O60583,P50750
14	0.0306	3499	8	6	0.75	0.002	GO:0044249	BP	1	cellular biosynthetic process	1	Q9UHB7,O60583,O00472,O60563,Q03111,P50750
14	0.0313	755	8	3	0.375	0.004	GO:0016772	MF	1	transferase activity, transferring phosphorus-containing groups	1	O60583,O60563,P50750
14	0.0313	252	8	2	0.25	0.008	GO:0045860	BP	1	positive regulation of protein kinase activity	1	O60583,O60563
14	0.0314	775	8	3	0.375	0.004	HPA:007030_13	hpa	1	cerebral cortex; neuronal cells[Supportive,High]	1	O60583,O60563,P50750
14	0.0318	760	8	3	0.375	0.004	GO:0042325	BP	1	regulation of phosphorylation	1	O60583,O60563,P50750
14	0.032	6671	8	8	1	0.001	GO:0043231	CC	1	intracellular membrane-bounded organelle	1	Q9UHB7,O60583,O00472,O60563,Q03111,P50750,P42568,P51825
14	0.0321	762	8	3	0.375	0.004	GO:1902680	BP	1	positive regulation of RNA biosynthetic process	1	O60583,O60563,P50750
14	0.0333	3554	8	6	0.75	0.002	GO:0046483	BP	1	heterocycle metabolic process	1	Q9UHB7,O60583,O00472,O60563,Q03111,P50750
14	0.0336	3561	8	6	0.75	0.002	GO:0006725	BP	1	cellular aromatic compound metabolic process	1	Q9UHB7,O60583,O00472,O60563,Q03111,P50750
14	0.0338	420	8	2	0.25	0.005	MI:hsa-miR-651	mi	1	MI:hsa-miR-651	1	Q9UHB7,P42568
14	0.034	798	8	3	0.375	0.004	HPA:021010_12	hpa	1	liver; bile duct cells[Supportive,Medium]	1	O60583,O60563,P50750
14	0.034	3569	8	6	0.75	0.002	GO:1901576	BP	1	organic substance biosynthetic process	1	Q9UHB7,O60583,O00472,O60563,Q03111,P50750
14	0.0345	802	8	3	0.375	0.004	HPA:035010_03	hpa	1	skin 1; Langerhans[Uncertain,High]	1	O60583,O00472,P50750
14	0.0347	804	8	3	0.375	0.004	HPA:019010_03	hpa	1	kidney; cells in glomeruli[Uncertain,High]	1	O60583,O60563,P50750
14	0.0349	628	8	3	0.375	0.005	REAC:212436	rea	1	Generic Transcription Pathway	1	O60583,O60563,P50750
14	0.0353	20	8	1	0.125	0.05	GO:0016572	BP	1	histone phosphorylation	1	P50750
14	0.0355	791	8	3	0.375	0.004	GO:0051254	BP	1	positive regulation of RNA metabolic process	1	O60583,O60563,P50750
14	0.0365	273	8	2	0.25	0.007	GO:0033674	BP	1	positive regulation of kinase activity	1	O60583,O60563
14	0.0367	3620	8	6	0.75	0.002	GO:0009058	BP	1	biosynthetic process	1	Q9UHB7,O60583,O00472,O60563,Q03111,P50750
14	0.0368	4872	8	7	0.875	0.001	HPA:025010_02	hpa	1	oral mucosa; squamous epithelial cells[Uncertain,Medium]	1	Q9UHB7,O60583,O00472,O60563,Q03111,P50750,P42568
14	0.0372	276	8	2	0.25	0.007	GO:0071900	BP	1	regulation of protein serine/threonine kinase activity	1	O60583,O60563
14	0.0379	447	8	2	0.25	0.004	MI:hsa-miR-216b	mi	1	MI:hsa-miR-216b	1	Q9UHB7,O60583
14	0.0386	836	8	3	0.375	0.004	HPA:027010_13	hpa	1	pancreas; exocrine glandular cells[Supportive,High]	1	O60583,O60563,P50750
14	0.0389	1578	8	4	0.5	0.003	HPA:032010_03	hpa	1	salivary gland; glandular cells[Uncertain,High]	1	O60583,O00472,O60563,P50750
14	0.0392	455	8	2	0.25	0.004	MI:mmu-miR-714	mi	1	MI:mmu-miR-714	1	Q9UHB7,Q03111
14	0.04	3681	8	6	0.75	0.002	GO:1901360	BP	1	organic cyclic compound metabolic process	1	Q9UHB7,O60583,O00472,O60563,Q03111,P50750
14	0.0408	832	8	3	0.375	0.004	GO:0032270	BP	1	positive regulation of cellular protein metabolic process	1	O60583,O60563,P50750
14	0.0411	467	8	2	0.25	0.004	MI:hsa-miR-891a	mi	1	MI:hsa-miR-891a	1	O60583,P42568
14	0.0413	468	8	2	0.25	0.004	MI:hsa-miR-220	mi	1	MI:hsa-miR-220	1	Q9UHB7,O00472
14	0.0419	472	8	2	0.25	0.004	MI:hsa-miR-574-3p	mi	1	MI:hsa-miR-574-3p	1	O60583,O00472
14	0.0424	24	8	1	0.125	0.042	GO:0031297	BP	1	replication fork processing	1	P50750
14	0.0425	867	8	3	0.375	0.003	HPA:027020_03	hpa	1	pancreas; islets of Langerhans[Uncertain,High]	1	O60583,O00472,P50750
14	0.0428	317	8	2	0.25	0.006	HPA:035020_13	hpa	1	skin 1; fibroblasts[Supportive,High]	1	O60583,P50750
14	0.0432	850	8	3	0.375	0.004	GO:0044093	BP	1	positive regulation of molecular function	1	O60583,O60563,P50750
14	0.0435	874	8	3	0.375	0.003	HPA:015010_13	hpa	1	fallopian tube; glandular cells[Supportive,High]	1	O60583,O60563,P50750
14	0.0456	494	8	2	0.25	0.004	MI:hsa-miR-139-5p	mi	1	MI:hsa-miR-139-5p	1	Q9UHB7,O60583
14	0.0468	501	8	2	0.25	0.004	MI:hsa-miR-142-3p	mi	1	MI:hsa-miR-142-3p	1	Q9UHB7,O60583
14	0.0469	333	8	2	0.25	0.006	HPA:020010_13	hpa	1	lateral ventricle; glial cells[Supportive,High]	1	O60583,P50750
14	0.0473	902	8	3	0.375	0.003	HPA:047010_13	hpa	1	urinary bladder; urothelial cells[Supportive,High]	1	O60583,O60563,P50750
14	0.0475	880	8	3	0.375	0.003	GO:0051247	BP	1	positive regulation of protein metabolic process	1	O60583,O60563,P50750
14	0.0476	27	8	1	0.125	0.037	GO:0045005	BP	1	DNA-dependent DNA replication maintenance of fidelity	1	P50750
14	0.0479	906	8	3	0.375	0.003	HPA:005010_13	hpa	1	bronchus; respiratory epithelial cells[Supportive,High]	1	O60583,O60563,P50750
14	0.0482	885	8	3	0.375	0.003	GO:0019220	BP	1	regulation of phosphate metabolic process	1	O60583,O60563,P50750
14	0.0483	338	8	2	0.25	0.006	HPA:041010_13	hpa	1	spleen; cells in red pulp[Supportive,High]	1	O60583,P50750
14	0.0491	341	8	2	0.25	0.006	HPA:007020_13	hpa	1	cerebral cortex; glial cells[Supportive,High]	1	O60583,P50750
14	0.0493	516	8	2	0.25	0.004	MI:hsa-miR-199a-3p	mi	1	MI:hsa-miR-199a-3p	1	Q9UHB7,O60583
14	0.0497	919	8	3	0.375	0.003	HPA:011010_12	hpa	1	endometrium 1; cells in endometrial stroma[Supportive,Medium]	1	O60583,O60563,P50750
[truncated: 448,743+ more rows]

## Sheet: Legend
Table EV4
Description	enriched annotations for hu.MAP complexes as calculated by g:Profiler (p-value < 0.05, g:Profiler hypergeometric test with FDR (Benjamini-Hochberg) correction).
	Annotation databases covered: GO, Reactome (REAC), CORUM, OMIM, KEGG, Human Protein Atlas (HPA), miRBase (MI), TRANSFAC (TF), Human Phenotype Ontology (HP)
Fields
complex_id	hu.MAP complex identifier
corr_pval	FDR (Benjamini-Hochberg) corrected p-value
t_count	number of proteins with term
q_count	number of mappable proteins in complex
qandt_count	number of proteins in complex with term
qandt_by_q	fraction of proteins in complex with term
qandt_by_t	fraction of proteins with term in complex
term_id	Annotation database specific term identifier
t_type	Annotation database specific term type (ex. GO Biological Process = BP, Cellular Component = CC, Molecular Function = MF)
t_group	(invariant)
t_name	Term name
depth_in_group	(invariant)
qandt_list	uniprot identifiers of proteins in complex and annotated with term
