# Supplementary material for: Integration of over 9,000 mass spectrometry experiments builds a global map of human protein complexes
Source: Mol Syst Biol. 2017 Jun 9;13(6):932. doi: 10.15252/msb.20167490 (PMC5488662; doi:10.15252/msb.20167490)
Supplement: Supplementary file 6 — Table EV5 [file MSB-13-932-s006.xlsx]

## Sheet: Table_EV5
complex_id	gene_ids	genenames	SysCilia_gene_ids	SysCilia_genenames
49	79809 8447 8448	TTC21B DOC2B DOC2A	79809	TTC21B
55	472 23039 54919	ATM XPO7 DNAAF5	54919	DNAAF5
58	11248 51684	NXPH3 SUFU	51684	SUFU
60	222229 5001 23594 125228 4998 4999	LRWD1 ORC5 ORC6 FAM210A ORC1 ORC2	4998	ORC1
90	8481 5108 79848 197335 64770	OFD1 PCM1 CSPP1 WDR90 CCDC14	8481 5108	OFD1 PCM1
95	11097 2733 23511 727851 79902 7341 9631 23225 9688 4928 348995 5903 55706 9972 10482 55746 57122 55627 8086 81929 23279 157313 79023 84928 54867 129401 23165	NUPL2 GLE1 NUP188 RGPD8 NUP85 SUMO1 NUP155 NUP210 NUP93 NUP98 NUP43 RANBP2 NDC1 NUP153 NXF1 NUP133 NUP107 SMPD4 AAAS SEH1L NUP160 CDCA2 NUP37 TMEM209 TMEM214 NUP35 NUP205	9688 79023 129401	NUP93 NUP37 NUP35
103	286077 22872 6396 1452 4952 10484 10427 11187	FAM83H SEC31A SEC13 CSNK1A1 OCRL SEC23A SEC24B PKP3	4952	OCRL
161	80349 51199 80006	WDR61 NIN TRAPPC13	51199	NIN
175	167127 5727	UGT3A2 PTCH1	5727	PTCH1
206	58485 126003 6399 79090 27095 51693 51112 60684 22878 51399	TRAPPC1 TRAPPC5 TRAPPC2B TRAPPC6A TRAPPC3 TRAPPC2L TRAPPC12 TRAPPC11 TRAPPC8 TRAPPC4	27095	TRAPPC3
209	23432 5568 5573 10566	GPR161 PRKACG PRKAR1A AKAP3	23432	GPR161
219	1499 1495 1008	CTNNB1 CTNNA1 CDH10	1499	CTNNB1
229	163786 4781	SASS6 NFIB	163786	SASS6
243	23301 55081 23059 26146	EHBP1 IFT57 CLUAP1 TRAF3IP1	55081 23059 26146	IFT57 CLUAP1 TRAF3IP1
245	117177 5866 284114	RAB3IP RAB3IL1 TMEM102	117177	RAB3IP
280	23345 7163 23224	SYNE1 TPD52 SYNE2	23224	SYNE2
292	11146 54919	GLMN DNAAF5	54919	DNAAF5
319	3948 378 381 1471 8803 92483 375	LDHC ARF4 ARF5 CST3 SUCLA2 LDHAL6B ARF1	378	ARF4
324	85459 585 117178 197335 343099 729440 123811 57534 64770 79848 26005 8481 10464 57536 23093 93594 5108 165055	CEP295 BBS4 SSX2IP WDR90 CCDC18 CCDC61 FOPNL MIB1 CCDC14 CSPP1 C2CD3 OFD1 PIBF1 KIAA1328 TTLL5 TBC1D31 PCM1 CCDC138	585 123811 26005 8481 10464 5108	BBS4 FOPNL C2CD3 OFD1 PIBF1 PCM1
331	54996 57153 26578 6102	MARC2 SLC44A2 OSTF1 RP2	6102	RP2
335	49856 49876 9662	WRAP73 49876 CEP135	9662	CEP135
336	57551 57470 8449 79659	TAOK1 LRRC47 DHX16 DYNC2H1	79659	DYNC2H1
358	55172 1804	DNAAF2 DPP6	55172	DNAAF2
370	51143 6993 1783 1778 57794	DYNC1LI1 DYNLT1 DYNC1LI2 DYNC1H1 SUGP1	6993	DYNLT1
385	5818 4117 25945	NECTIN1 MAK NECTIN3	4117	MAK
402	308 10294 3054 3312	ANXA5 DNAJA2 HCFC1 HSPA8	3312	HSPA8
426	151011 989 23176 10801 23580	SEPT10 SEPT7 SEPT8 SEPT9 CDC42EP4	989	SEPT7
435	51715 57690 26088	RAB23 TNRC6C GGA1	51715	RAB23
437	25886 56672	POC1A AKIP1	25886	POC1A
479	5590 11099 5784 84612 56288 3996 23286	PRKCZ PTPN21 PTPN14 PARD6B PARD3 LLGL1 WWC1	56288	PARD3
491	55920 10657 8607 79577 7175 22827 11052 6626 10250 6749 6633 58517 3550 4809 24148 4670 5903 5901 55234 51755 51593 102724594 1654 55660 10527 3837 53615 10521 10713 10915 23350 6631 2956 10421 6635 6636 4686 11168 9295 6430 ENSG00000146963 9416 4001 1665 1655 1108 1660	RCC2 KHDRBS1 RUVBL1 CDC73 TPR PUF60 CPSF6 SNRPA SRRM1 SSRP1 SNRPD2 RBM25 IK SNU13 PRPF6 HNRNPM RANBP2 RAN SMU1 CDK12 SRRT U2AF1L5 DDX3X PRPF40A IPO7 KPNB1 MBD3 DDX17 USP39 TCERG1 U2SURP SNRPC MSH6 CD2BP2 SNRPE SNRPF NCBP1 PSIP1 SRSF11 SRSF5 ENSG00000146963 DDX23 LMNB1 DHX15 DDX5 CHD4 DHX9	5901	RAN
522	80184 9738 79598 9731	CEP290 CCP110 CEP97 CEP104	80184 9738 79598 9731	CEP290 CCP110 CEP97 CEP104
529	2068 11073 5347	ERCC2 TOPBP1 PLK1	5347	PLK1
608	9341 9342 6811 23673 6809 8673 116841 8677 8675 8674 754 8773 9527 10282 8774 8775 10228 9482 8417 134957 143187 9570 9554 10490	VAMP3 SNAP29 STX5 STX12 STX3 VAMP8 SNAP47 STX10 STX16 VAMP4 PTTG1IP SNAP23 GOSR1 BET1 NAPG NAPA STX6 STX8 STX7 STXBP5 VTI1A GOSR2 SEC22B VTI1B	6809	STX3
656	51098 11020 79722	IFT52 IFT27 ANKRD55	51098 11020	IFT52 IFT27
682	84197 54733 9294 83862 83990 91461	POMK SLC35F2 S1PR2 TMEM120A BRIP1 PKDCC	84197	POMK
689	3092 90410 4097 159989	HIP1 IFT20 MAFG CCDC67	90410	IFT20
749	80199 27152 79363	FUZ INTU RSG1	80199 27152	FUZ INTU
750	55210 84617 84790 10382	ATAD3A TUBB6 TUBA1C TUBB4A	84790	TUBA1C
776	79023 348995 4928 57122 81929 79902 23279 55746 23225	NUP37 NUP43 NUP98 NUP107 SEH1L NUP85 NUP160 NUP133 NUP210	79023	NUP37
856	79443 163786	FYCO1 SASS6	163786	SASS6
859	55081 23059 26146	IFT57 CLUAP1 TRAF3IP1	55081 23059 26146	IFT57 CLUAP1 TRAF3IP1
882	1499 1495 1496 1008	CTNNB1 CTNNA1 CTNNA2 CDH10	1499	CTNNB1
904	833 8195 2058 ENSG00000184779 1933 1937 1936 7407	CARS MKKS EPRS ENSG00000184779 EEF1B2 EEF1G EEF1D VARS	8195	MKKS
920	5991 140886	RFX3 PABPC5	5991	RFX3
928	1937 1936 1917 8195	EEF1G EEF1D EEF1A2 MKKS	8195	MKKS
932	80178 51175 51174	C16orf59 TUBE1 TUBD1	51175	TUBE1
933	79783 200014 8631 261734 8935 5077	SUGCT CC2D1B SKAP1 NPHP4 SKAP2 PAX3	261734	NPHP4
941	7553 124602	ZNF7 KIF19	124602	KIF19
947	9341 6809 134957	VAMP3 STX3 STXBP5	6809	STX3
949	80218 7272 7266	NAA50 TTK DNAJC7	7272	TTK
950	8481 197335 165055	OFD1 WDR90 CCDC138	8481	OFD1
1106	27095 51399	TRAPPC3 TRAPPC4	27095	TRAPPC3
1112	2932 10023 2931	GSK3B FRAT1 GSK3A	2932	GSK3B
1135	10452 7419	TOMM40 VDAC3	7419	VDAC3
1175	23090 9112 5931 25925 64925	ZNF423 MTA1 RBBP7 ZNF521 CCDC71	23090	ZNF423
1178	9112 25925 3840 53615 101243544 1108 3839 8099 57459 1107 53335 57504 9958 5931 51222 4863 23090 57621 8932 54815 64925	MTA1 ZNF521 KPNA4 MBD3 101243544 CHD4 KPNA3 CDK2AP1 GATAD2B CHD3 BCL11A MTA3 USP15 RBBP7 ZNF219 NPAT ZNF423 ZBTB2 MBD2 GATAD2A CCDC71	23090	ZNF423
1188	9859 3801 23224 23401	CEP170 KIFC3 SYNE2 FRAT2	23224	SYNE2
1222	122553 79370 85438 83696	TRAPPC6B BCL2L14 CABS1 TRAPPC9	83696	TRAPPC9
1257	55027 3842	HEATR3 TNPO1	3842	TNPO1
1270	117177 5866 8541 284114	RAB3IP RAB3IL1 PPFIA3 TMEM102	117177	RAB3IP
1335	5584 3993 50855	PRKCI LLGL2 PARD6A	50855	PARD6A
1370	1408 8863 150483	CRY2 PER3 TEKT4	150483	TEKT4
1402	339896 200894 57182	GADL1 ARL13B ANKRD50	200894	ARL13B
1411	1915 27241 7922	EEF1A1 BBS9 SLC39A7	27241	BBS9
1428	149371 55763 10640 55770 60412 23265 11336 23233 54536	EXOC8 EXOC1 EXOC5 EXOC2 EXOC4 EXOC7 EXOC3 EXOC6B EXOC6	10640 60412 11336 23233 54536	EXOC5 EXOC4 EXOC3 EXOC6B EXOC6
1440	132320 57489 729991 79036 119032 4591 8649 118426 27185 284001 54785 160857	SCLT1 ODF2L BORCS8 KXD1 BORCS7 TRIM37 LAMTOR3 BORCS5 DISC1 CCDC57 BORCS6 CCDC122	132320 27185	SCLT1 DISC1
1490	29882 29945 5179 8881 996 64682 25847 51434 51343 51433 7559 25906 26271 246184 991 84572 10174 79917 10393 8697 4751 119504 57587 79158	ANAPC2 ANAPC4 PENK CDC16 CDC27 ANAPC1 ANAPC13 ANAPC7 FZR1 ANAPC5 ZNF12 ANAPC15 FBXO5 CDC26 CDC20 GNPTG SORBS3 MAGIX ANAPC10 CDC23 NEK2 ANAPC16 CFAP97 GNPTAB	4751	NEK2
1507	9659 55638 22919 146909	PDE4DIP SYBU MAPRE1 KIF18B	22919	MAPRE1
1515	7280 24139	TUBB2A EML2	7280	TUBB2A
1520	1408 150483	CRY2 TEKT4	150483	TEKT4
1549	7280 56604	TUBB2A 56604	7280	TUBB2A
1559	55081 23059 3281 26146	IFT57 CLUAP1 HSBP1 TRAF3IP1	55081 23059 26146	IFT57 CLUAP1 TRAF3IP1
1650	7277 347733	TUBA4A TUBB2B	7277 347733	TUBA4A TUBB2B
1714	23090 53335 9112 25925	ZNF423 BCL11A MTA1 ZNF521	23090	ZNF423
1723	9371 22920 834 11127	KIF3B KIFAP3 CASP1 KIF3A	9371 11127	KIF3B KIF3A
1733	89891 55112 6990 83658	WDR34 WDR60 DYNLT3 DYNLRB1	55112	WDR60
1748	10985 23039 54919	GCN1 XPO7 DNAAF5	54919	DNAAF5
1771	129880 27241 123016 54585 583	BBS5 BBS9 TTC8 LZTFL1 BBS2	129880 27241 123016 54585 583	BBS5 BBS9 TTC8 LZTFL1 BBS2
1774	84790 10382	TUBA1C TUBB4A	84790	TUBA1C
1786	55835 80308 10460 80301	CENPJ FLAD1 TACC3 PLEKHO2	55835	CENPJ
1824	400954 828 347733	EML6 828 TUBB2B	347733	TUBB2B
1832	85459 93594 123811 57536 11116	CEP295 TBC1D31 FOPNL KIAA1328 FGFR1OP	123811	FOPNL
1846	1407 150483	CRY1 TEKT4	150483	TEKT4
1896	57728 55764	WDR19 IFT122	57728 55764	WDR19 IFT122
1906	51297 92747 65062 8288	BPIFA1 BPIFB1 TMEM237 EPX	65062	TMEM237
1945	4055 9055 10014 79635 23043 65244 90799 4957 29070 440519 90326 7185 6497 7187	LTBR PRC1 HDAC5 CCDC121 TNIK SPATS2 CEP95 ODF2 CCDC113 440519 THAP3 TRAF1 SKI TRAF3	4957	ODF2
1954	112752 57539 119710 25895	IFT43 WDR35 C11orf74 METTL21B	112752 57539	IFT43 WDR35
1981	405 3091 7428	ARNT HIF1A VHL	7428	VHL
1990	84617 203068 476 84790 10382	TUBB6 TUBB ATP1A1 TUBA1C TUBB4A	84790	TUBA1C
1991	79443 163786 23417	FYCO1 SASS6 MLYCD	163786	SASS6
1997	57489 11190 284001 54785	ODF2L CEP250 CCDC57 BORCS6	11190	CEP250
2019	8480 8021 4927 23636	RAE1 NUP214 NUP88 NUP62	8021 23636	NUP214 NUP62
2053	5414 989 4735 1731 5413 55752 23176 23580 54443 151011 124404 10801 23157	SEPT4 SEPT7 SEPT2 SEPT1 SEPT5 SEPT11 SEPT8 CDC42EP4 ANLN SEPT10 SEPT12 SEPT9 SEPT6	989 4735	SEPT7 SEPT2
2093	23122 9659 22919 146909	CLASP2 PDE4DIP MAPRE1 KIF18B	22919	MAPRE1
2110	472 63892 23039 54919	ATM THADA XPO7 DNAAF5	54919	DNAAF5
2133	3098 84221 4218 554235	HK1 SPATC1L RAB8A ASPDH	4218	RAB8A
2140	84197 9294 83862 9488 83990 91461	POMK S1PR2 TMEM120A PIGB BRIP1 PKDCC	84197	POMK
2144	129880 123016 54585	BBS5 TTC8 LZTFL1	129880 123016 54585	BBS5 TTC8 LZTFL1
2162	10452 6048 7419 3697	TOMM40 RNF5 VDAC3 ITIH1	7419	VDAC3
2179	56912 64792 80173 28981	IFT46 IFT22 IFT74 IFT81	56912 64792 80173 28981	IFT46 IFT22 IFT74 IFT81
2188	5414 23157 989 4735 1731 5413 346288 23176 23580 54443 55964 151011 124404 10801 55752	SEPT4 SEPT6 SEPT7 SEPT2 SEPT1 SEPT5 SEPT14 SEPT8 CDC42EP4 ANLN SEPT3 SEPT10 SEPT12 SEPT9 SEPT11	989 4735	SEPT7 SEPT2
2217	51147 9767 79960 11143	ING4 JADE3 JADE1 KAT7	79960	JADE1
2233	125113 22897	KRT222 CEP164	22897	CEP164
2236	9317 27285 26027	PTER TEKT2 ACOT11	27285	TEKT2
2243	23090 53335 25925	ZNF423 BCL11A ZNF521	23090	ZNF423
2244	23432 22852 5573 10566	GPR161 ANKRD26 PRKAR1A AKAP3	23432	GPR161
2253	56912 200894 80173 28981	IFT46 ARL13B IFT74 IFT81	56912 200894 80173 28981	IFT46 ARL13B IFT74 IFT81
2277	9696 23438	CROCC HARS2	9696	CROCC
2287	4291 55747	MLF1 55747	4291	MLF1
2317	51143 1783 1778 6993	DYNC1LI1 DYNC1LI2 DYNC1H1 DYNLT1	6993	DYNLT1
2328	158798 83853 53340 84455	AKAP14 ROPN1L SPA17 EFCAB7	83853 53340	ROPN1L SPA17
2331	23432 5568 22852 5573 10566	GPR161 PRKACG ANKRD26 PRKAR1A AKAP3	23432	GPR161
2348	150737 55081 64792 26146	TTC30B IFT57 IFT22 TRAF3IP1	150737 55081 64792 26146	TTC30B IFT57 IFT22 TRAF3IP1
2352	6855 6854 6857 56896 9201 7447 6812 2775 1809 1808 4137 9892 2824 495 1400 815 816 54331	SYP SYN2 SYT1 DPYSL5 DCLK1 VSNL1 STXBP1 GNAO1 DPYSL3 DPYSL2 MAPT SNAP91 GPM6B ATP4A CRMP1 CAMK2A CAMK2B GNG2	1808	DPYSL2
2357	8935 5077 8631 261734	SKAP2 PAX3 SKAP1 NPHP4	261734	NPHP4
2368	132320 11078 55075 57489 119032 4591 284001 54785 160857	SCLT1 TRIOBP UACA ODF2L BORCS7 TRIM37 CCDC57 BORCS6 CCDC122	132320	SCLT1
2381	112752 57539 119710 9742 55764	IFT43 WDR35 C11orf74 IFT140 IFT122	112752 57539 9742 55764	IFT43 WDR35 IFT140 IFT122
2400	55081 23059 57560 26146 79874 90410 150737 23301 26160 3281 8100	IFT57 CLUAP1 IFT80 TRAF3IP1 RABEP2 IFT20 TTC30B EHBP1 IFT172 HSBP1 IFT88	55081 23059 57560 26146 90410 150737 26160 8100	IFT57 CLUAP1 IFT80 TRAF3IP1 IFT20 TTC30B IFT172 IFT88
2408	400954 402 828 347733	EML6 ARL2 828 TUBB2B	347733	TUBB2B
2427	11143 79960	KAT7 JADE1	79960	JADE1
2430	7109 85438	TRAPPC10 CABS1	7109	TRAPPC10
2445	95681 23347	CEP41 SMCHD1	95681	CEP41
2451	10311 150684 5902 149951 404636 28952 51122 54520	DSCR3 COMMD1 RANBP1 COMMD7 FAM45A CCDC22 COMMD2 CCDC93	5902	RANBP1
2453	4103 728269 56890 139604	MAGEA4 MAGEA9 MDM1 MAGEB16	56890	MDM1
2458	11276 4291 55747	SYNRG MLF1 55747	4291	MLF1
2460	1781 51143 1783 1778 6993	DYNC1I2 DYNC1LI1 DYNC1LI2 DYNC1H1 DYNLT1	6993	DYNLT1
2465	55172 91584 57679 1804 4045	DNAAF2 PLXNA4 ALS2 DPP6 LSAMP	55172	DNAAF2
2495	55379 27241 7922 1915	LRRC59 BBS9 SLC39A7 EEF1A1	27241	BBS9
2570	5590 84612 56288 3996	PRKCZ PARD6B PARD3 LLGL1	56288	PARD3
2596	57489 132320 284001 54785	ODF2L SCLT1 CCDC57 BORCS6	132320	SCLT1
2611	79632 55835 9064 80308 80301	FAM184A CENPJ MAP3K6 FLAD1 PLEKHO2	55835	CENPJ
2615	5108 79848 8139	PCM1 CSPP1 GAN	5108	PCM1
2621	5902 5832 202151	RANBP1 ALDH18A1 RANBP3L	5902	RANBP1
2647	7846 10383	TUBA1A TUBB4B	7846	TUBA1A
2671	7461 9659 55638 22919 146909	CLIP2 PDE4DIP SYBU MAPRE1 KIF18B	22919	MAPRE1
2693	23090 25925	ZNF423 ZNF521	23090	ZNF423
2695	4218 554235	RAB8A ASPDH	4218	RAB8A
2749	112752 57539 119710	IFT43 WDR35 C11orf74	112752 57539	IFT43 WDR35
2772	49856 49876 9662 117178	WRAP73 49876 CEP135 SSX2IP	9662	CEP135
2777	4750 9731 755	NEK1 CEP104 C21orf2	4750 9731 755	NEK1 CEP104 C21orf2
2789	57489 27185 284001 54785	ODF2L DISC1 CCDC57 BORCS6	27185	DISC1
2794	10787 ENSG00000184779 1937 8195	NCKAP1 ENSG00000184779 EEF1G MKKS	8195	MKKS
2823	27077 2261 80776 79583	B9D1 FGFR3 B9D2 TMEM231	27077 80776 79583	B9D1 B9D2 TMEM231
2844	9928 3842 30000 113174 23534	KIF14 TNPO1 TNPO2 SAAL1 TNPO3	3842	TNPO1
2861	3993 5584 56288 84612 50855	LLGL2 PRKCI PARD3 PARD6B PARD6A	56288 50855	PARD3 PARD6A
2868	6855 6854 6857 9201 6853 6812 3800 3208 10456 2824 495 54331 10570 7879 6620 2823 26747 56896 1716 2036 6622 10890 51552 65009 2744 9892 5864 1400 3897 815 816 287 1272 10059 1808 6804 63908 50863 2775 794 51560 6616 22924 5534 112755 6844 51440 79012 4684 1641 7447 4133 2891 1809 4137 273 1012 10085 8340 83988	SYP SYN2 SYT1 DCLK1 SYN1 STXBP1 KIF5C HPCA HAX1 GPM6B ATP4A GNG2 DPYSL4 RAB7A SNCB GPM6A NUFIP1 DPYSL5 DGUOK EPB41L1 SNCA RAB10 RAB14 NDRG4 GLS SNAP91 RAB3A CRMP1 L1CAM CAMK2A CAMK2B ANK2 CNTN1 DNM1L DPYSL2 STX1A NAPB NTM GNAO1 CALB2 RAB6B SNAP25 MAPRE3 PPP3R1 STX1B VAMP2 HPCAL4 CAMKV NCAM1 DCX VSNL1 MAP2 GRIA2 DPYSL3 MAPT AMPH CDH13 EDIL3 HIST1H2BL NCALD	1808 6616	DPYSL2 SNAP25
2891	7280 56604 402	TUBB2A 56604 ARL2	7280	TUBB2A
2939	55112 89891 83658	WDR60 WDR34 DYNLRB1	55112	WDR60
2960	29882 84572 4751 51343 57587 25906 26271 6241 10393 79158	ANAPC2 GNPTG NEK2 FZR1 CFAP97 ANAPC15 FBXO5 RRM2 ANAPC10 GNPTAB	4751	NEK2
2992	91147 939 56913 970	TMEM67 CD27 C1GALT1 CD70	91147	TMEM67
3029	474343 79693 144097 139886 10927 10210	SPIN2B YRDC C11orf84 SPIN4 SPIN1 TOPORS	10210	TOPORS
3033	80320 29919 84315 352909	SP6 C18orf8 MON1A DNAAF3	352909	DNAAF3
3037	123688 79140 84520 55644 51002 112858 4238 8270	HYKK CCDC28B C14orf142 OSGEP TPRKB TP53RK MFAP3 LAGE3	79140	CCDC28B
3061	970 91147 92014 939 56913 285966	CD70 TMEM67 SLC25A51 CD27 C1GALT1 TCAF2	91147	TMEM67
3064	644150 8440 1796 50807	WIPF3 NCK2 DOK1 ASAP1	50807	ASAP1
3066	122664 85329 54832	TPPP2 LGALS12 VPS13C	122664	TPPP2
3084	4952 200186	OCRL CRTC2	4952	OCRL
3101	27077 79583	B9D1 TMEM231	27077 79583	B9D1 TMEM231
3114	131177 5311	FAM3D PKD2	5311	PKD2
3152	9825 8427 10875 374654	SPATA2 ZNF282 FGL2 KIF7	374654	KIF7
3196	3091 7428	HIF1A VHL	7428	VHL
3207	10382 84790 84617	TUBB4A TUBA1C TUBB6	84790	TUBA1C
3209	122553 55262 79370 7109	TRAPPC6B C7orf43 BCL2L14 TRAPPC10	7109	TRAPPC10
3231	10383 5431 7280 203068	TUBB4B POLR2B TUBB2A TUBB	7280	TUBB2A
3254	149371 23233 23265 54536 10640	EXOC8 EXOC6B EXOC7 EXOC6 EXOC5	23233 54536 10640	EXOC6B EXOC6 EXOC5
3262	25886 56890 56672	POC1A MDM1 AKIP1	25886 56890	POC1A MDM1
3349	55835 9064 80308 80301	CENPJ MAP3K6 FLAD1 PLEKHO2	55835	CENPJ
3378	51098 150737 92104 79722	IFT52 TTC30B TTC30A ANKRD55	51098 150737 92104	IFT52 TTC30B TTC30A
3409	84790 92609 55210 55700 5139 84617	TUBA1C TIMM50 ATAD3A MAP7D1 PDE3A TUBB6	84790	TUBA1C
3420	127495 22981 145282	LRRC39 NINL MIPOL1	22981	NINL
3424	1499 999 1008	CTNNB1 CDH1 CDH10	1499	CTNNB1
3425	79648 23059 84766	MCPH1 CLUAP1 CRACR2A	23059	CLUAP1
3446	55081 8100 26146 150737 57560 64792	IFT57 IFT88 TRAF3IP1 TTC30B IFT80 IFT22	55081 8100 26146 150737 57560 64792	IFT57 IFT88 TRAF3IP1 TTC30B IFT80 IFT22
3529	158880 3275 84456 85358 3064	USP51 PRMT2 L3MBTL3 SHANK3 HTT	3064	HTT
3567	1499 1008	CTNNB1 CDH10	1499	CTNNB1
3589	23331 118788 57556 6461 1796 867 644150 27 57513 8853 8440 116985 50807	TTC28 PIK3AP1 SEMA6A SHB DOK1 CBL WIPF3 ABL2 CASKIN2 ASAP2 NCK2 ARAP1 ASAP1	50807	ASAP1
3611	27285 26027	TEKT2 ACOT11	27285	TEKT2
3612	4055 4957 29070 79635	LTBR ODF2 CCDC113 CCDC121	4957	ODF2
3614	6616 51440	SNAP25 HPCAL4	6616	SNAP25
3617	11276 4291	SYNRG MLF1	4291	MLF1
3622	84619 139886 10927 10210 79693	ZGPAT SPIN4 SPIN1 TOPORS YRDC	10210	TOPORS
3627	5050 5049 5048	PAFAH1B3 PAFAH1B2 PAFAH1B1	5048	PAFAH1B1
3646	84947 6787	SERAC1 NEK4	6787	NEK4
3695	645455 51199 57596 3801 283638 55159 55680 23401 9859 5130	645455 NIN BEGAIN KIFC3 CEP170B RFWD3 RUFY2 FRAT2 CEP170 PCYT1A	51199	NIN
3713	55081 23059 26160 26146	IFT57 CLUAP1 IFT172 TRAF3IP1	55081 23059 26160 26146	IFT57 CLUAP1 IFT172 TRAF3IP1
3738	51256 55582 7249 7248	TBC1D7 KIF27 TSC2 TSC1	51256 55582	TBC1D7 KIF27
3741	8766 115704	RAB11A EVI5L	8766	RAB11A
3765	7283 80097 10844 121441 653784 85378 114791 10426 29922 440145 27229	TUBG1 MZT2B TUBGCP2 NEDD1 MZT2A TUBGCP6 TUBGCP5 TUBGCP3 NME7 MZT1 TUBGCP4	10844 85378 10426 29922 27229	TUBGCP2 TUBGCP6 TUBGCP3 NME7 TUBGCP4
3788	286077 5318 11187 200186 10188 84985 8615 4952 9632 22903 10427	FAM83H PKP2 PKP3 CRTC2 TNK2 FAM83A USO1 OCRL SEC24C BTBD3 SEC24B	4952	OCRL
3890	57153 26578 6102	SLC44A2 OSTF1 RP2	6102	RP2
3894	22994 55012 84318 84984 55722 11116 9851 9857	CEP131 PPP2R3C CCDC77 CEP19 CEP72 FGFR1OP KIAA0753 CEP350	22994 55722	CEP131 CEP72
3905	729540 23636 29107	RGPD5 NUP62 NXT1	23636	NUP62
3912	55763 60412 11336 55770	EXOC1 EXOC4 EXOC3 EXOC2	60412 11336	EXOC4 EXOC3
3916	54951 51397 170622 10311 150684 57020 54939 5902 149951 28952 28991 29099 23412 51699 404636 51122 54520	COMMD8 COMMD10 COMMD6 DSCR3 COMMD1 C16orf62 COMMD4 RANBP1 COMMD7 CCDC22 COMMD5 COMMD9 COMMD3 VPS29 FAM45A COMMD2 CCDC93	5902	RANBP1
3951	49856 49876 29068 9662	WRAP73 49876 ZBTB44 CEP135	9662	CEP135
3974	4735 22803 124404 55602 7837	SEPT2 XRN2 SEPT12 CDKN2AIP PXDN	4735	SEPT2
3981	57539 57728 55764 112752 25895 9742 119710	WDR35 WDR19 IFT122 IFT43 METTL21B IFT140 C11orf74	57539 57728 55764 112752 9742	WDR35 WDR19 IFT122 IFT43 IFT140
4021	56912 80173 28981	IFT46 IFT74 IFT81	56912 80173 28981	IFT46 IFT74 IFT81
4095	3948 378 1471 375	LDHC ARF4 CST3 ARF1	378	ARF4
4099	1499 1496 1008	CTNNB1 CTNNA2 CDH10	1499	CTNNB1
4101	7407 1937 1936 8195	VARS EEF1G EEF1D MKKS	8195	MKKS
4113	84619 10927 10210	ZGPAT SPIN1 TOPORS	10210	TOPORS
4151	10856 55929 25911 64431	RUVBL2 DMAP1 DPCD ACTR6	25911	DPCD
4154	400954 347733	EML6 TUBB2B	347733	TUBB2B
4161	221421 23211	RSPH9 ZC3H4	221421	RSPH9
4168	51175 51174 57479 51621 60560 80178 23759 9836 83874 284273 81545 83989 2267 57505	TUBE1 TUBD1 PRR12 KLF13 NAA35 C16orf59 PPIL2 LCMT2 TBC1D10A ZADH2 FBXO38 FAM172A FGL1 AARS2	51175	TUBE1
4195	794 1716 6853 65009 10570 6804 2891 3208 10059 273 51560 287 1012 63908 3897 51552 6622 7879 6620 6616	CALB2 DGUOK SYN1 NDRG4 DPYSL4 STX1A GRIA2 HPCA DNM1L AMPH RAB6B ANK2 CDH13 NAPB L1CAM RAB14 SNCA RAB7A SNCB SNAP25	6616	SNAP25
4223	11073 5347	TOPBP1 PLK1	5347	PLK1
4229	5568 22852 5575 5573 23432 10566 11215	PRKACG ANKRD26 PRKAR1B PRKAR1A GPR161 AKAP3 AKAP11	23432	GPR161
4254	55137 23158 10314 4647 3652	FIGN TBC1D9 LANCL1 MYO7A IPP	4647	MYO7A
4255	51098 92104 79722	IFT52 TTC30A ANKRD55	51098 92104	IFT52 TTC30A
4272	5129 83894	CDK18 TTC29	83894	TTC29
4278	158880 3275 85358 3064	USP51 PRMT2 SHANK3 HTT	3064	HTT
4325	1855 1856	DVL1 DVL2	1855	DVL1
4335	11097 4927 23511 129401 8480 9688 23165 9631 8021 23636	NUPL2 NUP88 NUP188 NUP35 RAE1 NUP93 NUP205 NUP155 NUP214 NUP62	129401 9688 8021 23636	NUP35 NUP93 NUP214 NUP62
4383	378 7322 5268	ARF4 UBE2D2 SERPINB5	378	ARF4
4396	2923 55329 3623	PDIA3 MNS1 INHA	55329	MNS1
4419	27031 29916	NPHP3 SNX11	27031	NPHP3
4429	833 8195 ENSG00000184779 1933 1937 5783 1917	CARS MKKS ENSG00000184779 EEF1B2 EEF1G PTPN13 EEF1A2	8195	MKKS
4458	9371 22920 11127	KIF3B KIFAP3 KIF3A	9371 11127	KIF3B KIF3A
4461	10402 256435 20 5727 5445	ST3GAL6 ST6GALNAC3 ABCA2 PTCH1 PON2	5727	PTCH1
4466	129880 27241 54585 123016 55212	BBS5 BBS9 LZTFL1 TTC8 BBS7	129880 27241 54585 123016 55212	BBS5 BBS9 LZTFL1 TTC8 BBS7
4478	55210 84617 550 5139 84790	ATAD3A TUBB6 AUP1 PDE3A TUBA1C	84790	TUBA1C
4483	9695 51684	EDEM1 SUFU	51684	SUFU
4501	84197 83862 91461 83990	POMK TMEM120A PKDCC BRIP1	84197	POMK
4522	10806 51435 81035	SDCCAG8 SCARA3 COLEC12	10806	SDCCAG8
4530	ENSG00000198211 7277	ENSG00000198211 TUBA4A	7277	TUBA4A
4582	2932 10023 8312 2931	GSK3B FRAT1 AXIN1 GSK3A	2932	GSK3B
4589	9859 51199 3801 23401	CEP170 NIN KIFC3 FRAT2	51199	NIN
4612	7280 56604 7277 2009	TUBB2A 56604 TUBA4A EML1	7280 7277	TUBB2A TUBA4A
4613	83752 221421	LONP2 RSPH9	221421	RSPH9
4629	8100 57560	IFT88 IFT80	8100 57560	IFT88 IFT80
4646	7280 24139 2009	TUBB2A EML2 EML1	7280	TUBB2A

## Sheet: Legend
Table EV5
Description	hu.MAP complexes that have one or more members in the SysCilia Gold Standard set of cilia related proteins
Fields
complex_id	hu.MAP complex identifier
gene_ids	Entrez geneIDs of proteins in complex
genenames	Genenames of proteins in complex
SysCilia_gene_ids	Entrez geneIDs of proteins in complex and in SysCilia Gold Standard
SysCilia_genenames	Genenames of proteins in complex and in SysCilia Gold Standard
