# Supplementary material for: Integration of over 9,000 mass spectrometry experiments builds a global map of human protein complexes
Source: Mol Syst Biol. 2017 Jun 9;13(6):932. doi: 10.15252/msb.20167490 (PMC5488662; doi:10.15252/msb.20167490)
Supplement: Supplementary file 7 — Movie EV1 [file MSB-13-932-s007.zip]

Archive with 2 entries (2 files):
- Movie_EV1.avi
- Movie_EV1.txt
