# Supplementary material for: Integration of over 9,000 mass spectrometry experiments builds a global map of human protein complexes
Source: Mol Syst Biol. 2017 Jun 9;13(6):932. doi: 10.15252/msb.20167490 (PMC5488662; doi:10.15252/msb.20167490)
Supplement: Supplementary file 8 — Movie EV2 [file MSB-13-932-s008.zip]

Archive with 2 entries (2 files):
- Movie_EV2.avi
- Movie_EV2.txt
